# Supplementary material for: The transcriptional coactivator RUVBL2 regulates Pol II clustering with diverse transcription factors
Source: Nat Commun. 2022 Sep 28;13:5703. doi: 10.1038/s41467-022-33433-3 (PMC9519968; doi:10.1038/s41467-022-33433-3)
Supplement: Supplementary file 5 — Supplementary Data 2 [file 41467_2022_33433_MOESM5_ESM.xlsx]

## Sheet: ChIP-Seq
Table 2. Quality matrix for sequencing data in this study
RUVBL2 ChIP-Seq in mESC	Total reads	Cut adaptor	Mapping reads	Remove duplicate	Unique mapping reads	Final unique reads
Input	77910794	74458757	141490709	113910322	85758089	63508668
	1	0.955692	0.90803	0.73103	0.550361	0.407573
RUVBL2 rep1	92916075	89859651	171663346	136257363	101231981	73432413
	1	0.967106	0.923755	0.733228	0.54475	0.395155
RUVBL2 rep2	88511919	85993214	164481806	129387453	96796737	69627685
	1	0.971544	0.929151	0.730904	0.546801	0.393324
RUVBL1 ChIP-Seq	Total reads	Cut adaptor	Mapping reads	Remove duplicate	Unique mapping reads	Final unique reads
RUVBL1 rep1	42996065	32461049	52163286	46038727	32423461	21059005
	1	0.754977	0.606605	0.535383	0.377051	0.244895
RUVBL1 rep2	38951927	31103191	51885541	47356879	31367256	21954371
	1	0.798502	0.66602	0.607889	0.402641	0.281814
INO80	Total reads	Cut adaptor	Mapping reads	Remove duplicate	Unique mapping reads	Final unique reads
Auxin 0h rep1	17175828	9884669	17516868	15498586	13609351	12016824
	1	0.575499	0.509928	0.451174	0.396177	0.349818
Auxin 0h rep2	17897652	9800117	17785672	15628255	13788374	12142698
	1	0.547564	0.496872	0.436601	0.385201	0.339226
Auxin 0.5h rep1	17513823	11384800	20960266	18365138	16030393	14138929
	1	0.650047	0.598392	0.524304	0.45765	0.403651
Auxin 0.5h rep2	17876946	9718640	17299550	15048164	13205203	11529097
	1	0.543641	0.483851	0.420882	0.369336	0.322457
Auxin 1h rep1	19154348	9908499	16859615	14692806	13194334	11272499
	1	0.517298	0.440099	0.383537	0.344421	0.294254
Auxin 1h rep2	16787466	9659724	17229120	14816213	13505858	11415870
	1	0.575413	0.513154	0.441288	0.40226	0.340012
P400	Total reads	Cut adaptor	Mapping reads	Remove duplicate	Unique mapping reads	Final unique reads
Auxin 0h rep1	27854697	11972835	22127732	19929256	18793973	16369795
	1	0.429832	0.397199	0.357736	0.337357	0.293843
Auxin 0h rep2	33973101	9345889	16333838	14642387	13866803	11992426
	1	0.275097	0.240394	0.2155	0.204085	0.176499
Auxin 0.5h rep1	25208186	13212332	24306995	21159405	18880994	16548383
	1	0.524129	0.482125	0.419693	0.374501	0.328234
Auxin 0.5h rep2	29322309	15331086	28650818	24686315	22295416	19451788
	1	0.522847	0.48855	0.420948	0.380178	0.331689
Auxin 1h rep1	30486640	6736900	11500990	10239736	9362108	8164697
	1	0.220979	0.188623	0.167938	0.153544	0.133906
Auxin 1h rep2	34310272	13808870	24377534	20985143	19829505	16874411
	1	0.40247	0.355251	0.305814	0.288973	0.245909
RUVBL2 ChIP-Seq in cancer cells	Total reads	Cut adaptor	Mapping reads	Remove duplicate	Unique mapping reads	Final unique reads
GM12878 Input	30429754	29714970	54894968	48987945	49557140	40315803
	1	0.97651	0.901995	0.804935	0.814288	0.662441
GM12878 RUVBL2 rep1	35098922	32781008	61223089	53992672	55701607	45356785
	1	0.933961	0.872151	0.76915	0.793495	0.646128
GM12878 RUVBL2 rep2	30580834	29416275	54387913	48659933	49661053	40643985
	1	0.961919	0.889248	0.795595	0.811964	0.664534
HCT116 Input	31269441	30724340	56256877	49886154	50730556	40942547
	1	0.982568	0.89955	0.797682	0.811184	0.654673
HCT116 RUVBL2 rep1	31738922	31257102	59083819	49480111	53124328	41911684
	1	0.984819	0.930779	0.779486	0.836896	0.660257
HCT116 RUVBL2 rep2	42555409	42038011	78602291	66250938	70916244	56141566
	1	0.987842	0.923529	0.778408	0.833222	0.659629
Hela Input	37906850	37488433	67744161	58443850	60752495	48830787
	1	0.988962	0.893561	0.770888	0.801339	0.644089
Hela RUVBL2 rep1	32057427	31645171	57375915	50092199	51947342	42409323
	1	0.98714	0.894893	0.781289	0.810223	0.661459
Hela RUVBL2 rep2	29735616	29597035	53849873	46364399	48682886	39376062
	1	0.99534	0.905478	0.779611	0.818596	0.662103
HepG2 Input	40494495	39608183	74111195	65387554	67183149	54977356
	1	0.978113	0.915077	0.807363	0.829534	0.678825
HepG2 RUVBL2 rep1	31417876	30604712	58066506	46624895	53285548	39968056
	1	0.974118	0.9241	0.742012	0.848013	0.636072
HepG2 RUVBL2 rep2	35229455	34829835	66658537	50878341	61001294	43772046
	1	0.988657	0.946063	0.722099	0.865771	0.621242
K562 Input	33245405	32754125	61112407	53475446	54223788	44275017
	1	0.985223	0.919111	0.804253	0.815508	0.665882
K562 RUVBL2 rep1	29503127	29057722	55391847	48022413	49478953	40792609
	1	0.984903	0.938745	0.813853	0.838537	0.691327
K562 RUVBL2 rep2	32515064	31702419	60330237	52524879	53855901	44489065
	1	0.975007	0.927727	0.807701	0.828168	0.68413
MCF7 Input	39640956	39011875	70373091	61885714	63344459	51171614
	1	0.984131	0.887631	0.780578	0.798977	0.645439
MCF7 RUVBL2 rep1	28467257	28158255	52094436	44970567	46705839	37646071
	1	0.989145	0.914989	0.789865	0.820343	0.661217
MCF7 RUVBL2 rep2	30393950	30136470	55022079	46657257	49497823	38890492
	1	0.991529	0.905149	0.767542	0.814271	0.639774
U2OS Input	26746438	26579795	50605956	44604574	45067274	37194996
	1	0.99377	0.946032	0.833841	0.842491	0.695326
U2OS RUVBL2 rep1	35207016	33753081	63106294	55608356	55776078	46036566
	1	0.958703	0.896218	0.789734	0.792116	0.653798
U2OS RUVBL2 rep2	31925379	31218476	58895638	52413214	52377380	43502010
	1	0.977858	0.922395	0.820871	0.820309	0.681308

## Sheet: PRO-Seq
RUVBL2 PRO-Seq	Total reads	Cut adaptor	Mapping reads	Remove duplicate	Unique mapping reads	Final unique reads	Remove rRNA	dm6 final unique reads
Auxin 0h rep1	38846133	38709865	65474817	13337058	21917576	6443401	6249200	105498
	1	0.996492	0.842746	0.171665	0.282108	0.0829349	0.0804353	0.0013579
Auxin 0h rep2	33317894	33177587	53801866	11958984	19171447	5718939	5530766	90983
	1	0.995789	0.807402	0.179468	0.287705	0.0858238	0.0829999	0.00136538
Auxin 0.5h rep1	30030931	29863774	51732341	17848158	17450940	8267907	8086276	171858
	1	0.994434	0.861318	0.297163	0.290549	0.137657	0.134632	0.00286135
Auxin 0.5h rep2	36180125	35961555	62444109	19779851	20664062	9307897	9113798	198076
	1	0.993959	0.862961	0.273352	0.285572	0.128633	0.12595	0.00273736
Auxin 1h rep1	38115647	37944277	65425522	20063626	21959872	9807462	9610695	209776
	1	0.995504	0.85825	0.263194	0.288069	0.128654	0.126073	0.00275184
Auxin 1h rep2	41709237	41539871	72731410	21883772	24738592	10804649	10606692	226553
	1	0.995939	0.871886	0.262337	0.29656	0.129523	0.12715	0.00271586

## Sheet: RNA-Seq
RUVBL2 RNA-Seq	Total reads	Cut adaptor	Mapping reads	Remove duplicate	Proper pair reads	dm6 final unique reads
Mock rep1	18556531	18555832	35897060	24834813	24834600	764317
	1	0.999962	0.967235	0.669166	0.669161	0.0205943
Mock rep2	18457127	18456581	35741979	24788188	24788000	756163
	1	0.99997	0.968243	0.671507	0.671502	0.0204843
Auxin 0h rep1	19956979	19956325	38662900	26480000	26479742	626448
	1	0.999967	0.968656	0.663427	0.663421	0.015695
Auxin 0h rep2	19269530	19268901	37340263	25744047	25743792	604413
	1	0.999967	0.968894	0.667999	0.667992	0.0156831
Auxin 0.5h rep1	18550336	18549707	35872940	24429366	24429158	590351
	1	0.999966	0.966908	0.658462	0.658456	0.0159121
Auxin 0.5h rep2	18626779	18625973	36068542	25073497	25073266	601379
	1	0.999957	0.968191	0.67305	0.673044	0.0161429
Auxin 1h rep1	17854125	17853492	34548792	23324364	23324118	484452
	1	0.999965	0.96753	0.653193	0.653186	0.0135669
Auxin 1h rep2	16750424	16749898	32428612	22196884	22196638	463830
	1	0.999969	0.967994	0.662577	0.662569	0.0138453
Auxin 12h rep1	18580988	18579868	35934055	25467687	25467372	837052
	1	0.99994	0.966958	0.685316	0.685307	0.0225244
Auxin 6h rep1	19677839	19677066	38041926	25610191	25609932	605163
	1	0.999961	0.966618	0.650737	0.65073	0.0153768
Auxin 6h rep2	19801953	19801061	38325117	26881978	26881736	635934
	1	0.999955	0.967711	0.678771	0.678765	0.0160574
Auxin 12h rep2	18144101	18143361	34997606	24313548	24313266	794029
	1	0.999959	0.964435	0.670012	0.670005	0.0218812
Auxin 24h rep1	17230080	17229460	33271585	22915589	22915324	612712
	1	0.999964	0.965509	0.664988	0.66498	0.0177803
Auxin 24h rep2	18278406	18277509	35385455	25195538	25195210	658771
	1	0.999951	0.967958	0.689216	0.689207	0.0180205
Auxin 48h rep1	18485370	18484486	35741848	25111893	25111526	624877
	1	0.999952	0.96676	0.679237	0.679227	0.0169019
Auxin 48h rep2	19626641	19625679	37900663	26493538	26493202	667565
	1	0.999951	0.965541	0.674938	0.67493	0.0170066

## Sheet: MNase-Seq
RUVBL2 MNase-Seq	Total reads	Cut adaptor	Mapping reads	Remove duplicate	Unique mapping reads	Final unique reads
Auxin 0h rep1	43089815	42552870	83052728	70736129	65148717	54255846
	1	0.987539	0.963716	0.820799	0.755964	0.629567
Auxin 0h rep2	47952421	47205636	92098974	77609425	72431165	59693722
	1	0.984427	0.960316	0.809234	0.75524	0.622427
Auxin 0.5h rep1	40286496	40109142	78409726	66938608	61690707	51466086
	1	0.995598	0.973151	0.830782	0.76565	0.638751
Auxin 0.5h rep2	43697427	43469267	84845780	72104589	67011119	55675443
	1	0.994779	0.970833	0.825044	0.766763	0.637056
Auxin 1h rep1	52083463	51606185	100918779	86380271	80426129	67219411
	1	0.990836	0.968818	0.829249	0.772089	0.645305
Auxin 1h rep2	34053568	33853840	66173007	55924631	52644755	43372027
	1	0.994135	0.971602	0.821127	0.77297	0.636821
