# Supplementary material for: The transcriptional coactivator RUVBL2 regulates Pol II clustering with diverse transcription factors
Source: Nat Commun. 2022 Sep 28;13:5703. doi: 10.1038/s41467-022-33433-3 (PMC9519968; doi:10.1038/s41467-022-33433-3)
Supplement: Supplementary file 6 — Supplementary Data 3 [file 41467_2022_33433_MOESM6_ESM.xlsx]

## Sheet: RUVBL2_differential_results
RNA-seq differential analyses results
end with _log2FoldChange is the value that DEseq2 gave, such Mock_Auxin_0h_log2FoldChange means log2(Auxin_0h/Mock)
end with _padj is the p-adjust value that DEseq2 gave, such Mock_Auxin_0h_padj means Mock as control and Auxin_0h as treatment.
Gene ID	Gene Symbol	Mock_Auxin_0h_log2FoldChange	Mock_Auxin_0h_padj	Mock_Auxin_0.5h_log2FoldChange	Mock_Auxin_0.5h_padj	Mock_Auxin_1h_log2FoldChange	Mock_Auxin_1h_padj	Mock_Auxin_6h_log2FoldChange	Mock_Auxin_6h_padj	Mock_Auxin_12h_log2FoldChange	Mock_Auxin_12h_padj	Mock_Auxin_24h_log2FoldChange	Mock_Auxin_24h_padj	Mock_Auxin_48h_log2FoldChange	Mock_Auxin_48h_padj	Auxin_0h_Auxin_0.5h_log2FoldChange	Auxin_0h_Auxin_0.5h_padj	Auxin_0h_Auxin_1h_log2FoldChange	Auxin_0h_Auxin_1h_padj	Auxin_0h_Auxin_6h_log2FoldChange	Auxin_0h_Auxin_6h_padj	Auxin_0h_Auxin_12h_log2FoldChange	Auxin_0h_Auxin_12h_padj	Auxin_0h_Auxin_24h_log2FoldChange	Auxin_0h_Auxin_24h_padj	Auxin_0h_Auxin_48h_log2FoldChange	Auxin_0h_Auxin_48h_padj	Auxin_0.5h_Auxin_1h_log2FoldChange	Auxin_0.5h_Auxin_1h_padj	Auxin_0.5h_Auxin_6h_log2FoldChange	Auxin_0.5h_Auxin_6h_padj	Auxin_0.5h_Auxin_12h_log2FoldChange	Auxin_0.5h_Auxin_12h_padj	Auxin_0.5h_Auxin_24h_log2FoldChange	Auxin_0.5h_Auxin_24h_padj	Auxin_0.5h_Auxin_48h_log2FoldChange	Auxin_0.5h_Auxin_48h_padj	Auxin_1h_Auxin_6h_log2FoldChange	Auxin_1h_Auxin_6h_padj	Auxin_1h_Auxin_12h_log2FoldChange	Auxin_1h_Auxin_12h_padj	Auxin_1h_Auxin_24h_log2FoldChange	Auxin_1h_Auxin_24h_padj	Auxin_1h_Auxin_48h_log2FoldChange	Auxin_1h_Auxin_48h_padj	Auxin_6h_Auxin_12h_log2FoldChange	Auxin_6h_Auxin_12h_padj	Auxin_6h_Auxin_24h_log2FoldChange	Auxin_6h_Auxin_24h_padj
ENSMUSG00000000001.4	Gnai3	-0.0420044	0.777843	0.00644608	0.969966	-0.00763945	0.964952	-0.370963	6.64497e-05	-0.313723	0.000930022	-0.576847	2.74948e-09	-0.276812	0.00316091	0.0405564	0.902642	0.0288529	0.910117	-0.308058	0.000764034	-0.260583	0.00486357	-0.526133	1.28082e-08	-0.23107	0.00994314	-0.0071962	0.999071	-0.347269	0.00026173	-0.302388	0.00182333	-0.567948	2.818e-09	-0.270528	0.0038976	-0.335115	0.000655855	-0.290615	0.00250453	-0.556949	9.23121e-09	-0.261418	0.00608203	0.0534047	0.705009	-0.212985	0.0574792
ENSMUSG00000000003.15	Pbsn
ENSMUSG00000000028.15	Cdc45	0.231172	0.0618434	0.23851	0.0813281	0.228709	0.0784221	0.443538	1.37131e-05	0.162717	0.184405	0.738985	2.93095e-13	0.47308	3.91787e-06	-0.00050592	0.998817	-0.00797599	0.982061	0.233205	0.0374107	-0.0573124	0.691945	0.51654	3.60133e-07	0.245635	0.0208647	-0.0029422	0.999071	0.234966	0.0501359	-0.0582102	0.703034	0.515631	1.38347e-06	0.247186	0.0301226	0.242971	0.0410379	-0.0505124	0.73748	0.522508	7.59356e-07	0.252164	0.024872	-0.284585	0.0110887	0.288321	0.00725149
ENSMUSG00000000031.16	H19	0.231172		2.29118		1.98125		1.57775	0.344422	2.43275	0.050675	1.65674	0.306019	1.75522	0.249257	0.689572		0.382663		0.00523646		0.850298	0.467787	0.0725627	0.965221	0.164934	0.912781	-0.301777	0.999071	-0.683129		0.159431	0.895599	-0.616655	0.615727	-0.523969	0.656444	-0.375615		0.465571	0.705499	-0.311573	0.833901	-0.220126	0.880127	0.851059		0.0725508	0.96521
ENSMUSG00000000037.17	Scml2	0.000469621	0.99967	0.061361	0.943371	0.092253	0.903097	-0.401749	0.483372	-1.34179	0.013001	-2.13402	0.000264161	-1.59148	0.00352481	0.0527761		0.0866027		-0.380765	0.556258	-1.33103	0.020612	-2.12517	0.000471437	-1.58805	0.00505834	0.037412	0.999071	-0.431993	0.487106	-1.38385	0.0158834	-2.17945	0.000292769	-1.63976	0.00363946	-0.465705	0.436093	-1.41855	0.00873127	-2.21403	0.000154863	-1.67616	0.00205849	-0.943518	0.158198	-1.73855	0.00834437
ENSMUSG00000000049.11	Apoh
ENSMUSG00000000056.7	Narf	-0.292058	0.328376	-0.33921	0.296654	-0.366049	0.21057	-0.828873	0.000751317	-0.457906	0.0681645	-1.53469	9.8128e-09	-1.13061	5.92466e-06	-0.0551271		-0.0796207		-0.516167	0.0791515	-0.154779	0.635173	-1.23451	1.8789e-05	-0.834983	0.00206371	-0.0200893	0.999071	-0.458972	0.149402	-0.100296	0.781977	-1.18026	0.000101821	-0.778558	0.00737719	-0.43468	0.178953	-0.0763943	0.83311	-1.15688	0.000133733	-0.756877	0.00884331	0.367204	0.270463	-0.713658	0.0399586
ENSMUSG00000000058.6	Cav2
ENSMUSG00000000078.7	Klf6	-0.181096	0.34472	-0.194497	0.34587	-0.221351	0.269029	-0.369554	0.0213438	0.172071	0.289795	0.0349434	0.868592	-0.148865	0.392004	-0.0212797	0.970175	-0.045798	0.920791	-0.167573	0.406583	0.364298	0.014834	0.224564	0.16977	0.0358536	0.863091	-0.0200226	0.999071	-0.145003	0.493126	0.384373	0.0134323	0.244644	0.137757	0.0582722	0.776531	-0.120138	0.619217	0.408972	0.0105366	0.268424	0.12389	0.0802992	0.704605	0.537885	0.000555925	0.397398	0.0138418
ENSMUSG00000000085.16	Scmh1	0.0893863	0.867964	-0.00370893	0.994721	0.163478	0.732134	-0.400124	0.293939	-0.164212	0.689302	0.17493	0.657868	-0.138413	0.744971	-0.100884		0.0685178		-0.46891	0.203953	-0.242552	0.519739	0.0939202	0.812806	-0.224306	0.547944	0.173903	0.999071	-0.366702	0.35785	-0.14307	0.730479	0.193552	0.597922	-0.122421	0.767014	-0.535672	0.149491	-0.31223	0.393296	0.0233692	0.954875	-0.294344	0.426295	0.232169	0.609729	0.567466	0.0981023
ENSMUSG00000000088.7	Cox5a	0.0918098	0.256575	0.0108127	0.939319	0.00699307	0.959248	0.0707551	0.39938	0.0625155	0.443928	0.0757895	0.387017	-0.0315078	0.724229	-0.0888897	0.560943	-0.0903542	0.462855	-0.000156907	0.99877	-0.0182249	0.846424	-0.00747596	0.944153	-0.119696	0.0745295	0.00294647	0.999071	0.0901292	0.324209	0.0695882	0.442167	0.0802011	0.384161	-0.029679	0.760238	0.0920009	0.328191	0.0709378	0.426807	0.0810474	0.391404	-0.0308916	0.753736	-0.0120625	0.915417	-0.00202567	0.986458
ENSMUSG00000000093.6	Tbx2	-0.243984		1.09691		0.765536		1.87496	0.14607	2.09867	0.0759361	3.30958	7.96611e-05	2.39178	0.0261782	1.33267		1.00407		2.14012		2.35397	0.0350593	3.56281	1.14425e-05	2.63999	0.00859247	-0.325288	0.999071	0.808884		1.02025	0.334448	2.22926	0.00115588	1.3089	0.15045	1.13975		1.35145	0.218296	2.56148	0.000633807	1.63806	0.0948818	0.220068	0.856573	1.42794	0.0266586
ENSMUSG00000000094.12	Tbx4	1.51029		0.770851		-1.4454		1.92135		3.43112	0.0163098	4.56011	7.87056e-05	3.08378	0.0473066	-0.748273		-2.97089		0.430371		1.93127	0.105655	3.05715	0.00043936	1.57607	0.228738	-2.21164	0.999071	1.17917		2.68049	0.0585305	3.81224	0.00024474	2.32924	0.129156	3.40558		4.90935	0.0147766	6.03681	0.000563548	4.55304	0.030414	1.50748		2.63348	0.00174428
ENSMUSG00000000103.12	Zfy2	-0.0826723		-1.9743		-0.884212		-2.07222		-3.38087		-3.3555		0.0446637		-1.90005		-0.807103		-1.97096		-3.28556		-3.26185		0.129848		1.09771	0.999071	-0.0665547		-1.3964		-1.36889		2.03336		-1.15837		-2.48106		-2.45715		0.936162		-1.32121		-1.29902
ENSMUSG00000000120.6	Ngfr	-0.846996	4.52452e-05	-1.4098	4.78683e-10	-1.48818	2.5918e-11	1.06588	5.18118e-14	0.468691	0.00792102	0.98861	3.18085e-11	0.503681	0.00353533	-0.570817		-0.646726		1.93353	9.87391e-38	1.32687	1.5918e-13	1.84413	2.38386e-31	1.35424	1.51053e-14	-0.0714393	0.999071	2.50589	8.11246e-50	1.89672	2.00081e-21	2.41368	9.18036e-43	1.92614	9.2528e-23	2.58219	1.01465e-49	1.97239	6.41596e-23	2.489	8.29295e-44	1.99948	1.07482e-23	-0.601014	2.93278e-05	-0.0843728	0.624839
ENSMUSG00000000125.5	Wnt3	-0.290781		-0.782736		0.319228		1.42725	0.386107	0.24248	0.923352	1.51941	0.328935	0.00964859	0.998973	-0.499677		0.605485		1.74105		0.544127		1.8209	0.235196	0.305125		1.1101	0.999071	2.24082		1.04057		2.31928	0.152238	0.80525		1.1378		-0.0608827		1.21423	0.434787	-0.300746	0.899916	-1.18741		0.0858682	0.956557
ENSMUSG00000000126.11	Wnt9a	1.43122		1.48094		1.63647		2.27023	0.0197726	2.23206	0.0197926	2.23959	0.018565	2.97053	0.000122859	0.0420842		0.198085		0.858507	0.336106	0.811959	0.333891	0.816017	0.31362	1.54309	0.0115895	0.160375	0.999071	0.818052	0.365945	0.768224	0.373064	0.772408	0.345233	1.50222	0.0161905	0.662894	0.514567	0.613751	0.506112	0.616619	0.496126	1.34619	0.0451466	-0.040792	0.967875	-0.0383433	0.968459
ENSMUSG00000000127.15	Fer	-0.464952	0.0178117	-0.154462	0.56635	-0.264149	0.246077	-0.7595	4.25393e-05	-0.594182	0.00143374	-0.666477	0.000378804	-1.85466	5.36343e-19	0.302644		0.195217	0.606398	-0.27377	0.274516	-0.118111	0.65669	-0.19296	0.428489	-1.38599	1.49774e-09	-0.10286	0.999071	-0.575072	0.00559347	-0.422073	0.0436885	-0.496901	0.0138449	-1.68763	9.86273e-15	-0.467111	0.0417762	-0.314522	0.1625	-0.390108	0.0753235	-1.58272	3.87922e-12	0.161555	0.581144	0.0857832	0.772775
ENSMUSG00000000131.15	Xpo6	0.0341814	0.786818	-0.0962049	0.416199	-0.151977	0.155501	0.195277	0.0176001	-0.0134309	0.907653	0.411731	2.71302e-08	0.0822516	0.380607	-0.138288	0.335845	-0.191723	0.101782	0.181834	0.0286654	-0.0364853	0.730376	0.386168	9.53904e-08	0.0517619	0.593642	-0.0489303	0.999071	0.321713	0.000139201	0.100689	0.317822	0.523229	1.76096e-11	0.191151	0.0309433	0.375367	3.31181e-05	0.15405	0.119986	0.575903	4.59903e-12	0.242022	0.00863173	-0.212469	0.0152637	0.209258	0.0123433
ENSMUSG00000000134.17	Tfe3	-0.0181429	0.93075	0.0386259	0.845826	-0.0424465	0.827234	-0.318797	0.0059125	-0.222338	0.0707108	-0.27638	0.0215085	-0.124959	0.328022	0.0489115	0.903781	-0.0299038	0.92773	-0.279865	0.0178484	-0.193084	0.120979	-0.249777	0.0345726	-0.103206	0.413322	-0.0742887	0.999071	-0.32747	0.00660377	-0.243291	0.0548096	-0.299938	0.0122438	-0.151011	0.224226	-0.248223	0.0650053	-0.164407	0.230623	-0.221897	0.0888083	-0.074744	0.608046	0.0927651	0.571879	0.0351692	0.837151
ENSMUSG00000000142.15	Axin2	0.0963847	0.693083	-0.048485	0.870563	-0.00263583	0.993755	0.150686	0.455889	-0.600357	0.0008858	-0.45529	0.0108256	-0.556618	0.00131207	-0.152727	0.719953	-0.104621	0.778804	0.0748684	0.749177	-0.685747	8.8157e-05	-0.54316	0.00142904	-0.649394	8.06568e-05	0.0527113	0.999071	0.229091	0.260175	-0.534507	0.00624309	-0.391693	0.0382852	-0.495567	0.00675815	0.181362	0.406093	-0.582397	0.0021762	-0.440534	0.019167	-0.546251	0.0026642	-0.755024	3.92501e-05	-0.61327	0.000489659
ENSMUSG00000000148.17	Brat1	-0.190143	0.49519	-0.522474	0.0333904	-0.725691	0.00192492	0.0707215	0.799788	0.187235	0.404708	0.903473	1.3056e-08	0.602972	0.000392521	-0.340184		-0.541122		0.281657	0.224157	0.388509	0.0586269	1.10212	3.39484e-12	0.796711	1.81948e-06	-0.196404	0.999071	0.623199	0.00414903	0.727404	0.00047047	1.44129	1.36068e-17	1.13817	1.7544e-10	0.824646	0.000245852	0.928368	1.04256e-05	1.64118	1.46181e-20	1.33612	7.55217e-13	0.112737	0.666348	0.82562	1.32132e-07
ENSMUSG00000000149.10	Gna12	0.0120836	0.967032	-0.087134	0.716487	-0.144033	0.493654	-0.0914568	0.628011	0.114183	0.498486	0.272165	0.0591413	0.376809	0.00489487	-0.107085	0.802757	-0.16163	0.573476	-0.0826537	0.683342	0.113212	0.514789	0.268756	0.0639488	0.368449	0.00597536	-0.0501278	0.999071	0.0257967	0.908419	0.219113	0.169523	0.37446	0.0080445	0.476592	0.00040233	0.0806863	0.724575	0.273706	0.0879077	0.428381	0.00381036	0.528706	0.000174147	0.201841	0.230104	0.356459	0.0124572
ENSMUSG00000000154.16	Slc22a18	0.0794703	0.934306	0.269841	0.73721	0.241005	0.755517	0.0960059	0.895434	0.0538146	0.942732	0.1719	0.798809	0.0291388	0.968953	0.182428		0.155842		0.0374003	0.965596	-0.0143214	0.986677	0.10075	0.880598	-0.0468278	0.949259	-0.0221354	0.999071	-0.14351	0.840185	-0.197875	0.770142	-0.082864	0.901016	-0.228013	0.706671	-0.116665	0.887896	-0.171708	0.806596	-0.0569939	0.933896	-0.204123	0.750359	-0.045585	0.955568	0.0688107	0.922543
ENSMUSG00000000157.16	Itgb2l							1.38219												1.47378										1.39366								1.29119								-1.32121		-1.29902
ENSMUSG00000000159.16	Igsf5	1.39111		1.20409		0.479141		2.09536	0.244391	-0.935684		-0.946282		1.47145	0.484989	-0.195029		-0.921632		0.724948		-2.31563		-2.3203	0.34012	0.0850572	0.968357	-0.712497	0.999071	0.91952		-2.12728		-2.13383		0.280234	0.904	1.6508		-1.4003		-1.41785		1.00688	0.667646	-3.03499		-3.03625	0.139469
ENSMUSG00000000167.14	Pih1d2	-1.02272		-0.919477		-1.19896		-1.02508	0.437455	-3.69095	0.0265384	-1.06609	0.40865	-2.41445	0.0781503	0.0969387		-0.184167		0.0184045		-2.65666		-0.0327168	0.986747	-1.38684	0.459232	-0.275887	0.999071	-0.0781541		-2.7588		-0.131172	0.950464	-1.48324	0.439688	0.205935		-2.4714		0.150963	0.939589	-1.20344	0.576228	-2.671		-0.0471308	0.981532
ENSMUSG00000000168.9	Dlat	0.328967	0.00496915	0.214064	0.139932	0.174185	0.244474	-0.0577222	0.735317	0.0177608	0.919898	-0.225191	0.0980432	0.0928172	0.520286	-0.122813	0.627779	-0.160362	0.385037	-0.365869	0.00135044	-0.300102	0.00904042	-0.545584	1.62044e-06	-0.2325	0.0394828	-0.0330191	0.999071	-0.241619	0.0621872	-0.178457	0.18037	-0.423933	0.00047263	-0.108528	0.418647	-0.203688	0.146645	-0.140952	0.311695	-0.387153	0.00212394	-0.0736282	0.620638	0.0717021	0.674029	-0.174589	0.230864
ENSMUSG00000000171.5	Sdhd	0.222322	0.0604948	0.414634	9.21311e-05	0.405565	0.000164996	-0.0390286	0.806952	0.419893	1.8572e-05	0.27876	0.0115992	-0.233938	0.0489293	0.18446	0.271308	0.177714	0.259826	-0.24052	0.035055	0.20872	0.0464622	0.0650813	0.627601	-0.452559	1.64518e-05	-0.00233068	0.999071	-0.423565	3.58466e-05	0.0230695	0.870168	-0.120744	0.309556	-0.635889	5.03005e-10	-0.416484	0.000142217	0.0298479	0.833807	-0.114658	0.367593	-0.631691	2.61175e-09	0.455188	7.84671e-06	0.310643	0.00574269
ENSMUSG00000000182.9	Fgf23	-0.483124		0.819823		0.432282		-0.0715692		-1.9435		0.405481	0.895832	0.330763		1.29526		0.910336		0.432156		-1.45083		0.89777		0.818155		-0.380712	0.999071	-0.86055		-2.7422		-0.398242	0.878628	-0.475671		-0.476586		-2.3594		-0.0147495	0.996746	-0.0940095		-1.87762		0.469398
ENSMUSG00000000183.6	Fgf6	-1.51534		0.013822		-1.32451		0.916944		-1.37772		-1.3499		0.0407887		1.52089				2.45279						1.5624		-1.33203	0.999071	0.933494		-1.37235		-1.34887		0.038466		2.26958						1.37488		-2.2985		-2.27469
ENSMUSG00000000184.12	Ccnd2	0.674351		-1.57028		-1.47831		-0.0749715		1.47285		1.10759	0.700244	2.41792	0.19589	-2.25252		-2.15706		-0.728699		0.810875		0.443585	0.874839	1.75047	0.323127	0.0970111	0.999071	1.52705		3.05998		2.69269		3.99895	0.0886062	1.4322		2.96331		2.59725		3.89886	0.103971	1.54534		1.17639
ENSMUSG00000000194.13	Gpr107	0.0472917	0.781186	0.10994	0.461533	0.144477	0.2706	0.218606	0.0351411	0.327226	0.000693488	0.625072	9.61777e-12	0.285906	0.00324445	0.0547621	0.878799	0.0916784	0.664345	0.19222	0.0811552	0.291058	0.00328861	0.586514	1.90191e-10	0.242335	0.0137566	0.0413786	0.999071	0.138828	0.248106	0.235109	0.025654	0.530399	1.7692e-08	0.188631	0.0726041	0.102326	0.438666	0.198187	0.0637422	0.492838	2.76967e-07	0.149087	0.179406	0.104806	0.390495	0.399366	2.08962e-05
ENSMUSG00000000197.8	Nalcn	-0.708213	0.532521	-0.723525	0.570812	-0.330249	0.791385	-1.40762	0.151815	-1.72498	0.0819726	-2.80631	0.0115214	-4.47689	0.00197557	-0.0235679		0.37217		-0.678894		-1.00545	0.432952	-2.08819	0.115771	-3.76518	0.0205916	0.399647	0.999071	-0.652474		-0.981111	0.466286	-2.06485	0.131863	-3.73969	0.025132	-1.04929		-1.37919	0.222669	-2.46323	0.0448919	-4.13905	0.00746757	-0.320133		-1.40177	0.413948
ENSMUSG00000000202.9	Btbd17	0.151239		-0.977591		0.142278		1.85305	0.225866	2.57179	0.0344203	0.680614	0.765329	2.26732	0.101505	-1.13682		-0.0145412		1.72373		2.43296	0.0402409	0.539317	0.806419	2.12094	0.110639	1.12806	0.999071	2.86184		3.56903	0.0118936	1.67458	0.459656	3.25966	0.0332019	1.74397		2.45372	0.0557066	0.552533	0.815655	2.14035	0.142513	0.714739	0.550929	-1.18001	0.420592
ENSMUSG00000000204.16	Slfn4	-0.0718402		0.58932		-2.32301		1.88894		-2.37608		-2.34702		-0.960911		0.653451		-2.2577		1.98433		-2.29432		-2.2696		-0.888699		-2.90663	0.999071	1.33216		-2.94279		-2.92174		-1.54107		4.24146						1.37488		-4.26694		-4.24312
ENSMUSG00000000214.11	Th	2.35036		1.47433						1.53208				1.48566		-0.888539		-2.24031		-2.41651		-0.814293		-2.25375		-0.871102		-1.34921	0.999071	-1.53194		0.0714758		-1.36889		0.0207858				1.43061				1.37488		1.61411
ENSMUSG00000000215.11	Ins2
ENSMUSG00000000216.8	Scnn1g
ENSMUSG00000000223.13	Drp2	-0.63372		-0.233345		-0.827863		0.131631	0.923296	1.58924	0.0283511	1.12387	0.186607	0.365671	0.759296	0.392489		-0.200038		0.785151		2.23267	0.00363765	1.76475	0.0424669	1.00208	0.37483	-0.587915	0.999071	0.394939		1.84021	0.0137513	1.37194	0.102231	0.611525	0.582363	0.987608		2.43216	0.00250301	1.96366	0.0313811	1.20099	0.306555	1.45415	0.0530575	0.985103	0.248471
ENSMUSG00000000244.17	Tspan32	1.08399	0.300437	0.983808	0.399999	1.05273	0.331595	1.50366	0.0615671	1.19236	0.179513	1.92656	0.0060776	0.72895	0.493535	-0.10786		-0.0367535		0.440505	0.614331	0.119708	0.904113	0.851703	0.197366	-0.351481	0.711145	0.0753117	0.999071	0.550043	0.521803	0.226641	0.815851	0.958185	0.147933	-0.242588	0.808822	0.479074	0.605656	0.155265	0.878896	0.886429	0.197825	-0.31619	0.750696	-0.314976	0.732464	0.416067	0.562041
ENSMUSG00000000247.11	Lhx2	0.0825777		-0.570347		0.83685		1.69124	0.197758	2.35038	0.0223292	4.30226	1.45218e-10	3.09253	0.000221277	-0.660827		0.749225		1.63134		2.27985	0.0241428	4.23086	5.82691e-11	3.01534	0.000183918	1.41313	0.999071	2.29109		2.9374	0.00877025	4.88474	1.46696e-10	3.67326	6.06403e-05	0.881578		1.52519	0.136122	3.46888	9.84342e-09	2.25711	0.00458814	0.654096	0.542908	2.60109	5.89544e-07
ENSMUSG00000000248.16	Clec2g			1.47433												1.54026												-1.34921	0.999071	-1.53194		-1.3964		-1.36889		-1.44784
ENSMUSG00000000253.13	Gmpr	0.881692	0.086182	1.17249	0.0121981	1.09091	0.0230345	0.670108	0.203583	0.647529	0.218731	0.692905	0.18512	0.219233	0.747326	0.282998		0.203692		-0.190554	0.746128	-0.222985	0.676668	-0.179902	0.738282	-0.659036	0.160397	-0.074879	0.999071	-0.472274	0.310971	-0.507161	0.256665	-0.463818	0.293708	-0.941098	0.026244	-0.392533	0.450011	-0.427779	0.368158	-0.385551	0.42463	-0.864291	0.0552035	-0.0264219	0.96794	0.0156871	0.980888
ENSMUSG00000000263.15	Glra1
ENSMUSG00000000266.11	Mid2	0.821484		-0.469237		0.30137		1.64345	0.283979	0.243713	0.922458	0.748457	0.714251	2.45754	0.0288763	-1.29838		-0.524979		0.841563		-0.566485		-0.0646232	0.974442	1.64006	0.10803	0.777019	0.999071	2.1427		0.730405		1.23264	0.531072	2.93839	0.0134611	1.36837		-0.0424282		0.458731	0.823889	2.161	0.0559449	-1.40211		-0.903111	0.545888
ENSMUSG00000000275.16	Trim25	0.0833132	0.284871	-0.14625	0.0883136	-0.167744	0.0299868	-0.327146	4.49643e-07	-0.02861	0.74674	-0.208917	0.00384682	0.347743	1.26147e-09	-0.237442	0.00407768	-0.25661	0.000561216	-0.389626	4.67303e-10	-0.100843	0.163689	-0.283677	3.60126e-05	0.268086	2.00779e-06	-0.0146529	0.999071	-0.150877	0.0754012	0.135296	0.0990388	-0.0475166	0.631779	0.506633	4.62086e-15	-0.131211	0.131382	0.154577	0.0430385	-0.0290387	0.784692	0.523188	1.27595e-16	0.294711	3.52493e-05	0.111012	0.21027
ENSMUSG00000000276.11	Dgke	0.228317	0.0940727	0.278251	0.0681775	0.255725	0.0745949	-0.231205	0.101217	-0.0629424	0.713529	-0.157616	0.292416	0.381964	0.000813366	0.0420715	0.925743	0.0218399	0.951638	-0.438687	0.000314086	-0.280097	0.0295733	-0.377302	0.00215558	0.157331	0.189946	-0.015596	0.999071	-0.47961	0.000354802	-0.323646	0.0223313	-0.420692	0.00161379	0.11636	0.410972	-0.458788	0.000538219	-0.303181	0.0246909	-0.40117	0.00211226	0.134073	0.321712	0.16457	0.328006	0.0664212	0.715484
ENSMUSG00000000278.10	Scpep1	0.72307	4.0495e-21	0.803253	2.92354e-22	0.872351	5.47542e-28	0.802512	9.87586e-25	1.18439	7.01352e-58	1.22965	5.07969e-59	1.31881	1.22379e-79	0.0723056	0.736989	0.143728	0.215992	0.100361	0.282739	0.472458	8.20765e-12	0.515189	3.23807e-13	0.599436	2.79018e-21	0.075883	0.999071	0.0294407	0.809072	0.399021	1.58256e-07	0.441633	5.66716e-09	0.528212	4.8105e-14	-0.0416111	0.732985	0.327535	1.28651e-05	0.369489	1.2957e-06	0.454236	7.20262e-11	0.378089	3.20563e-07	0.419991	1.63278e-08
ENSMUSG00000000282.12	Mnt	0.407437	0.00020324	0.371921	0.00447852	0.336212	0.00714414	-0.402541	0.00146479	-0.40371	0.00158962	0.36648	0.00164051	-0.535897	2.30508e-05	-0.0434216	0.917074	-0.0767858	0.754608	-0.789106	5.05594e-13	-0.800055	7.56783e-13	-0.0323629	0.829596	-0.939606	3.32503e-17	-0.0289464	0.999071	-0.744081	6.73784e-10	-0.757558	8.10662e-10	0.00984836	0.958759	-0.895059	3.35473e-13	-0.710608	4.63436e-09	-0.724482	1.55254e-09	0.0423833	0.789544	-0.864325	9.13925e-13	-0.00501831	0.981507	0.761763	1.01568e-10
ENSMUSG00000000290.13	Itgb2	-0.0800988		0.0128302		1.11674		1.47138		2.62841		0.0731804		2.01381		0.0842486		1.19028		1.57419		2.7162		0.162267		2.09582		1.11035	0.999071	1.49025		2.63239		0.078431		2.01316		0.386629		1.52744		-1.02837		0.904955		1.14651		-1.40152
ENSMUSG00000000295.13	Hddc2	-0.33204	0.196422	-0.290376	0.306519	-0.325655	0.225003	-0.652808	0.00361817	-0.489162	0.0355485	-0.599041	0.00770273	-0.330874	0.159843	0.0337554		0.000782428		-0.300088	0.296819	-0.146253	0.633435	-0.258565	0.338937	0.00480276	0.98909	-0.0284814	0.999071	-0.332168	0.241252	-0.181028	0.545237	-0.293441	0.26861	-0.0278308	0.93354	-0.298954	0.327681	-0.148165	0.637395	-0.261253	0.354308	0.00246978	0.993287	0.159495	0.65069	0.0463863	0.897048
ENSMUSG00000000296.8	Tpd52l1	0.463737	0.0883215	0.433755	0.114364	0.658125	0.00467356	0.300267	0.262901	-0.190032	0.548673	0.341523	0.180633	-0.233211	0.438803	-0.0377515		0.189107	0.670554	-0.142404	0.652042	-0.642643	0.0108988	-0.113158	0.7007	-0.693049	0.00382715	0.2313	0.999071	-0.103436	0.742145	-0.606051	0.0146201	-0.0770128	0.790454	-0.654289	0.0050582	-0.329767	0.19319	-0.832607	0.000282598	-0.30441	0.198985	-0.883668	6.83065e-05	-0.494189	0.0698962	0.0341123	0.91631
ENSMUSG00000000301.16	Pemt	-0.290542	0.635498	-0.512726	0.378458	-0.499122	0.378843	-0.500455	0.307593	-1.3652	0.00442717	-0.887876	0.0589828	-1.22589	0.00876381	-0.230078		-0.214185		-0.188885	0.771066	-1.0639	0.0448507	-0.588699	0.261597	-0.931747	0.0664942	0.0202209	0.999071	0.0424098	0.954282	-0.834695	0.153387	-0.36004	0.537312	-0.700563	0.209751	0.0270286	0.974635	-0.850564	0.149211	-0.376311	0.537692	-0.719022	0.213143	-0.868673	0.150385	-0.394377	0.510857
ENSMUSG00000000303.12	Cdh1	0.10438	0.00160309	0.0659707	0.30572	0.0323688	0.607892	0.109725	0.00838125	-0.0168659	0.763103	0.00388751	0.955403	-0.176082	8.82735e-07	-0.0462568	0.693175	-0.0775736	0.203995	0.0260749	0.632233	-0.110098	0.00931496	-0.0919363	0.0537331	-0.276825	4.05385e-16	-0.0267376	0.999071	0.0737651	0.244731	-0.0651232	0.308609	-0.0469155	0.476304	-0.229446	2.09114e-06	0.105493	0.0454997	-0.0337329	0.582569	-0.0163263	0.817433	-0.200718	5.00309e-06	-0.130309	0.00991204	-0.113065	0.0418687
ENSMUSG00000000305.12	Cdh4	0.31616	0.816393	0.227801	0.872663	0.115659	0.938117	-0.180109	0.888016	0.425446	0.673583	1.46783	0.0232927	0.99084	0.193598	-0.0963621		-0.206357		-0.475571	0.679121	0.120243	0.912909	1.15935	0.0680011	0.677739	0.374044	-0.105343	0.999071	-0.377752	0.751973	0.215524	0.838823	1.25507	0.0473071	0.775639	0.300934	-0.267376	0.85097	0.325261	0.758951	1.36418	0.0393321	0.882722	0.261159	0.601962	0.579009	1.64046	0.0128536
ENSMUSG00000000308.14	Ckmt1	-0.383689	0.107255	-0.277499	0.300353	-0.104107	0.736105	0.830369	4.89014e-08	1.24598	2.17675e-19	1.33004	5.98851e-22	-0.0211074	0.940804	0.0982511		0.273875	0.457115	1.23452	1.68326e-14	1.64049	8.2625e-29	1.72181	1.15329e-31	0.366018	0.0910024	0.180146	0.999071	1.13807	1.23866e-12	1.54136	1.74352e-25	1.62264	9.08908e-29	0.269057	0.229421	0.962614	3.14728e-09	1.36546	2.60061e-21	1.44619	1.1205e-23	0.0906785	0.72625	0.411845	0.00275951	0.492482	0.000158706
ENSMUSG00000000317.11	Bcl6b	-0.327306		-1.23248		-1.80336		0.124768	0.937913	-0.177493	0.914824	-0.067081	0.968031	-0.33663	0.836789	-0.913173		-1.48091		0.472338		0.161516	0.928164	0.268698	0.871816	-0.00606466	0.996932	-0.562078	0.999071	1.38828		1.07498	0.529826	1.18191	0.445015	0.908792	0.596472	1.9564		1.64201	0.357311	1.74917	0.295943	1.47372	0.425456	-0.305774		-0.198516	0.895153
ENSMUSG00000000318.16	Clec10a	-0.0743018		0.598012		0.0765014		0.900567		2.65313	0.244217	1.11104		2.58711	0.262906	0.663935		0.147381		0.998279		2.73895		1.19612		2.66567	0.22185	-0.509638	0.999071	0.335513		2.07307		0.529159		2.00185	0.332871	0.849612		2.57658		1.04384		2.50274	0.290569	1.74459		0.203017
ENSMUSG00000000320.10	Alox12	0.459519	0.343048	0.2242	0.724955	0.772806	0.0503328	2.18401	5.8557e-20	1.42318	1.16106e-06	1.76795	3.65568e-11	2.00157	2.58273e-15	-0.243061		0.308007		1.74584	2.8098e-14	0.975173	0.000713277	1.31746	2.85607e-07	1.54622	1.3959e-10	0.555448	0.999071	1.98989	1.29974e-17	1.21669	2.83011e-05	1.55888	1.74913e-09	1.78995	3.20081e-13	1.43918	3.45553e-10	0.665744	0.0208857	1.00714	6.73452e-05	1.2362	1.94161e-07	-0.76468	0.00051453	-0.423204	0.0506706
ENSMUSG00000000325.16	Arvcf	1.0957	1.79799e-13	1.05397	3.51501e-11	1.18645	7.24733e-14	1.18204	6.07408e-16	2.38359	3.48054e-91	2.57722	2.30574e-117	2.06504	1.04978e-62	-0.0496493	0.92361	0.0849551	0.81067	0.106955	0.555124	1.29879	4.58118e-36	1.48987	6.86102e-52	0.972886	2.83649e-19	0.139056	0.999071	0.158273	0.361001	1.34744	7.23642e-35	1.5384	6.37824e-51	1.02374	3.33376e-19	0.0238491	0.926461	1.21301	2.75704e-26	1.40342	8.74353e-38	0.886867	2.22516e-13	1.19775	1.09892e-30	1.38808	8.7376e-46
ENSMUSG00000000326.13	Comt	0.159458	0.681371	0.293528	0.399014	0.131909	0.751415	-0.141766	0.70253	-0.430937	0.161134	-0.846781	0.00494409	-0.810798	0.00725369	0.126203		-0.0332933		-0.280787	0.37542	-0.579419	0.0366313	-0.997976	0.000324044	-0.96691	0.000444147	-0.155028	0.999071	-0.405455	0.159894	-0.706872	0.00866979	-1.12527	3.1181e-05	-1.0921	5.16513e-05	-0.245715	0.487718	-0.547418	0.0633833	-0.96689	0.00102935	-0.935146	0.00146449	-0.292969	0.421687	-0.712595	0.0240645
ENSMUSG00000000339.14	Rtca	-0.0192742	0.944731	0.0734502	0.751827	0.0694476	0.754418	-0.0901033	0.623047	-0.0772508	0.670436	-0.0710704	0.712467	0.0224359	0.915523	0.0848191	0.850661	0.0831267	0.804662	-0.0501058	0.813724	-0.0468482	0.814155	-0.0431852	0.828563	0.0453192	0.814154	0.00283614	0.999071	-0.133449	0.452729	-0.132903	0.440687	-0.129258	0.445015	-0.0382816	0.842902	-0.131397	0.488295	-0.131207	0.453362	-0.128262	0.474268	-0.0391898	0.843691	0.00910783	0.967649	0.0119966	0.956248
ENSMUSG00000000340.10	Dbt	-0.218437	0.273769	-0.100178	0.704511	-0.15675	0.483329	-1.20727	1.20776e-12	-0.617881	0.000198877	-0.868793	3.08678e-07	-0.461071	0.00503952	0.110351	0.82648	0.0561237	0.905015	-0.968011	8.3756e-08	-0.388386	0.0341421	-0.641852	0.000339088	-0.239004	0.195542	-0.049807	0.999071	-1.0768	2.32286e-09	-0.499724	0.00578669	-0.753386	2.30093e-05	-0.348227	0.0504014	-1.0223	5.71446e-08	-0.445673	0.015617	-0.699906	0.000133029	-0.29664	0.112856	0.58559	0.00735367	0.331294	0.174451
ENSMUSG00000000346.9	Dazap2	-0.0430118	0.830182	0.125519	0.449004	0.10416	0.533147	0.231019	0.0500725	0.446189	1.89518e-05	-0.0374996	0.822845	0.248977	0.0284891	0.160643	0.48085	0.141641	0.498508	0.294929	0.010439	0.500349	1.07933e-06	0.0141702	0.935725	0.295681	0.00640157	-0.0145156	0.999071	0.135639	0.319596	0.338491	0.00210368	-0.14773	0.266899	0.136142	0.271911	0.155068	0.26468	0.357536	0.00114548	-0.129449	0.361252	0.152588	0.228692	0.211375	0.0706024	-0.275629	0.0211219
ENSMUSG00000000355.13	Mcts1	-0.0432792	0.92521	-0.17353	0.652635	-0.0798199	0.846169	-0.382902	0.164618	-0.540249	0.0395147	-0.376633	0.163999	-0.508176	0.0507651	-0.138081		-0.0423706		-0.319315	0.300085	-0.486017	0.0798157	-0.325254	0.25115	-0.461531	0.0852867	0.100543	0.999071	-0.179672	0.601352	-0.349373	0.242301	-0.188236	0.537312	-0.322224	0.260251	-0.274853	0.407214	-0.444936	0.120435	-0.284631	0.339324	-0.420836	0.136896	-0.161114	0.667398	-0.00104218	0.997896
ENSMUSG00000000359.3	Rem1	1.36322		3.05162				3.66329		1.53208				3.80042		1.67889		-1.252		2.32073		0.177818		-1.26443		2.43743		-2.92701	0.999071	0.64351		-1.51215		-2.94552		0.759579		3.57515		1.43061				3.68998		-2.14739		-3.57828
ENSMUSG00000000365.9	Rnf17	-0.268413	0.0393392	-0.249085	0.0736552	-0.170265	0.244074	-0.97648	1.66614e-16	-1.86178	6.71677e-45	-2.65725	2.5368e-70	-2.30571	9.75116e-62	0.0114487	0.982045	0.0926319	0.727691	-0.687143	1.44755e-07	-1.58232	3.87869e-29	-2.38033	3.68733e-51	-2.03364	9.48678e-44	0.0856049	0.999071	-0.697301	9.0432e-08	-1.59487	3.05807e-29	-2.39301	5.53712e-52	-2.04397	1.26807e-43	-0.778013	3.19497e-09	-1.67606	3.46949e-33	-2.47491	1.2718e-55	-2.12774	1.86128e-47	-0.888952	2.34702e-07	-1.6878	3.29524e-20
ENSMUSG00000000374.8	Trappc10	0.17339	0.425969	0.127074	0.629839	-0.0704169	0.808271	-0.132964	0.542944	0.0910058	0.673583	0.00630364	0.977987	0.616184	1.94246e-05	-0.0542355	0.926376	-0.249411	0.36714	-0.285565	0.126233	-0.0713234	0.743587	-0.158523	0.407352	0.446399	0.00157503	-0.190705	0.999071	-0.229721	0.259792	-0.0180945	0.942778	-0.105422	0.613885	0.501783	0.000682279	-0.034424	0.913082	0.176884	0.400952	0.0888924	0.702359	0.694525	5.46547e-06	0.220108	0.29191	0.132122	0.543436
ENSMUSG00000000378.15	Ccm2	0.244389	0.482507	0.509709	0.0931943	0.620164	0.0186843	0.908011	2.71773e-05	1.3531	3.69675e-11	1.57528	9.20461e-18	0.896521	2.87905e-05	0.257347		0.370165		0.684148	0.00176097	1.11992	2.11581e-08	1.33931	4.21708e-14	0.655647	0.00172938	0.117171	0.999071	0.428797	0.0809011	0.861797	5.37374e-05	1.08078	7.08395e-09	0.399458	0.085553	0.31586	0.212892	0.748283	0.00026358	0.967104	7.92389e-08	0.28378	0.229412	0.441522	0.0396859	0.660195	0.000134962
ENSMUSG00000000381.10	Wap
ENSMUSG00000000384.15	Tbrg4	0.0717707	0.534524	0.0486592	0.742982	0.092348	0.432469	0.127545	0.171197	-0.448624	2.57782e-07	-0.318016	0.000492314	-0.0910974	0.358614	-0.0309841	0.9215	0.0150268	0.953322	0.0765741	0.466085	-0.509314	1.67649e-09	-0.381255	1.38703e-05	-0.15922	0.0667809	0.0505217	0.999071	0.108924	0.308053	-0.479599	2.02556e-07	-0.351529	0.000180015	-0.127137	0.195415	0.0633772	0.600557	-0.525511	3.88275e-09	-0.398221	1.78166e-05	-0.175763	0.0607998	-0.579972	2.1035e-11	-0.4528	3.89322e-07
ENSMUSG00000000385.8	Tmprss2	1.13648		-1.57087		-1.44674		-0.0764687		1.05443		1.68105	0.470345	1.24128	0.644437	-2.71453		-2.59526		-1.19527		-0.0721637		0.550614	0.811042	0.106327	0.969147	0.140922	0.999071	1.52705		2.64287		3.26699		2.82451		1.3975		2.52198		3.15003	0.26489	2.70373		1.12739		1.75225
ENSMUSG00000000386.16	Mx1			1.45589				1.38219		2.47529				4.25003		1.52089				1.47378		2.5576				4.32694		-1.33203	0.999071	-0.0452837		1.03921		-1.34887		2.80583		1.29119		2.37263				4.14078		1.09537		-1.29902
ENSMUSG00000000392.17	Fap
ENSMUSG00000000394.15	Gcg
ENSMUSG00000000399.10	Ndufa9	-0.273354	0.000853949	-0.149189	0.160136	-0.142347	0.164894	-0.339118	3.54793e-05	-0.538581	9.26148e-10	-0.720624	4.86682e-16	-0.838027	1.29489e-20	0.116277	0.523651	0.125449	0.385745	-0.0449055	0.725711	-0.254015	0.0105823	-0.438636	3.68697e-06	-0.561052	3.05085e-09	0.0136702	0.999071	-0.159819	0.122553	-0.371477	0.00018747	-0.556172	5.64971e-09	-0.676195	4.46152e-12	-0.168566	0.109317	-0.380697	0.000100434	-0.56602	4.73878e-09	-0.687974	2.81461e-12	-0.203073	0.0721503	-0.388505	0.000115992
ENSMUSG00000000402.2	Egfl6	0.745749	0.386832	0.799372	0.376825	0.975035	0.208749	0.471731	0.604732	-0.461325	0.665521	-0.654159	0.517275	-2.58442	0.0243407	0.0459248		0.22372		-0.25218	0.779617	-1.19655	0.121078	-1.39201	0.0575678	-3.32325	0.00033174	0.18251	0.999071	-0.298271	0.735429	-1.24475	0.111593	-1.43971	0.050435	-3.36837	0.00031071	-0.474421	0.559791	-1.42194	0.0502537	-1.61794	0.0216567	-3.54764	8.63372e-05	-0.936645	0.320197	-1.13309	0.180404
ENSMUSG00000000409.14	Lck	-0.0594664	0.916457	0.266534	0.509856	0.284265	0.467873	-0.108935	0.798719	-0.747297	0.0255203	-0.91309	0.00653479	-1.79746	4.69731e-07	0.317997		0.338003		-0.0289974	0.956764	-0.676794	0.0538031	-0.845034	0.0143395	-1.73434	1.56373e-06	0.0247734	0.999071	-0.34529	0.312197	-0.995928	0.00133353	-1.16431	0.000154618	-2.05109	7.45268e-10	-0.364979	0.314714	-1.01599	0.00141696	-1.18483	0.000227357	-2.07385	1.82062e-09	-0.642308	0.0863901	-0.81135	0.0216491
ENSMUSG00000000411.7	Tssk3	0.926116		0.0294581		-1.32697		1.49074		2.41569		0.123354		-1.43017		-0.906575		-2.2577		0.587399		1.50174		-0.797996		-2.35132		-1.34921	0.999071	1.49343		2.40766		0.109983		-1.44784		2.84552		3.7592		1.46915				0.920193		-1.38205
ENSMUSG00000000416.16	Cttnbp2	-0.640248	0.220016	-0.520214	0.347292	-0.632418	0.222933	0.165372	0.749759	-1.53827	0.000865847	-0.167689	0.748275	-0.635365	0.160259	0.112327		0.00194215		0.825953	0.0616178	-0.887105	0.128048	0.479961	0.32619	0.00832048	0.991132	-0.105539	0.999071	0.715235	0.0986295	-1.00098	0.0697758	0.367135	0.446015	-0.102834	0.866894	0.826027	0.066102	-0.890391	0.124953	0.476403	0.333706	0.00471803	0.993347	-1.70737	0.000145571	-0.340364	0.449349
ENSMUSG00000000420.15	Galnt1	-0.34267	0.000129256	-0.316922	0.00150096	-0.33396	0.000692162	-0.0723637	0.511951	0.167405	0.0598103	-0.00451933	0.972531	-0.179692	0.0653353	0.0178864	0.965768	0.00317899	0.994472	0.291059	0.00202858	0.521148	6.71249e-10	0.34661	0.000249607	0.16663	0.110484	-0.0101623	0.999071	0.274634	0.00567119	0.502064	1.98212e-08	0.327609	0.000797508	0.149893	0.175374	0.289751	0.00514756	0.516852	8.44347e-09	0.341514	0.000676663	0.162019	0.15291	0.23597	0.00987898	0.0606324	0.618037
ENSMUSG00000000435.1	Myf5
ENSMUSG00000000439.9	Mkrn2	0.124261	0.551545	0.20353	0.294132	0.183068	0.350649	0.132563	0.474086	0.228434	0.147854	0.148274	0.397575	0.654462	3.0177e-07	0.0713505	0.888894	0.0532518	0.896121	0.0292301	0.900389	0.11528	0.507265	0.0325598	0.873879	0.533778	1.665e-05	-0.0135202	0.999071	-0.0408097	0.851896	0.042718	0.829642	-0.0399131	0.8387	0.463591	0.000295932	-0.0221805	0.933122	0.0607897	0.758083	-0.0225672	0.918031	0.478895	0.000332222	0.0920523	0.644955	0.00862005	0.968963
ENSMUSG00000000440.12	Pparg
ENSMUSG00000000441.17	Raf1	0.0970057	0.277848	0.136002	0.171147	0.149825	0.0885115	0.180506	0.0198055	-0.0511436	0.635166	0.324078	9.81278e-06	-0.0223048	0.828643	0.0311284	0.912501	0.0472668	0.781955	0.104242	0.229415	-0.136954	0.137032	0.235683	0.00151017	-0.115651	0.13279	0.0206859	0.999071	0.0744878	0.482396	-0.169426	0.0893395	0.203254	0.0153524	-0.145695	0.0873867	0.0588037	0.590304	-0.18547	0.0446639	0.186448	0.0233733	-0.164399	0.0411359	-0.235315	0.0109318	0.136401	0.12296
ENSMUSG00000000486.13	2020-09-01	-0.361103	8.39686e-09	-0.400998	2.2526e-08	-0.423706	7.93846e-10	-0.714497	3.91453e-27	-1.09866	6.68781e-44	-1.42943	4.50762e-77	-2.25454	1.01962e-139	-0.0477782	0.849322	-0.0681705	0.663187	-0.332627	1.04292e-05	-0.726266	2.08023e-17	-1.05979	5.82125e-38	-1.8899	9.18563e-88	-0.0158828	0.999071	-0.283318	0.000697369	-0.679613	1.64954e-13	-1.01318	1.09269e-31	-1.84104	1.57521e-73	-0.262609	0.00251978	-0.659356	5.10248e-13	-0.993555	7.25978e-30	-1.8233	8.64298e-71	-0.387728	0.000109434	-0.722151	1.98645e-15
ENSMUSG00000000489.7	Pdgfb	1.03013	0.150894	1.18604	0.0956055	1.19231	0.0796914	1.22804	0.0435767	2.04221	1.57574e-05	2.49011	5.88358e-09	1.08804	0.0822104	0.148434		0.156511		0.218406	0.746788	1.02334	0.0113196	1.46856	3.25081e-05	0.0614882	0.9267	0.0121643	0.999071	0.0718751	0.921103	0.873911	0.0393539	1.31848	0.000280119	-0.0859156	0.894526	0.0636697	0.937373	0.865712	0.0372317	1.31011	0.000304295	-0.0964363	0.884013	0.810872	0.0578076	1.25508	0.000366734
ENSMUSG00000000530.16	Acvrl1	-0.0919346		0.71552		-0.155239		2.1955	0.201753	3.20037	0.00773546	2.29857	0.141226	2.37362	0.139661	0.800302		-0.071754		2.29685		3.29189	0.00636589	2.38773	0.121153	2.45987	0.119035	-0.865053	0.999071	1.51059		2.49923	0.331056	1.60069	0.299492	1.6748	0.292487	2.39706		3.40053	0.00732157	2.48631	0.123609	2.55934	0.123651	1.00463	0.35854	0.0957832	0.949773
ENSMUSG00000000531.5	Grasp	0.978188	2.47456e-05	0.662118	0.0275657	0.631701	0.0312022	1.5828	1.2103e-15	1.519	3.20581e-13	2.09308	5.52207e-32	1.64838	1.42863e-17	-0.323937		-0.351868		0.625081	0.000843904	0.551788	0.00491734	1.12331	9.16131e-13	0.673776	9.94477e-05	-0.0236231	0.999071	0.951021	2.32578e-06	0.874915	3.59741e-05	1.44604	1.53151e-16	0.998815	1.93362e-07	0.978865	1.63327e-06	0.902388	1.52382e-05	1.47305	3.69909e-17	1.02382	9.15552e-08	-0.0675042	0.805827	0.503191	0.00166888
ENSMUSG00000000532.11	Acvr1b	0.0122563	0.974161	-0.242081	0.324107	-0.284601	0.218069	0.0271755	0.919315	0.864802	1.55251e-09	0.569837	0.00028995	0.721759	6.87737e-07	-0.262256		-0.302425	0.281678	0.0357588	0.896137	0.863567	4.5111e-10	0.566158	0.000194723	0.713133	3.07007e-07	-0.0356369	0.999071	0.299481	0.14102	1.12471	1.65052e-14	0.827303	1.18701e-07	0.97658	2.80892e-11	0.339991	0.10577	1.16494	4.77766e-15	0.866703	8.01029e-08	1.01423	2.0212e-11	0.833721	4.96077e-09	0.535537	0.000539962
ENSMUSG00000000538.18	Tom1l2	0.00527601	0.992142	0.105003	0.802595	-0.0272747	0.948158	0.113681	0.71852	-0.593605	0.0215626	0.328808	0.204958	-0.326532	0.227281	0.0918709		-0.0380486		0.129538	0.672334	-0.587667	0.0193628	0.332204	0.178487	-0.327992	0.197757	-0.125202	0.999071	0.0383775	0.916644	-0.681327	0.0107616	0.239045	0.387972	-0.418854	0.114028	0.169311	0.591721	-0.550834	0.0370691	0.368283	0.149683	-0.291425	0.293187	-0.711045	0.00529856	0.208012	0.453739
ENSMUSG00000000544.14	Gpa33	-0.393231	6.99643e-05	-0.2742	0.017498	-0.262842	0.0213053	0.0504422	0.704753	0.16503	0.113281	0.263769	0.00819966	-0.21207	0.0393443	0.111149	0.675453	0.12487	0.539858	0.464489	1.9396e-06	0.569456	3.66547e-09	0.665706	8.34647e-12	0.184821	0.0970113	0.0182111	0.999071	0.35474	0.000720592	0.457056	8.3903e-06	0.553223	3.80794e-08	0.0747711	0.567035	0.341435	0.00183571	0.443389	1.50696e-05	0.538869	1.66969e-07	0.0585009	0.678671	0.110875	0.37379	0.206222	0.0556507
ENSMUSG00000000552.10	Zfp385a	0.231465	0.476214	-0.146007	0.726175	-0.0501307	0.911088	1.06698	1.66866e-08	0.728954	0.000666634	1.02544	2.03771e-07	0.221464	0.42464	-0.385396		-0.287257		0.856212	6.88424e-06	0.508379	0.0205109	0.802426	4.08673e-05	-0.00646957	0.984146	0.102709	0.999071	1.24316	1.52192e-10	0.892749	5.07339e-05	1.18674	3.28244e-09	0.380175	0.141709	1.14552	1.6446e-08	0.79461	0.000372008	1.08803	1.24284e-07	0.279447	0.316848	-0.341871	0.103687	-0.048692	0.846401
ENSMUSG00000000555.8	Itga5	1.00105	2.97927e-40	0.809152	1.27952e-21	0.813153	7.4478e-22	1.41791	1.65609e-89	1.00072	2.38618e-36	1.02666	3.90585e-36	0.953432	2.14751e-34	-0.199758	0.0699289	-0.193459	0.0666414	0.437721	2.32295e-11	0.0108187	0.925062	0.0342407	0.74268	-0.043909	0.640985	0.010784	0.999071	0.638846	6.31014e-20	0.209346	0.0153369	0.232689	0.00584524	0.156917	0.0636012	0.63297	2.57643e-18	0.203089	0.0189873	0.225696	0.00986159	0.148087	0.0915121	-0.420964	2.65057e-09	-0.398456	6.0193e-08
ENSMUSG00000000560.9	Gabra2
ENSMUSG00000000561.14	Wdr77	0.195352	0.00254086	0.135033	0.100529	0.0774253	0.390203	0.119244	0.101564	-0.0915966	0.234622	-0.315129	9.25986e-06	0.0227019	0.794976	-0.0682096	0.675453	-0.123508	0.203818	-0.0554197	0.521374	-0.275809	2.76287e-05	-0.501901	1.87532e-13	-0.169039	0.00722057	-0.0507478	0.999071	0.0143465	0.895347	-0.208792	0.00445421	-0.434875	9.62356e-10	-0.0996489	0.175523	0.0699758	0.43703	-0.153531	0.0394889	-0.380305	1.50331e-07	-0.0470095	0.576185	-0.214576	0.00352466	-0.441533	1.03929e-09
ENSMUSG00000000562.5	Adora3
ENSMUSG00000000563.17	Atp5f1	-0.0263971	0.761893	0.069843	0.421035	0.0591548	0.518124	-0.0918345	0.151394	-0.109087	0.0809022	-0.344296	2.62428e-08	-0.472762	1.00863e-15	0.0883634	0.446869	0.0799987	0.479765	-0.0446226	0.556266	-0.0716225	0.290366	-0.309371	5.35647e-07	-0.442741	2.1473e-14	-0.00386462	0.999071	-0.13163	0.0598408	-0.161248	0.018293	-0.398977	1.73449e-09	-0.529965	2.13084e-16	-0.122751	0.112994	-0.152812	0.0331808	-0.391255	3.08199e-08	-0.524222	2.39703e-14	-0.0210806	0.823255	-0.259671	0.00011851
ENSMUSG00000000567.5	Sox9	-1.07999		-2.425		0.116043		1.50843		2.24285		2.68253	0.230937	1.80614		-1.35277		1.19028		2.6069		3.33252		3.76939	0.130982	2.88815		2.54889	0.999071	3.96495		4.68695		5.12431	0.0395087	4.24451		1.42003		2.14232		2.57975	0.240281	1.69887		0.731813		1.16881	0.555055
ENSMUSG00000000568.15	Hnrnpd	0.0241068	0.816471	-0.147291	0.113335	-0.205764	0.00529428	-0.203784	0.00305322	-0.392698	1.40832e-09	-0.239072	0.000517443	-0.256018	4.39092e-05	-0.179299	0.0959557	-0.235442	0.00277873	-0.207005	0.0037438	-0.405759	4.47807e-10	-0.254674	0.000233575	-0.276507	8.83469e-06	-0.0517337	0.999071	-0.0261893	0.833393	-0.227422	0.00755685	-0.0764858	0.434432	-0.0959763	0.286561	0.0302666	0.806871	-0.171498	0.0350274	-0.0211079	0.844425	-0.0425703	0.657049	-0.19278	0.0196411	-0.0423928	0.684085
ENSMUSG00000000579.14	Dynlt1c	0.0528379	0.894825	0.148253	0.658749	0.193963	0.525815	-0.0854979	0.789066	0.221702	0.376477	-0.0845203	0.783237	-0.135007	0.62695	0.0874388		0.135482	0.783106	-0.117819	0.708039	0.180073	0.492061	-0.128736	0.646384	-0.184266	0.473284	0.0524853	0.999071	-0.203518	0.457791	0.0914505	0.743218	-0.217412	0.381688	-0.270506	0.248309	-0.251454	0.370708	0.0433095	0.889761	-0.266175	0.295632	-0.321067	0.180821	0.303622	0.247738	-0.006069	0.98634
ENSMUSG00000000581.8	C1d	-0.280304	0.170441	-0.300652	0.172136	-0.304433	0.148593	-0.968968	8.12263e-08	-1.43668	1.49302e-13	-1.7766	2.24764e-18	-1.51625	1.40597e-14	-0.0281887		-0.0296828	0.95787	-0.667766	0.000971964	-1.14547	3.52166e-08	-1.48794	4.26943e-12	-1.23224	2.91581e-09	0.00307051	0.999071	-0.638493	0.00261651	-1.11872	2.77331e-07	-1.46102	4.04269e-11	-1.20299	2.53551e-08	-0.636359	0.00368134	-1.11696	2.50357e-07	-1.46028	7.34324e-11	-1.20406	3.61357e-08	-0.471755	0.0985128	-0.815051	0.00209042
ENSMUSG00000000594.7	Gm2a	0.229084	0.177288	0.41838	0.00559848	0.444983	0.00286011	0.484399	0.000248386	1.16518	7.17519e-26	0.678242	9.07745e-08	0.386367	0.00482674	0.181425	0.503597	0.210334	0.335292	0.276169	0.0507627	0.947193	8.05607e-19	0.457756	0.000247504	0.160957	0.273532	0.0333778	0.999071	0.0961055	0.578998	0.764547	5.82371e-12	0.275087	0.0376679	-0.0193636	0.91715	0.0676149	0.737385	0.735798	8.58089e-11	0.245464	0.0813953	-0.0507714	0.77801	0.676957	4.88147e-10	0.186674	0.184567
ENSMUSG00000000600.15	Krit1	-0.241128	0.0659826	-0.234852	0.102517	-0.294158	0.030937	-0.988529	1.16115e-16	-1.21426	4.14845e-21	-1.59132	1.40721e-32	-1.03112	3.45616e-16	-0.00159425	0.99672	-0.0586537	0.863886	-0.726637	1.57496e-08	-0.961915	1.63238e-12	-1.34168	1.14147e-21	-0.786364	2.83913e-09	-0.0525043	0.999071	-0.723634	3.9683e-08	-0.961563	7.52707e-12	-1.3413	3.81539e-21	-0.78366	8.72496e-09	-0.666056	2.59884e-06	-0.904415	4.18573e-10	-1.28478	5.64964e-18	-0.7292	3.45208e-07	-0.229226	0.259226	-0.6098	0.000402479
ENSMUSG00000000605.9	Clcn4	-0.401963	0.267441	-0.294299	0.473174	-0.237098	0.565798	-1.02112	0.000928371	-2.25311	3.06386e-10	-2.42426	7.7365e-11	-2.78011	7.19034e-14	0.0997861		0.159427		-0.598098	0.106247	-1.84044	2.24921e-06	-2.01261	5.14778e-07	-2.37432	1.93192e-09	0.0642094	0.999071	-0.696723	0.0481355	-1.94145	4.59735e-07	-2.1142	7.39507e-08	-2.47305	2.54436e-10	-0.755602	0.0360729	-2.00054	1.66745e-07	-2.17386	4.41664e-08	-2.53511	1.22797e-10	-1.23673	0.0107805	-1.40837	0.00318659
ENSMUSG00000000606.18	Vmn2r88
ENSMUSG00000000617.14	Grm6			1.45589		2.60427								2.49272		1.52089		2.67181								2.56928		1.15	0.999071	-1.50838		-1.37235		-1.34887		1.04555		-2.66094		-2.52384		-2.50079		-0.101512
ENSMUSG00000000627.15	Sema4f	0.476609	0.408408	0.328238	0.619448	0.238188	0.727119	0.539997	0.245892	-0.434391	0.451926	-0.686072	0.217899	-0.80257	0.147203	-0.156025		-0.243626		0.0846474	0.895256	-0.899792	0.0647499	-1.15374	0.0162907	-1.27546	0.00778335	-0.0831927	0.999071	0.241632	0.648449	-0.745123	0.137625	-0.999303	0.0394223	-1.11857	0.021601	0.329853	0.541626	-0.657124	0.213248	-0.912171	0.0782312	-1.03329	0.0457595	-0.978186	0.0392434	-1.23343	0.00677569
ENSMUSG00000000628.10	Hk2	0.269303	1.8709e-07	0.000457692	0.997232	-0.0609805	0.502482	-0.290554	1.36091e-06	0.60301	9.33254e-29	0.311858	2.26357e-07	0.126513	0.0516439	-0.276738	2.07213e-05	-0.335845	2.53595e-08	-0.539014	7.38527e-24	0.344774	5.24188e-11	0.0511484	0.479039	-0.139096	0.0195279	-0.0545958	0.999071	-0.260867	0.000110933	0.620307	8.75356e-25	0.326655	4.28573e-07	0.13872	0.0520532	-0.2014	0.0056952	0.679416	1.33752e-30	0.385004	2.74204e-09	0.195223	0.0046554	0.889687	9.69712e-55	0.595249	1.77751e-21
ENSMUSG00000000631.20	Myo18a	0.20912	0.103714	0.113197	0.501386	0.0603225	0.747983	0.630453	1.67389e-11	1.04138	2.17135e-34	1.15072	2.02462e-40	0.576653	7.87979e-10	-0.103835	0.732699	-0.154275	0.449605	0.442263	6.76416e-06	0.843451	2.76665e-22	0.950364	2.50193e-27	0.371324	0.00012379	-0.0460703	0.999071	0.547538	4.39085e-08	0.946104	1.68058e-25	1.05279	3.39158e-31	0.476141	1.75948e-06	0.598328	1.53844e-08	0.996683	8.7486e-27	1.10268	1.8103e-31	0.524248	3.75396e-07	0.407154	2.38605e-06	0.513094	1.73622e-09
ENSMUSG00000000632.13	Sez6	1.6937		1.70449		1.88141		2.23958	0.133314	3.22993	0.00416336	3.40691	0.00153427	2.74488	0.0304177	0.00280692		0.182372		0.566625		1.54758	0.101049	1.7221	0.0473975	1.05464	0.335812	0.184822	0.999071	0.564047		1.54289	0.128008	1.71888	0.0619578	1.05332	0.361506	0.386003		1.36388	0.15872	1.53739	0.0867987	0.870299	0.450079	0.986967	0.326993	1.16051	0.182883
ENSMUSG00000000673.9	Haao	0.249459		0.474576		-0.0686068		0.24437		0.0721198	0.976007	1.42004	0.343831	0.175696	0.942094	0.217399		-0.324204		0.0144798		-0.166489		1.17832	0.404649	-0.0702004	0.974669	-0.537635	0.999071	-0.200216		-0.384249		0.959145	0.496048	-0.286068	0.888459	0.340673		0.156417		1.50145	0.318253	0.252669	0.912775	-0.1755		1.16881	0.429183
ENSMUSG00000000682.7	Cd52	1.2443		1.01794		-2.32738		-1.06848		2.38499		0.0883505		0.996586		-0.234928		-3.57625		-2.29879		1.15131		-1.14573		-0.241843		-3.33707	0.999071	-2.06028		1.38552		-0.911757		-0.00555712		1.29119		4.72713		2.42958		3.331		3.45953		1.15187
ENSMUSG00000000686.11	Abhd15	-1.40981		0.290755		-0.608916		0.606145		0.552645		0.581513	0.826661	-0.30843		1.69263		0.797306		2.03315		1.97228		1.99834		1.10459		-0.89237	0.999071	0.344093		0.278092		0.307061	0.905478	-0.586307		1.24349		1.17842		1.20483	0.652681	0.308913		-0.0564901		-0.0311201
ENSMUSG00000000690.5	Hoxb6													1.48566												1.5624										1.47886								1.37488
ENSMUSG00000000693.10	Loxl3	0.110136		0.00788744		-0.497304		0.58946	0.695125	1.28238	0.235366	1.65901	0.0886505	-0.435671	0.806567	-0.110629		-0.612371		0.501367		1.18383	0.274767	1.55825	0.101915	-0.541618	0.744227	-0.498679	0.999071	0.614015		1.29391	0.289242	1.6657	0.116176	-0.429758	0.818244	1.11385		1.79001	0.152441	2.16229	0.0548115	0.0685076	0.974203	0.688465	0.560748	1.062	0.27175
ENSMUSG00000000701.8	Tcl1b5
ENSMUSG00000000706.16	Btn1a1	-0.0809948		0.0328604		0.930828		-1.06145		1.22486		0.893164	0.732039	2.33359	0.143907	0.106936		1.00499		-0.962197		1.31494		0.980672	0.704405	2.41522	0.129728	0.906908	0.999071	-1.0683		1.2067		0.875248		2.31691	0.172835	-1.96897		0.310313		-0.0250718	0.994075	1.41236	0.360698	2.28619		1.94923
ENSMUSG00000000708.14	Kat2b	-0.00503102	0.981752	-0.0844764	0.575363	-0.0571971	0.70771	0.154383	0.12697	0.436706	1.13505e-07	0.0675749	0.592527	0.18674	0.0500531	-0.0873092	0.744522	-0.0577039	0.807401	0.18037	0.0819453	0.452879	6.3901e-08	0.0811285	0.506835	0.195462	0.0394828	0.0341121	0.999071	0.268826	0.00937481	0.538859	2.13825e-09	0.16715	0.144515	0.283834	0.00371111	0.239827	0.026126	0.509331	8.63373e-09	0.136877	0.25349	0.251573	0.0121293	0.278518	0.00217041	-0.0940163	0.445709
ENSMUSG00000000711.3	Rab5b	-0.243924	0.0217197	-0.491903	4.58401e-06	-0.543106	1.15862e-07	0.3214	0.000269833	0.325107	0.000309874	-0.036172	0.79362	0.557403	4.15356e-12	-0.255919	0.108109	-0.304714	0.0238803	0.586215	1.23723e-11	0.580114	7.36254e-11	0.216362	0.0441089	0.80505	1.81903e-23	-0.0443683	0.999071	0.843572	1.33511e-19	0.834912	7.44725e-18	0.471025	1.29289e-05	1.06199	2.02128e-32	0.892699	2.97908e-21	0.883625	1.78082e-20	0.519075	1.42429e-06	1.10819	1.74649e-35	-0.000129209	0.999714	-0.36475	0.000114527
ENSMUSG00000000724.10	Cryba1	2.35036		1.47433		3.16001		2.35888		1.49654		3.5832				-0.888539		0.797306		0.0238594		-0.844902		1.23384		-2.33433		1.69699	0.999071	0.915999		0.037946		2.1264		-1.44784		-0.771576		-1.64483		0.433646		-3.13666		-0.865273		1.21515
ENSMUSG00000000730.13	Dnmt3l	-0.273857	0.00153351	-0.601784	2.41125e-11	-0.478048	1.58763e-07	-1.56144	1.06043e-62	-1.3826	5.88226e-48	-2.9608	8.34361e-131	-1.61856	5.16526e-63	-0.335822	0.00246291	-0.209717	0.104969	-1.26677	6.8034e-40	-1.09755	4.03624e-29	-2.67848	2.9761e-102	-1.34102	3.2664e-42	0.130635	0.999071	-0.929502	1.56109e-17	-0.762925	1.02721e-11	-2.34411	6.12312e-66	-1.00417	2.2875e-19	-1.05531	9.88732e-22	-0.889067	4.79204e-16	-2.47117	2.58055e-73	-1.13288	2.31913e-24	0.175183	0.30019	-1.40777	2.20266e-17
ENSMUSG00000000731.15	Aire	0.19953	0.451655	-0.607479	0.0116562	-0.51007	0.0383225	-1.96698	2.07489e-16	0.888996	1.88985e-08	-1.67635	6.37879e-12	-0.262717	0.252596	-0.814923		-0.715226	0.00368883	-2.14565	2.83077e-20	0.700393	1.41764e-05	-1.86734	2.37191e-15	-0.458693	0.024669	0.104372	0.999071	-1.32917	4.14727e-06	1.51439	1.03362e-18	-1.05302	0.00023574	0.357507	0.145674	-1.42914	1.17656e-06	1.41481	3.82404e-16	-1.15387	6.19415e-05	0.255142	0.340045	2.85196	1.08969e-46	0.284955	0.539812
ENSMUSG00000000732.9	Icosl	0.161769	0.713703	0.0389028	0.94383	0.141975	0.755587	-1.12451	0.00106868	0.0417275	0.921215	-0.393467	0.263572	-0.031118	0.943289	-0.130795		-0.0253118		-1.2651	0.000121988	-0.10893	0.775743	-0.546571	0.0833395	-0.189299	0.593998	0.109931	0.999071	-1.13294	0.00121255	0.0208815	0.964958	-0.416882	0.22249	-0.0573519	0.888459	-1.23801	0.000435334	-0.0847993	0.83311	-0.523157	0.116769	-0.165552	0.663531	1.1623	0.000964214	0.724009	0.071018
ENSMUSG00000000738.18	Spg7	0.245506	0.100466	0.216399	0.203597	0.135643	0.46134	0.350884	0.00574559	0.439581	0.000317562	0.456525	0.000259062	0.391737	0.00163378	-0.036978	0.942648	-0.115496	0.661705	0.126083	0.415808	0.205084	0.12274	0.21945	0.0989207	0.149786	0.273532	-0.073904	0.999071	0.164425	0.285039	0.240771	0.0793136	0.255247	0.0575787	0.187961	0.175363	0.243438	0.0936299	0.31939	0.0137008	0.333065	0.0115609	0.263817	0.0486439	0.0848874	0.601395	0.0984895	0.520155
ENSMUSG00000000739.14	Sult5a1	0.5186	0.53925	0.261834	0.811531	-0.0207454	0.987681	0.663517	0.341194	0.600442	0.388598	0.514911	0.472102	0.107656	0.912007	-0.264689		-0.545228		0.164435	0.841995	0.0924983	0.906027	0.00404688	0.996425	-0.40728	0.574063	-0.275794	0.999071	0.430973	0.564263	0.355541	0.624241	0.267784	0.713937	-0.141519	0.868494	0.71202	0.33713	0.636546	0.365419	0.547393	0.443517	0.136305	0.883642	-0.066649	0.939315	-0.156056	0.835442
ENSMUSG00000000740.12	Rpl13	-0.179694	1.05979e-19	-0.0888855	0.0618996	-0.0456723	0.309539	-0.138971	3.11743e-06	0.0857265	0.00446697	0.119113	0.0207035	0.219479	1.79531e-17	0.0828968	0.150907	0.128479	0.000270419	0.0615981	0.0566855	0.276525	4.57934e-26	0.30752	6.73609e-11	0.402843	2.7505e-66	0.0500296	0.999071	-0.0198731	0.746979	0.192513	2.82096e-06	0.223312	7.88367e-05	0.321045	1.44722e-16	-0.0650831	0.146298	0.146856	5.61234e-05	0.177096	0.0013856	0.272843	6.16128e-15	0.220893	4.03572e-11	0.251122	3.14647e-06
ENSMUSG00000000743.9	Chmp1a	-0.0629109	0.641303	0.0294403	0.856512	0.123417	0.291044	0.252354	0.00439335	0.233269	0.00857608	0.583803	2.51627e-12	0.528812	6.96741e-12	0.0844583	0.729909	0.180818	0.156854	0.336241	9.98261e-05	0.30734	0.000364961	0.655451	1.38474e-15	0.595451	2.32266e-15	0.100836	0.999071	0.253073	0.00704872	0.221684	0.0190119	0.569669	2.27585e-11	0.512069	1.66981e-10	0.157187	0.131611	0.125316	0.213588	0.472665	4.28473e-08	0.413087	3.4422e-07	-0.0228841	0.864704	0.324434	0.00018579
ENSMUSG00000000751.13	Rpa1	0.220136	0.000339773	0.263529	0.000174939	0.249936	0.000575238	-0.0093592	0.927566	0.215042	0.000774001	0.297353	7.45199e-06	0.285187	1.97921e-06	0.0355036	0.869858	0.024217	0.898744	-0.208783	0.00166899	0.00600489	0.949018	0.0857901	0.24401	0.0686923	0.307239	-0.00675904	0.999071	-0.242769	0.000756846	-0.0307055	0.736468	0.0490901	0.56613	0.0343347	0.678318	-0.231182	0.00285889	-0.0193962	0.843995	0.0595791	0.507583	0.0430733	0.618179	0.220623	0.00188857	0.299487	2.786e-05
ENSMUSG00000000753.15	Serpinf1	0.33031	0.760853	0.748361	0.36198	0.559673	0.532286	1.22847	0.0320954	1.12804	0.0579032	1.175	0.042213	1.68477	0.000577207	0.410454		0.224334		0.92024	0.132366	0.809655	0.192138	0.854113	0.145625	1.35912	0.00508488	-0.181747	0.999071	0.510511	0.412117	0.397724	0.531966	0.442111	0.448842	0.949203	0.0422741	0.697057	0.271736	0.58361	0.353376	0.627312	0.294865	1.13249	0.0198896	-0.104422	0.889711	-0.0604949	0.928337
ENSMUSG00000000759.14	Tubgcp3	-0.204986	0.105801	-0.244445	0.0619332	-0.161046	0.245544	-0.771586	3.12559e-12	-0.899548	1.09412e-15	-0.688445	2.64126e-09	-0.632945	5.39248e-09	-0.0473179	0.909621	0.0384168	0.906382	-0.545828	5.171e-06	-0.683518	8.59758e-09	-0.474806	0.000115227	-0.424296	0.000229978	0.0902069	0.999071	-0.497117	7.15954e-05	-0.637451	2.65688e-07	-0.428862	0.000704207	-0.375913	0.00180049	-0.582438	2.81324e-06	-0.723083	1.85179e-09	-0.515224	3.88344e-05	-0.464201	8.47213e-05	-0.131843	0.469913	0.0760168	0.682968
ENSMUSG00000000766.18	Oprm1
ENSMUSG00000000776.13	Polr3d	0.202461	0.293948	-0.0240349	0.938876	0.036975	0.896367	-0.218542	0.247188	-0.280495	0.128398	-0.084591	0.710445	0.29231	0.0621515	-0.234421	0.446822	-0.171016	0.555244	-0.399996	0.0165582	-0.471904	0.00425728	-0.278316	0.116287	0.0935607	0.600467	0.0678049	0.999071	-0.164076	0.45835	-0.238391	0.245096	-0.0450754	0.853939	0.329061	0.0448525	-0.227327	0.272567	-0.302086	0.111699	-0.10928	0.624556	0.263127	0.113297	-0.0658971	0.805788	0.127121	0.576133
ENSMUSG00000000782.16	Tcf7	0.12255	0.574054	0.0767134	0.775109	-0.168535	0.452568	0.00701182	0.976585	0.542356	0.000135458	0.455445	0.00160608	-0.0863998	0.670793	-0.0537537	0.922021	-0.29665	0.193396	-0.0945273	0.658465	0.430841	0.00222707	0.341508	0.0168819	-0.205298	0.216505	-0.238424	0.999071	-0.0393816	0.872437	0.483555	0.00105876	0.394081	0.00735666	-0.150389	0.409621	0.203788	0.331092	0.72634	7.82213e-07	0.636237	1.82807e-05	0.0898928	0.67371	0.531347	0.000423094	0.441349	0.00305625
ENSMUSG00000000787.12	Ddx3x	-0.189178	1.30411e-09	-0.05823	0.355828	-0.104077	0.0269853	-0.342763	3.38772e-21	-0.613375	3.84996e-60	-1.01782	2.31717e-102	-0.654941	2.09323e-68	0.123085	0.0416207	0.0795458	0.194911	-0.132759	0.00102129	-0.413091	8.2353e-27	-0.820127	1.08202e-65	-0.46212	3.37799e-34	-0.0390114	0.999071	-0.254508	1.0595e-07	-0.53743	5.08289e-29	-0.944455	1.69646e-67	-0.584044	5.25198e-35	-0.210483	5.56354e-06	-0.493822	3.8715e-29	-0.901618	7.22471e-66	-0.543139	3.80561e-33	-0.274388	1.07175e-09	-0.682291	1.58467e-38
ENSMUSG00000000791.9	Il12rb1	-0.132596		0.191074	0.912683	0.337278	0.828175	0.822153	0.416189	1.06176	0.234778	1.20357	0.15263	0.181071	0.892881	0.315966		0.464675		0.976237	0.34488	1.20584	0.178546	1.34562	0.104142	0.317779	0.801796	0.153497	0.999071	0.660953	0.534155	0.888096	0.333408	1.02823	0.214885	0.00288732	0.999476	0.513047	0.654816	0.739782	0.423773	0.878521	0.303498	-0.148387	0.905808	0.235741	0.823586	0.374452	0.673437
ENSMUSG00000000792.2	Slc5a5	0.305563		0.69131	0.649892	0.441538		0.912406	0.398767	0.49859	0.691821	-0.0597332	0.970455	0.0840835	0.955135	0.377772		0.13031		0.628034	0.580383	0.204126	0.878854	-0.356951	0.79007	-0.21789	0.870621	-0.243648	0.999071	0.252216	0.839556	-0.17355	0.891539	-0.735676	0.523822	-0.594381	0.60657	0.499457	0.689714	0.0726223	0.960086	-0.489339	0.707498	-0.349571	0.788062	-0.417768	0.726482	-0.979406	0.356776
ENSMUSG00000000794.9	Kcnn3	-0.609689		0.158325		-0.0580741		0.838088	0.464025	1.31667	0.166187	0.603552	0.626789	1.04655	0.302982	0.759941		0.54575		1.47122		1.94069	0.0701916	1.22498	0.346209	1.66211	0.133577	-0.209385	0.999071	0.71072		1.17738	0.235293	0.460754	0.710008	0.900908	0.37617	0.923461		1.38862	0.173052	0.673633	0.601357	1.11018	0.303766	0.475091	0.658145	-0.241832	0.837151
ENSMUSG00000000804.14	Usp32	-0.0394287	0.876869	-0.0446937	0.859053	-0.157685	0.403637	-0.365855	0.0116426	-0.131863	0.418579	-0.087444	0.620861	-0.112613	0.49799	-0.0130509	0.982308	-0.123749	0.670019	-0.305574	0.0502305	-0.0812914	0.654171	-0.039442	0.837067	-0.0694637	0.696486	-0.106156	0.999071	-0.291411	0.0728363	-0.0697385	0.713899	-0.0278082	0.889589	-0.0553979	0.76558	-0.180021	0.322715	0.0412579	0.833745	0.082279	0.650601	0.0527226	0.778333	0.230255	0.16301	0.271088	0.0768478
ENSMUSG00000000805.18	Car4					3.9085		3.95351				3.53482		1.44573				3.97606		4.04641				3.61661		1.52256		3.89603	0.999071	3.96495				3.53141		1.4401		0.0748866		-3.8284		-0.358582		-2.44863		-3.89289		-0.425368
ENSMUSG00000000811.13	Txnrd3	-0.111334	0.857483	0.0491056	0.940299	0.0653839	0.915182	-0.694773	0.0993376	-0.383808	0.371619	-0.750141	0.0673166	-1.03148	0.0174171	0.152568		0.171166		-0.562268	0.22398	-0.261321	0.575784	-0.630123	0.134413	-0.916454	0.0370109	0.0232618	0.999071	-0.71406	0.0996764	-0.41548	0.33755	-0.783942	0.0512538	-1.06825	0.0125625	-0.731851	0.0994395	-0.433727	0.308735	-0.803304	0.0490065	-1.08942	0.0118617	0.307193	0.584997	-0.0621952	0.923418
ENSMUSG00000000817.10	Fasl			1.45589										1.48566		1.52089										1.5624		-1.33203	0.999071	-1.50838		-1.37235		-1.34887		0.038466								1.37488
ENSMUSG00000000823.16	Zfp512b	-0.357904	0.010582	-0.410928	0.00310326	-0.529389	7.21603e-05	-0.614448	1.61326e-06	-1.76053	2.84618e-35	-1.24029	1.31397e-19	-1.7282	5.17863e-35	-0.0609492	0.905394	-0.17693	0.504753	-0.235653	0.173157	-1.39156	2.44586e-18	-0.873805	1.33199e-08	-1.3666	1.48104e-18	-0.111595	0.999071	-0.173257	0.338268	-1.33171	8.56997e-17	-0.81412	1.01435e-07	-1.30456	6.07998e-17	-0.0569416	0.815654	-1.21576	2.19986e-13	-0.698924	1.59785e-05	-1.19114	3.30321e-13	-1.15002	1.45675e-11	-0.633352	0.000124959
ENSMUSG00000000826.16	Dnajc5	0.00131509	0.99376	-0.0477924	0.752271	-0.0687369	0.605317	-0.0115135	0.934571	-0.302831	0.000669836	-0.106665	0.312444	0.134986	0.135809	-0.0569986	0.841762	-0.0755812	0.686947	0.00787134	0.961918	-0.29302	0.00112165	-0.0993807	0.344646	0.137358	0.121373	-0.0141011	0.999071	0.0664369	0.616233	-0.237214	0.0169507	-0.0436284	0.724431	0.195447	0.0314925	0.0854002	0.521229	-0.218609	0.0303692	-0.0257445	0.847245	0.211378	0.0229844	-0.295085	0.00427754	-0.102507	0.398474
ENSMUSG00000000827.18	Tpd52l2	-0.126698	0.324835	0.0331551	0.854686	-0.00626516	0.97562	-0.154986	0.176044	0.01812	0.899492	0.0738257	0.569538	0.0569444	0.675013	0.151994	0.440054	0.114867	0.571082	-0.00745421	0.968066	0.155889	0.161646	0.209088	0.0543849	0.187284	0.0898264	-0.0325826	0.999071	-0.158168	0.200607	0.00260536	0.986725	0.0557903	0.679257	0.0363998	0.802041	-0.120471	0.39472	0.0398071	0.789699	0.092355	0.497053	0.0708391	0.621789	0.169303	0.155858	0.221703	0.0501058
ENSMUSG00000000838.17	Fmr1	-0.0307613	0.832557	-0.122218	0.307441	-0.229444	0.0286567	-0.170915	0.0689199	-0.0441198	0.694269	-0.268147	0.00396267	0.186109	0.0426204	-0.0993366	0.627607	-0.204243	0.112909	-0.1193	0.257627	-0.00228656	0.987773	-0.228874	0.015671	0.220492	0.0128981	-0.100388	0.999071	-0.018629	0.897758	0.0958304	0.388493	-0.130723	0.230732	0.320968	0.00050346	0.0868098	0.51785	0.20076	0.0517366	-0.026504	0.853358	0.42321	1.11145e-05	0.122968	0.264843	-0.104396	0.371326
ENSMUSG00000000861.15	Bcl11a	-1.06801		-0.977017		-3.90946		-0.0830838		-0.910217		0.497464	0.839787	-4.01213		0.0835474		-2.8483		1.00609		0.172378		1.57367	0.520482	-2.94179		-2.92701	0.999071	0.922489		0.0855241		1.48846		-3.02469		3.85457		3.02206		4.41723				-0.829103		0.572678
ENSMUSG00000000869.12	Il4					1.59594												1.66349										1.58309	0.999071									-1.65219		-1.51542		-1.49208		-1.57094
ENSMUSG00000000876.11	Pxmp4	0.207392	0.679027	0.559296	0.14136	0.291381	0.532286	-0.0787816	0.879798	-0.560129	0.177208	-0.816187	0.0531729	-0.652603	0.126738	0.344099		0.0784162		-0.265113	0.54658	-0.756419	0.0455683	-1.01513	0.0085978	-0.856159	0.0257261	-0.261189	0.999071	-0.60813	0.0806915	-1.10201	0.00125163	-1.36114	0.000109872	-1.19883	0.00059381	-0.341896	0.433649	-0.836123	0.0269421	-1.09564	0.00508145	-0.935944	0.0165831	-0.484935	0.305302	-0.744106	0.0919579
ENSMUSG00000000881.12	Dlg3	-0.100808	0.813744	0.0866544	0.8358	0.229834	0.498586	-0.0405993	0.911283	0.606767	0.00522384	0.695184	0.00136335	0.315784	0.205002	0.179549		0.325035		0.0807308	0.83437	0.718608	0.00144246	0.804451	0.000324833	0.420007	0.0891955	0.149932	0.999071	-0.0972394	0.781966	0.537872	0.0170833	0.623718	0.00430078	0.241788	0.342077	-0.242386	0.452308	0.392656	0.106045	0.477778	0.0443845	0.0940018	0.75748	0.643706	0.00475798	0.728798	0.000900651
ENSMUSG00000000884.17	Gnb1l	0.221034	0.657929	0.475411	0.254135	0.585107	0.117399	0.181122	0.694238	0.91832	0.00151026	1.41476	2.1752e-08	0.860626	0.00319284	0.24648		0.358572		-0.019103	0.97309	0.708507	0.0109381	1.20262	3.37617e-07	0.643433	0.0199758	0.116621	0.999071	-0.264274	0.504439	0.460659	0.118761	0.954954	5.66122e-05	0.398081	0.173137	-0.3759	0.320686	0.348884	0.253322	0.842232	0.000499634	0.28356	0.366693	0.733501	0.0130617	1.22671	3.90867e-07
ENSMUSG00000000889.8	Dbh													1.44573												1.52256										1.4401								1.33643
ENSMUSG00000000901.17	Mmp11	-0.118937	0.650985	0.174147	0.47795	0.13344	0.603908	0.520906	0.000971736	0.812122	9.63632e-09	0.90925	1.15597e-10	0.889495	3.04599e-10	0.285187	0.337249	0.246832	0.399838	0.660542	2.24712e-05	0.942136	1.75426e-11	1.03675	9.67385e-14	1.0121	2.97261e-13	-0.0338982	0.999071	0.376883	0.0244077	0.655765	5.07873e-06	0.750423	7.72197e-08	0.728108	2.40373e-07	0.415617	0.0187807	0.694293	2.53084e-06	0.788095	7.15109e-08	0.764044	1.99703e-07	0.287475	0.0671723	0.381185	0.00809871
ENSMUSG00000000902.13	Smarcb1	-0.0499096	0.75363	-0.183757	0.160017	-0.203496	0.104054	-0.0751963	0.567503	-0.208149	0.0549291	-0.368266	0.000579016	-0.395725	9.34682e-05	-0.141722	0.508008	-0.159144	0.354592	-0.00454726	0.978315	-0.147127	0.208085	-0.309769	0.00447193	-0.342172	0.000766614	-0.0129124	0.999071	0.138623	0.295601	-0.00666086	0.970981	-0.169302	0.180209	-0.199339	0.0945168	0.156519	0.245127	0.0108415	0.950679	-0.152463	0.255417	-0.184559	0.142082	-0.13672	0.303632	-0.300256	0.00968191
ENSMUSG00000000903.3	Vpreb3	0.367884		-0.782584		0.214117		0.277795	0.879211	0.168529	0.925594	-0.00692154	0.996462	-0.495989	0.807062	-1.15866		-0.158859		-0.0686961		-0.187746	0.911752	-0.365211	0.818856	-0.858211	0.610709	1.00458	0.999071	1.0898		0.968114	0.590287	0.792	0.666458	0.298418	0.897641	0.0919842		-0.0301264	0.987485	-0.208063	0.908192	-0.700745	0.705064	-0.11296		-0.291381	0.864876
ENSMUSG00000000915.15	Hip1r	-0.0410087	0.925986	-0.0261811	0.954402	0.0485524	0.907736	0.123859	0.695125	0.185187	0.495161	0.634675	0.00208279	0.707784	0.000308383	0.00690089		0.0839142		0.185336	0.548109	0.237177	0.378404	0.68398	0.000904032	0.752293	0.000117	0.0815865	0.999071	0.180272	0.56066	0.229247	0.400966	0.6761	0.00112186	0.746644	0.000167481	0.103472	0.779379	0.152002	0.607642	0.59812	0.00611464	0.666625	0.00135945	0.0575382	0.869116	0.503527	0.02046
ENSMUSG00000000916.15	Nsun5	-0.254605	0.243318	-0.362969	0.098417	-0.406747	0.0605336	-0.55713	0.00244083	-0.515506	0.0124468	-0.499559	0.00784903	-0.538816	0.00707358	-0.116299		-0.157743	0.705667	-0.281667	0.211638	-0.249454	0.309677	-0.236284	0.276973	-0.280565	0.215208	-0.0369663	0.999071	-0.163814	0.532304	-0.134147	0.633565	-0.121134	0.627021	-0.163057	0.52509	-0.12196	0.692566	-0.0927918	0.763855	-0.0802641	0.777358	-0.124351	0.664768	0.0382962	0.916116	0.0506193	0.862125
ENSMUSG00000000934.9	Top1mt	0.446428	0.524514	1.10988	0.0257045	1.03298	0.0447713	0.106173	0.894278	-0.0394658	0.963286	-0.184585	0.8141	-0.00137769	0.999429	0.655488		0.580794		-0.318895	0.644301	-0.474904	0.449867	-0.622468	0.285629	-0.44441	0.45346	-0.0705127	0.999071	-0.972961	0.0427007	-1.13098	0.0176485	-1.27859	0.0052773	-1.09908	0.0145069	-0.898137	0.0884904	-1.05662	0.0341994	-1.20516	0.0136425	-1.02683	0.0326453	-0.149817	0.862547	-0.297794	0.689462
ENSMUSG00000000938.11	Hoxa10	-0.299892		-0.474268		0.146827		-0.572387		0.71531	0.740551	2.29839	0.068094	1.90937	0.171217	-0.182402		0.440125		-0.252727		1.02492		2.60383	0.033442	2.21064	0.0979191	0.626433	0.999071	-0.0668166		1.20791		2.7841	0.0300999	2.39351	0.0889307	-0.69205		0.58653		2.17119	0.0919848	1.77811	0.214149	1.28355		2.86236	0.0254093
ENSMUSG00000000942.10	Hoxa4	-2.51581		-2.42404		0.690161		-0.109078		1.06442		2.70005	0.216535	-0.0156148				3.19883		2.42606		3.59145		5.22629	0.0374629	2.49879		3.11976	0.999071	2.34065		3.50635		5.14016	0.0409866	2.41688		-0.767471		0.388656		2.01954	0.340733	-0.695783		1.16668		2.79528
ENSMUSG00000000948.16	Gm38393	-1.22261	2.67545e-11	-1.23898	1.33026e-10	-1.50632	8.04e-14	-2.20137	1.25846e-25	-2.42503	3.05777e-29	-2.9308	8.64411e-36	-2.24033	6.76327e-27	-0.02427		-0.288786		-0.958038	0.00106081	-1.19154	3.0356e-05	-1.69994	1.37167e-08	-1.01407	0.00020395	-0.260049	0.999071	-0.932882	0.00180805	-1.16862	6.99362e-05	-1.67694	3.38665e-08	-0.988738	0.000410281	-0.668153	0.0627992	-0.904188	0.00592332	-1.4137	3.03672e-05	-0.72683	0.0239975	-0.227042	0.654578	-0.736243	0.0805572
ENSMUSG00000000957.11	Mmp14	0.0859993	0.879776	0.0612278	0.915952	-0.334162	0.485275	0.561282	0.0701594	0.452826	0.157367	-0.274101	0.495609	-1.25334	0.000968897	-0.0325764		-0.425792		0.496437	0.118331	0.377968	0.242991	-0.351642	0.339991	-1.33564	0.00022152	-0.388804	0.999071	0.530083	0.0927734	0.409309	0.206765	-0.320371	0.390152	-1.30189	0.00041235	0.923849	0.0049502	0.802718	0.0128961	0.0719085	0.885793	-0.911684	0.037255	-0.112332	0.776634	-0.842575	0.00508392
ENSMUSG00000000958.10	Slc7a7	-0.0599299	0.907549	0.82577	0.00097362	0.79044	0.00227199	0.38478	0.186929	-0.576979	0.0745134	-0.0057592	0.986908	-0.406466	0.240784	0.877747		0.844792		0.4658	0.0989777	-0.505955	0.122418	0.0630334	0.872127	-0.34266	0.318867	-0.0286726	0.999071	-0.410588	0.0943387	-1.38464	1.51201e-08	-0.816323	0.000425293	-1.21875	8.80686e-07	-0.377213	0.165297	-1.35176	1.03779e-07	-0.783963	0.00151058	-1.18846	5.19851e-06	-0.965589	0.000684097	-0.397507	0.16615
ENSMUSG00000000959.7	Oxa1l	-0.0663304	0.68463	0.155823	0.269289	0.235504	0.0486152	-0.136531	0.28176	-0.0842314	0.530551	0.270008	0.011706	-0.131876	0.28993	0.214278	0.197049	0.296266	0.0208737	-0.0493706	0.759749	-0.00679147	0.969223	0.344907	0.000941803	-0.0619044	0.658119	0.0865398	0.999071	-0.262317	0.0264271	-0.222334	0.0628396	0.129388	0.282714	-0.275048	0.0144463	-0.343803	0.00272022	-0.304268	0.00625791	0.0467141	0.742529	-0.359679	0.000995171	0.0485313	0.77254	0.39943	0.000198798
ENSMUSG00000000976.13	Heatr6	0.0141178	0.969482	-0.196453	0.46586	-0.186048	0.463635	-1.19699	9.27782e-10	-1.35188	2.5144e-10	-1.35692	1.19389e-10	-1.55253	2.37472e-13	-0.218382		-0.205632	0.560627	-1.19015	2.95311e-09	-1.3552	3.79292e-10	-1.3626	1.41877e-10	-1.56299	1.85641e-13	0.0172675	0.999071	-0.970851	8.92028e-06	-1.13843	1.242e-06	-1.14568	4.27412e-07	-1.34358	3.74902e-09	-0.982861	8.92216e-06	-1.15067	6.14124e-07	-1.15914	3.30503e-07	-1.35881	2.45837e-09	-0.159325	0.69032	-0.167755	0.643024
ENSMUSG00000000982.5	Ccl3	-0.0786188		0.013822		-1.32451		0.88943		-1.37772		0.077522		1.56659		0.0842486		-1.252		0.990117		-1.28845		0.162267		1.64749		-1.33203	0.999071	0.906345		-1.37235		0.078431		1.56571		2.24175				1.41249		2.89809		-2.26935		-0.818084
ENSMUSG00000000983.13	Wfdc18
ENSMUSG00000001014.6	Icam4	1.0703		1.32106		1.09556		-0.435875		-0.111858	0.963351	-0.732912	0.761922	-3.16163	0.267487	0.242903		0.0194268		-1.48883		-1.17142	0.480254	-1.79876	0.285495	-4.22699	0.0602401	-0.217051	0.999071	-1.73164		-1.41919	0.40107	-2.04322	0.229214	-4.46965	0.0477954	-1.50403		-1.19178	0.479619	-1.81794	0.296603	-4.24777	0.0650304	0.319631		-0.303534
ENSMUSG00000001016.12	Ilf2	0.196548	0.0230852	0.194494	0.0392353	0.210021	0.0229449	0.293219	0.000146909	0.426323	3.60558e-09	0.499807	2.15722e-11	0.345931	1.63817e-06	-0.00994527	0.975142	0.00784621	0.977132	0.117272	0.20334	0.240769	0.00146206	0.311608	4.94528e-05	0.152908	0.0484402	0.0223485	0.999071	0.12882	0.163005	0.249592	0.00145246	0.320459	3.52164e-05	0.164051	0.0392766	0.111354	0.268833	0.231696	0.00410215	0.301885	0.000201097	0.143493	0.0943243	0.129321	0.137218	0.19931	0.0148947
ENSMUSG00000001017.15	Chtop	0.235699	3.77262e-05	0.266542	4.31152e-05	0.310233	2.73741e-07	0.590619	3.62981e-29	0.237657	5.30005e-05	0.611564	3.23341e-26	0.204338	0.000438717	0.0229561	0.920604	0.0689536	0.544494	0.375631	1.39937e-12	0.013036	0.882693	0.384418	5.2451e-11	-0.0277519	0.715094	0.0505291	0.999071	0.354226	1.51949e-09	-0.0110775	0.905742	0.360285	5.95987e-09	-0.0495347	0.512416	0.308552	1.86985e-07	-0.0571146	0.454079	0.313546	4.28714e-07	-0.0981822	0.14996	-0.356758	2.9454e-10	0.0137841	0.878632
ENSMUSG00000001018.15	Snapin	0.140303	0.483701	0.0877159	0.725216	0.140474	0.504032	0.0775023	0.706855	-0.219068	0.208659	-0.547948	0.000789844	-0.57615	0.000310691	-0.0604577	0.905648	-0.00543481	0.991181	-0.0419546	0.849433	-0.348333	0.0248122	-0.67982	8.18245e-06	-0.712846	1.44674e-06	0.059544	0.999071	0.0198192	0.933242	-0.289094	0.0861374	-0.620581	9.2297e-05	-0.651265	2.89365e-05	-0.0347548	0.891159	-0.344096	0.034173	-0.676348	2.27064e-05	-0.708905	5.7547e-06	-0.300385	0.08197	-0.632618	7.05104e-05
ENSMUSG00000001020.8	S100a4
ENSMUSG00000001021.13	S100a3									1.53208												1.61801										1.53226								1.43061						1.61411
ENSMUSG00000001023.10	S100a5
ENSMUSG00000001025.8	S100a6	-0.873622	0.360067	-1.16357	0.217343	-0.780388	0.44322	-0.794056	0.337772	0.748356	0.214207	0.142036	0.870714	0.778675	0.186224	-0.297414		0.0862733		0.0999856	0.945542	1.63201	0.011381	1.02375	0.188588	1.65508	0.00783177	0.388846	0.999071	0.399932	0.748162	1.92951	0.00285903	1.32108	0.0808574	1.95497	0.00166173	0.0162173	0.992772	1.5425	0.0228556	0.935066	0.258759	1.5647	0.0181876	1.53868	0.0177544	0.929177	0.230479
ENSMUSG00000001027.7	Scn4a	-0.805494		1.15471		1.25154		1.40512		-0.257965		-0.250861	0.938349	-0.322027		1.95314		2.0528		2.23291		0.558999		0.562502		0.486917		0.103878	0.999071	0.280667		-1.39432		-1.38687	0.506678	-1.4613	0.483382	0.181169		-1.49404		-1.4875	0.484333	-1.56336	0.459371	-1.66688		-1.66016	0.410002
ENSMUSG00000001029.15	Icam2	0.215347		0.307167		0.278035		0.44942	0.833456	-0.301184	0.898319	1.46045	0.29088	0.553389	0.773419	0.083969		0.0565619		0.254008		-0.505872		1.25297	0.345242	0.340931	0.854201	-0.0231745	0.999071	0.172071		-0.590616		1.16736	0.377745	0.257988	0.88888	0.199417		-0.563851		1.19559	0.391677	0.283452	0.884623	-0.754372		1.00401	0.46596
ENSMUSG00000001034.17	Mapk7	0.499556	9.79185e-06	0.1606	0.343003	0.0840885	0.667691	0.240895	0.0605819	0.115693	0.436173	0.778859	1.16199e-13	0.787356	6.86315e-15	-0.346816	0.0179599	-0.42101	0.00179146	-0.237775	0.0549414	-0.372713	0.00136301	0.287984	0.00733338	0.291564	0.00432101	-0.0697088	0.999071	0.110351	0.478132	-0.0271621	0.878827	0.633452	2.80992e-09	0.639411	6.55739e-10	0.184962	0.219203	0.0471022	0.791364	0.706966	1.75843e-10	0.711136	3.31542e-11	-0.128961	0.403004	0.530776	4.88837e-07
ENSMUSG00000001036.17	Epn2	0.454663	1.60357e-14	0.372648	1.19246e-06	0.439506	1.38596e-10	0.794047	5.08685e-40	0.562008	4.44405e-19	0.589219	8.46292e-19	1.0167	3.5419e-74	-0.0898956	0.549381	-0.0207381	0.911284	0.360125	9.92884e-11	0.11847	0.0717982	0.14318	0.0327201	0.565718	1.01382e-29	0.0737584	0.999071	0.451409	4.1341e-11	0.207028	0.00683546	0.231812	0.0021144	0.656723	1.55925e-25	0.382701	3.70284e-09	0.138013	0.057047	0.161934	0.0290413	0.585013	1.41531e-23	-0.235793	0.000251708	-0.211999	0.00192941
ENSMUSG00000001039.12	B9d1	0.0430121	0.914211	0.0968341	0.795914	0.144562	0.645502	-0.370061	0.137602	-1.21716	6.40158e-07	-1.48472	4.32907e-09	-1.90616	6.37797e-13	0.0459749		0.0959602	0.86223	-0.392435	0.119812	-1.2491	2.24048e-07	-1.51914	9.31492e-10	-1.94544	5.23708e-14	0.0546683	0.999071	-0.437117	0.088154	-1.29672	2.22889e-07	-1.56647	6.69787e-10	-1.99043	7.09351e-14	-0.486509	0.0521624	-1.34626	2.48671e-08	-1.61705	1.02854e-10	-2.04286	6.44965e-15	-0.851101	0.00310979	-1.12186	6.88475e-05
ENSMUSG00000001052.15	Sec24b	-0.199124	0.313838	-0.459401	0.0108135	-0.449069	0.0107617	-0.598133	0.000166455	-0.17572	0.342915	-0.0992376	0.621394	0.048943	0.808086	-0.26815	0.372943	-0.255437	0.339248	-0.378095	0.0356797	0.0347094	0.885472	0.108781	0.583535	0.251853	0.1118	0.0172158	0.999071	-0.108726	0.660599	0.30146	0.114364	0.37552	0.0315021	0.521039	0.000858482	-0.120783	0.63555	0.288943	0.129236	0.362282	0.0424503	0.505651	0.00146442	0.418804	0.0251013	0.491932	0.0040572
ENSMUSG00000001053.15	N4bp3	-0.0570171	0.778299	-0.335439	0.0255071	-0.48098	0.00052106	0.0966864	0.531823	-0.0146037	0.933747	0.00164729	0.991107	0.213201	0.0883155	-0.286275	0.14156	-0.429555	0.00566274	0.174383	0.220507	0.0534668	0.74924	0.0670952	0.675552	0.273813	0.0205469	-0.13871	0.999071	0.462096	0.000455281	0.338436	0.0151698	0.352158	0.00978622	0.561232	4.35889e-06	0.605812	5.42415e-06	0.481834	0.000353071	0.494683	0.000281713	0.701919	1.52067e-08	-0.115072	0.471286	-0.102318	0.509868
ENSMUSG00000001054.9	Rmnd5b	0.111799	0.474971	-0.0724701	0.706024	-0.0648891	0.724059	0.382045	0.000334131	0.159966	0.190865	0.512789	4.78169e-07	0.262404	0.0169619	-0.192165	0.358531	-0.182313	0.337084	0.290831	0.0122512	0.0592305	0.692293	0.409388	0.000112445	0.154149	0.200314	0.0144338	0.999071	0.484639	1.1285e-05	0.25023	0.0407753	0.600507	9.11446e-09	0.34755	0.00174712	0.475078	3.01735e-05	0.240318	0.0493407	0.589845	2.97912e-08	0.334981	0.00324132	-0.225839	0.0597676	0.123524	0.318473
ENSMUSG00000001056.3	Nhp2	-0.0630674	0.402205	0.00782503	0.952783	0.116434	0.107111	-0.120267	0.0619165	-0.209369	0.000671438	-0.224644	0.00113644	-0.432941	1.81157e-11	0.0629872	0.707693	0.173943	0.015025	-0.0363701	0.661261	-0.135223	0.0361087	-0.152927	0.0328819	-0.366191	8.61777e-09	0.115431	0.999071	-0.0978097	0.224184	-0.199258	0.00581487	-0.217071	0.00466916	-0.428056	4.31865e-09	-0.208505	0.00149448	-0.310359	7.26259e-07	-0.328816	2.45851e-06	-0.541629	1.21941e-15	-0.0929453	0.232395	-0.111404	0.173728
ENSMUSG00000001062.18	Vps9d1	0.0755004	0.873702	-0.00507979	0.991325	-0.0896837	0.846425	-0.282573	0.410094	-0.386928	0.224142	0.248319	0.414104	-0.468752	0.15449	-0.0884688		-0.170709		-0.337456	0.31551	-0.45135	0.140911	0.181401	0.556872	-0.540746	0.0807698	-0.0778933	0.999071	-0.24711	0.506083	-0.36371	0.277582	0.268546	0.369748	-0.451102	0.175681	-0.164778	0.70069	-0.281774	0.425536	0.350131	0.240643	-0.371516	0.298649	-0.108122	0.811719	0.523707	0.0693464
ENSMUSG00000001065.15	Zfp276	-0.528766	0.0101206	-0.670369	0.00147293	-0.453413	0.0361603	-0.445379	0.0241353	-0.934058	3.85012e-06	-0.845455	1.90683e-05	-0.184549	0.398972	-0.149573		0.0697775	0.910117	0.104236	0.734201	-0.393962	0.125455	-0.308243	0.221086	0.347845	0.107143	0.223723	0.999071	0.255304	0.337739	-0.245427	0.398851	-0.159934	0.573069	0.498455	0.0194455	0.0362644	0.922191	-0.464941	0.0630704	-0.379974	0.125078	0.276521	0.232297	-0.492262	0.0534888	-0.407544	0.0914771
ENSMUSG00000001076.7	C1ql4	2.51221		4.10163		3.1079		3.23863		3.97371	0.0952653	4.48269	0.0359176	4.01109	0.0865312	1.5818		0.590916		0.747033		1.47266	0.404518	1.97896	0.168242	1.50275	0.367329	-0.985621	0.999071	-0.83257		-0.109849	0.952436	0.395654	0.780682	-0.0778903	0.962322	0.157697		0.879256	0.623564	1.38459	0.342087	0.908935	0.598075	0.731499		1.23703	0.386244
ENSMUSG00000001082.12	Mfsd10	0.00264598	0.991299	-0.101304	0.527522	-0.0241575	0.898022	0.181385	0.095858	0.0392625	0.790519	0.348798	0.000396006	-0.00809462	0.958025	-0.111859	0.667969	-0.0323904	0.916902	0.199442	0.0748367	0.0478177	0.74924	0.354661	0.000348803	-0.00712627	0.966028	0.0839857	0.999071	0.3129	0.00370203	0.15856	0.221074	0.465402	3.382e-06	0.105924	0.408975	0.233712	0.0444161	0.0789299	0.581637	0.385167	0.000176516	0.023828	0.878902	-0.145824	0.262019	0.160258	0.145245
ENSMUSG00000001089.14	Luzp1	0.0653971	0.524331	0.047747	0.731911	-0.0143348	0.91955	-0.132117	0.14525	0.0237691	0.823031	-0.323325	7.56063e-05	0.130357	0.0987646	-0.0254987	0.932133	-0.0853255	0.556687	-0.176869	0.0401045	-0.0305529	0.766927	-0.380225	1.56526e-06	0.0685505	0.418391	-0.0552265	0.999071	-0.14993	0.14471	-0.00639206	0.963465	-0.355961	5.65353e-05	0.0952092	0.305633	-0.0896822	0.421539	0.0535741	0.604236	-0.296848	0.000687752	0.152416	0.0679735	0.152134	0.107629	-0.198454	0.0402351
ENSMUSG00000001095.5	Slc13a2	-0.741401		0.343774		-0.0740773		1.30797	0.220444	1.23665	0.251294	2.14456	0.00782369	0.920485	0.444867	1.0785		0.662502		2.07305		1.99138	0.0841749	2.8987	0.000969819	1.66736	0.175751	-0.411285	0.999071	0.993618	0.360347	0.909881	0.399991	1.81562	0.0179157	0.589066	0.61134	1.41045		1.32646	0.223702	2.23105	0.00639684	1.00243	0.405042	-0.0751692	0.950978	0.828922	0.266687
ENSMUSG00000001098.15	Kctd10	0.331898	0.0276144	0.135762	0.537794	0.180462	0.344489	0.481819	0.000328934	-0.122494	0.511191	0.163176	0.335446	0.197166	0.22877	-0.204012	0.432256	-0.157016	0.527041	0.170602	0.265398	-0.443318	0.00171634	-0.16025	0.299844	-0.131054	0.411709	0.051481	0.999071	0.376175	0.00779376	-0.240407	0.152034	0.0425649	0.827338	0.0740817	0.686089	0.329483	0.0271893	-0.287497	0.0754312	-0.0051792	0.983532	0.0244562	0.905257	-0.60808	1.34875e-05	-0.3259	0.0207241
ENSMUSG00000001100.10	Poldip2	0.139602	0.347204	0.119618	0.46465	0.15187	0.299619	0.337142	0.00202472	0.305039	0.00675144	0.658543	2.49941e-11	0.496773	6.8625e-07	-0.027848	0.951748	0.00682396	0.986302	0.218658	0.0708644	0.176548	0.152007	0.527756	1.00736e-07	0.360981	0.00036819	0.0391571	0.999071	0.247668	0.0347661	0.203168	0.0943792	0.554249	1.7476e-08	0.38983	0.000121549	0.213555	0.0884312	0.168593	0.177488	0.518875	2.47036e-07	0.352507	0.000734284	-0.0360053	0.825957	0.314294	0.00201453
ENSMUSG00000001103.7	Sebox	-1.06269		-2.42404		-2.32521		-1.09222		-0.94463		-2.35126		-0.965261		-1.37352		-1.27142		-0.00981677		0.125386		-1.28206		0.10456				1.36052		1.49531				1.47886		1.26044		1.39436				1.37488		0.142834		-1.2644
ENSMUSG00000001105.15	Ift20	-0.219909	0.319555	-0.249402	0.276421	-0.162589	0.499829	-0.188652	0.363525	-0.0666732	0.769394	-0.380505	0.0388429	-0.473984	0.00932126	-0.0374423		0.0517202	0.918725	0.0521574	0.852208	0.164236	0.438074	-0.151999	0.491428	-0.250424	0.225375	0.0936682	0.999071	0.0910783	0.72473	0.200693	0.334122	-0.115651	0.612526	-0.211813	0.323636	0.00223124	0.994738	0.111352	0.620013	-0.205617	0.334186	-0.303702	0.138859	0.118048	0.62617	-0.198765	0.365319
ENSMUSG00000001119.7	Col6a1	-0.0570138		-0.985933		0.117829		1.50116		2.07903		1.42273	0.656364	2.46532	0.281839	-0.938151		0.170919		1.5838		2.15316		1.49372		2.53244		1.11035	0.999071	2.51716		3.08341		2.42371		3.46235		1.41168		1.97728		1.31754		2.35588	0.314613	0.574302		-0.0861402
ENSMUSG00000001120.15	Pcbp3	0.533377	0.25627	0.944133	0.0174396	0.691982	0.111978	0.1096	0.856525	0.180561	0.734736	0.608986	0.135845	-0.236385	0.670829	0.40282		0.153196		-0.40278	0.332839	-0.341485	0.398955	0.0849625	0.847606	-0.765421	0.0396257	-0.245314	0.999071	-0.803756	0.0189286	-0.745018	0.0279555	-0.318779	0.365905	-1.16684	0.000538267	-0.554157	0.162191	-0.495853	0.187739	-0.0701633	0.873204	-0.920007	0.0123732	0.0671417	0.909465	0.492579	0.202198
ENSMUSG00000001123.15	Lgals9	-0.637784	0.45219	-0.542341	0.584494	-0.285139	0.766283	-0.178669	0.83999	0.188	0.810053	0.29937	0.677907	-1.19411	0.0965546	0.0880065		0.34701		0.479312	0.580296	0.836228	0.222744	0.945802	0.132217	-0.55287	0.539629	0.264043	0.999071	0.392399	0.67476	0.74598	0.314155	0.856349	0.199887	-0.640036	0.47754	0.134238	0.900447	0.48838	0.502728	0.596611	0.370893	-0.901382	0.263371	0.362578	0.657621	0.470898	0.501366
ENSMUSG00000001127.12	Araf	-0.103875	0.549484	-0.171296	0.313106	-0.222223	0.152678	0.0104199	0.955446	0.0374814	0.824521	0.10229	0.490096	0.313454	0.00602356	-0.0753041	0.855739	-0.123899	0.634111	0.135045	0.378775	0.152493	0.284252	0.214705	0.102253	0.42098	0.000134866	-0.0440821	0.999071	0.211828	0.149866	0.226586	0.107575	0.288801	0.0282409	0.49741	1.69707e-05	0.260781	0.0807509	0.2752	0.0464999	0.336628	0.0121044	0.543448	4.56332e-06	0.0233198	0.907115	0.0846236	0.596994
ENSMUSG00000001128.7	Cfp	-0.296796	0.636373	-0.413381	0.516395	-0.642751	0.260499	1.27315	4.955e-05	1.83738	3.30776e-12	2.10085	5.12529e-17	0.530274	0.186422	-0.124431		-0.351428		1.59123	7.5407e-07	2.1455	1.92879e-15	2.40634	5.70928e-21	0.830794	0.0314075	-0.222483	0.999071	1.71658	2.09533e-07	2.26863	8.31333e-16	2.52956	1.39654e-21	0.956316	0.0152417	1.94454	3.63708e-08	2.49624	2.55526e-17	2.75632	1.32672e-22	1.18095	0.00417579	0.560087	0.0366155	0.820255	0.000409884
ENSMUSG00000001131.11	Timp1	-0.148599	0.434733	-0.036317	0.892749	-0.0345256	0.88965	0.0858191	0.657556	0.0881275	0.627629	-0.0273614	0.896808	-0.313491	0.037896	0.104334	0.817929	0.108509	0.730187	0.255029	0.121705	0.247953	0.118236	0.129899	0.458816	-0.161247	0.341044	0.00858768	0.999071	0.152648	0.433603	0.142757	0.444126	0.0244206	0.909307	-0.264406	0.112504	0.148419	0.443234	0.138172	0.439318	0.0194508	0.929329	-0.271223	0.0934258	-0.00131267	0.996552	-0.120316	0.524089
ENSMUSG00000001134.9	Uxt	-0.359196	0.159292	-0.230677	0.430037	-0.179989	0.544977	-0.234882	0.317231	-0.540937	0.0117041	-0.717326	0.00082534	-0.935798	1.13954e-05	0.12051		0.173606	0.725367	0.145363	0.632157	-0.170694	0.564427	-0.349398	0.18566	-0.57288	0.0215682	0.0574587	0.999071	0.0262723	0.939482	-0.292113	0.265756	-0.471241	0.0524404	-0.692312	0.00350497	-0.0265655	0.945616	-0.345443	0.17794	-0.524992	0.0324896	-0.748104	0.00181707	-0.309945	0.244208	-0.489701	0.0404436
ENSMUSG00000001138.13	Cnnm3	-0.254938	0.305318	-0.435977	0.0733231	-0.535445	0.0226514	-0.356358	0.105883	0.111467	0.639731	0.888641	6.97971e-09	0.0386812	0.885228	-0.188881		-0.286113		-0.0807221	0.796993	0.37745	0.0646943	1.15216	8.6082e-14	0.297271	0.14955	-0.0926883	0.999071	0.109588	0.73107	0.564969	0.00696412	1.33992	2.69904e-16	0.487305	0.0185862	0.207474	0.502007	0.662264	0.00176841	1.43608	4.99453e-17	0.581665	0.00671765	0.463977	0.032802	1.23795	1.6265e-14
ENSMUSG00000001143.13	Lman2l	0.129224	0.678879	-0.0326213	0.935022	0.059584	0.867776	-0.495974	0.0441148	-0.48913	0.0420515	-0.426428	0.0801947	-0.400514	0.091428	-0.169728		-0.0752377	0.895874	-0.604732	0.010648	-0.607229	0.00757525	-0.547244	0.0154343	-0.526132	0.0154131	0.0990093	0.999071	-0.433274	0.102418	-0.438668	0.0838715	-0.378659	0.127508	-0.355263	0.144184	-0.527518	0.043906	-0.533223	0.0283029	-0.473971	0.0522583	-0.452395	0.0567282	0.00321146	0.995163	0.0618317	0.866276
ENSMUSG00000001150.7	Mcm3ap	0.0519797	0.670955	0.047307	0.742982	0.110018	0.311232	-0.246439	0.00841598	-0.226636	0.0108319	-0.141402	0.141369	0.172601	0.0376215	-0.012551	0.96783	0.0524794	0.781955	-0.277444	0.00272051	-0.2675	0.00187306	-0.184842	0.0395292	0.12426	0.138703	0.0695162	0.999071	-0.263671	0.00767661	-0.256124	0.00601016	-0.173539	0.0683112	0.137916	0.124471	-0.328217	0.000772414	-0.32118	0.000286506	-0.239288	0.00926631	0.0702868	0.484765	0.016113	0.920962	0.0979791	0.412622
ENSMUSG00000001151.10	Pcnt	0.528969	7.66695e-18	0.358646	2.98587e-06	0.327134	9.7363e-06	0.386818	7.20208e-09	0.46099	4.83511e-12	0.247262	0.00159805	0.434209	7.80404e-11	-0.178214	0.071246	-0.207437	0.0121083	-0.121388	0.104647	-0.0569002	0.492302	-0.273232	0.000163859	-0.0911411	0.211844	-0.0247154	0.999071	0.0583748	0.552922	0.120267	0.147968	-0.0961501	0.29493	0.0882286	0.296544	0.0878718	0.33762	0.149336	0.0528955	-0.0677659	0.486489	0.114816	0.154811	0.0703995	0.432941	-0.14677	0.0787203
ENSMUSG00000001155.13	Ftcd
ENSMUSG00000001156.9	Mxd1	0.123229	0.883837	0.239407	0.755064	0.241729	0.741844	0.0108613	0.98953	-0.319064	0.613352	-0.0341317	0.963846	-0.0857121	0.902839	0.108367		0.112806		-0.0916596	0.899984	-0.431315	0.46328	-0.148992	0.814222	-0.205455	0.731291	0.00887137	0.999071	-0.198725	0.758487	-0.540982	0.333455	-0.258946	0.654232	-0.312762	0.567552	-0.2028	0.774364	-0.545371	0.337735	-0.263907	0.665337	-0.319624	0.58223	-0.333719	0.622022	-0.0521533	0.940847
ENSMUSG00000001157.13	Gmcl1	-0.0273847	0.944346	-0.189898	0.529007	-0.167795	0.566214	-0.436183	0.0481583	0.205438	0.346433	0.286215	0.159552	0.354183	0.0641365	-0.170365		-0.14604	0.746605	-0.388224	0.100802	0.2438	0.262061	0.321989	0.107909	0.385077	0.0407001	0.0289415	0.999071	-0.216365	0.440346	0.412893	0.0496815	0.491243	0.0125176	0.556673	0.00325443	-0.240296	0.397456	0.388681	0.0647575	0.466185	0.0207439	0.529697	0.00611065	0.637814	0.00231326	0.715229	0.000284211
ENSMUSG00000001158.13	Snrnp27	-0.138209	0.520947	-0.0562159	0.838856	-0.00676382	0.983155	-0.378663	0.0223546	-0.18261	0.323186	-0.38794	0.0208672	-0.10808	0.609173	0.0740667	0.897789	0.125931	0.70317	-0.219561	0.256707	-0.0333665	0.888487	-0.24101	0.183997	0.033812	0.885326	0.056288	0.999071	-0.292096	0.116149	-0.108433	0.606148	-0.316312	0.0728535	-0.0391594	0.868244	-0.343655	0.0618472	-0.160412	0.415259	-0.368867	0.0342795	-0.0937022	0.670583	0.192101	0.367818	-0.0163288	0.949792
ENSMUSG00000001166.17	Oas1c	-0.310777	0.717228	-0.367318	0.678098	-0.181417	0.841158	-0.474956	0.499309	0.031035	0.968664	0.713088	0.146451	-0.395395	0.557814	-0.0643346		0.124021		-0.142886	0.880819	0.353158	0.611738	1.03277	0.0340711	-0.0808339	0.921087	0.192812	0.999071	-0.0780515	0.934928	0.415877	0.545623	1.09558	0.0254099	-0.0155572	0.988705	-0.265428	0.770712	0.228007	0.755958	0.906772	0.0726978	-0.206207	0.789048	0.502318	0.493061	1.18065	0.0186532
ENSMUSG00000001168.16	Oas1h	2.94833		1.47433				2.35888		3.10233		4.52281	0.126777	3.47499		-1.48711		-2.83701		-0.570315		0.162763		1.58088	0.51856	0.526372		-1.34921	0.999071	0.915999		1.64824		3.07194		2.01747		2.26958		3.0006		4.41723		3.36467		0.739205		2.15717
ENSMUSG00000001173.15	Ocrl	0.156221	0.321194	0.215115	0.189858	0.201465	0.194472	0.23508	0.0697895	0.00922149	0.962512	-0.254103	0.0783608	0.0919088	0.548905	0.0510594	0.909753	0.039729	0.910117	0.099698	0.513624	-0.13593	0.346249	-0.401823	0.00191807	-0.0606715	0.692803	-0.00678223	0.999071	0.049797	0.786663	-0.188468	0.20293	-0.454225	0.000823223	-0.110664	0.459341	0.0617858	0.736788	-0.176822	0.218757	-0.443462	0.00100798	-0.101984	0.503281	-0.229667	0.0926794	-0.496448	9.47611e-05
ENSMUSG00000001175.15	Calm1	-0.267863	3.54582e-05	-0.225779	0.00321588	-0.238193	0.00101238	-0.413663	6.00751e-11	-0.643031	1.37243e-19	-1.15246	1.54856e-54	-0.687599	7.31005e-27	0.0341737	0.901187	0.0241086	0.909776	-0.124937	0.126234	-0.36422	2.73671e-06	-0.875963	8.20604e-29	-0.416078	1.572e-09	-0.00562651	0.999071	-0.157719	0.0556414	-0.399503	1.06267e-06	-0.911412	2.43209e-29	-0.449169	9.1098e-10	-0.147251	0.0859931	-0.389426	1.53315e-06	-0.901973	3.20111e-28	-0.441723	2.30676e-09	-0.233301	0.00737782	-0.745878	6.81817e-20
ENSMUSG00000001211.15	Agpat3	-0.261469	0.0781812	-0.179748	0.348661	-0.212856	0.202938	-0.310334	0.030424	0.0743455	0.6482	0.082554	0.615422	0.177065	0.19197	0.073906	0.874845	0.0429942	0.910138	-0.0282913	0.89711	0.346837	0.00519998	0.352468	0.00487343	0.442163	0.000108052	-0.0262821	0.999071	-0.100895	0.609668	0.271398	0.061562	0.277242	0.0501606	0.369332	0.00456106	-0.0694809	0.746565	0.302706	0.0246317	0.307511	0.0241028	0.397789	0.00145486	0.380918	0.00534461	0.385649	0.00427544
ENSMUSG00000001225.12	Slc26a3
ENSMUSG00000001227.12	Sema6b	-0.74904	0.301055	-0.38681	0.641083	-0.147704	0.86575	0.617606	0.213362	0.0607823	0.930377	0.177543	0.786679	0.410312	0.454822	0.354284		0.595929		1.38675	0.00730849	0.820399	0.193946	0.934498	0.108581	1.16239	0.0287946	0.246049	0.999071	1.03471	0.037506	0.465432	0.467733	0.579813	0.30939	0.809943	0.117838	0.793774	0.138615	0.223913	0.748476	0.337493	0.591506	0.566262	0.307128	-0.560657	0.29648	-0.447044	0.376349
ENSMUSG00000001228.14	Uhrf1	0.331149	7.73465e-25	0.229909	9.88755e-07	0.22527	2.32309e-07	0.248868	1.09533e-09	0.393165	2.07273e-22	0.368071	4.9656e-17	-0.0948217	0.0365626	-0.109113	0.0781536	-0.111449	0.0360243	-0.061583	0.20199	0.0731456	0.116938	0.0454312	0.402301	-0.42234	4.85925e-29	0.00216377	0.999071	0.0491013	0.44296	0.181127	0.000390916	0.153355	0.00343943	-0.31211	8.64793e-11	0.0517633	0.404657	0.183396	0.000135459	0.154975	0.00268262	-0.31241	3.3995e-11	0.140588	0.00569932	0.111971	0.0456403
ENSMUSG00000001229.9	Dpp9	0.0434424	0.846857	-0.0717774	0.750834	-0.0620424	0.776819	-0.0493551	0.792369	-0.638059	4.80955e-06	-0.248216	0.0900435	-0.345081	0.0154321	-0.123097	0.719953	-0.111067	0.693888	-0.0720512	0.69317	-0.670339	1.16263e-06	-0.283141	0.0448405	-0.384859	0.00501657	0.0165954	0.999071	0.0524501	0.792982	-0.54856	0.000267818	-0.161232	0.317654	-0.260648	0.0916868	0.0408204	0.860373	-0.56056	0.000212422	-0.174099	0.295954	-0.275273	0.08289	-0.592429	5.70018e-05	-0.206076	0.187998
ENSMUSG00000001240.13	Ramp2	0.664327	0.549621	-5.02772		-0.0361019	0.984559	1.09858	0.168271	0.0982868	0.937356	0.186438	0.882135	-0.285944	0.824424	-5.69958		-0.704164		0.455871	0.57015	-0.554167	0.547074	-0.468659	0.603993	-0.944872	0.273532	4.99768	0.999071	6.1564	0.000735743	5.14362	0.00983256	5.23164	0.006235	4.75451	0.0201033	1.16128	0.166565	0.149233	0.908886	0.235527	0.842329	-0.242438	0.84944	-1.00354	0.212545	-0.919863	0.225582
ENSMUSG00000001247.16	Lsr	-0.00787161	0.988018	0.0537991	0.890819	-0.00326653	0.993785	-0.394086	0.11877	-0.942092	0.000230913	-1.24795	9.04976e-07	-0.579506	0.0166677	0.0537963		-0.00087002		-0.365306	0.17558	-0.92293	0.00038229	-1.23137	1.34187e-06	-0.567915	0.0187051	-0.0502882	0.999071	-0.41769	0.105813	-0.977869	0.000160064	-1.2865	3.22217e-07	-0.620582	0.00931381	-0.362755	0.203013	-0.92339	0.000562723	-1.23262	3.11747e-06	-0.568474	0.0251048	-0.551448	0.081752	-0.860918	0.00271428
ENSMUSG00000001248.15	Gramd1a	0.325408	0.0428932	0.235054	0.221614	0.259276	0.152916	0.807207	2.15815e-10	1.18899	4.40466e-23	1.6252	1.33508e-50	0.886831	3.62443e-13	-0.098259	0.817929	-0.0717031	0.846059	0.502408	7.76263e-05	0.87473	5.04737e-14	1.30832	2.42314e-36	0.565001	1.43549e-06	0.0310892	0.999071	0.602284	3.8769e-06	0.971824	1.42686e-15	1.4054	8.20142e-39	0.664438	5.30119e-08	0.576029	2.14938e-05	0.945155	9.02256e-15	1.3781	5.0582e-36	0.635157	3.7528e-07	0.378144	0.00260689	0.810934	7.93217e-15
ENSMUSG00000001249.14	Hpn	1.38429	0.0140897	1.50007	0.00715151	1.55171	0.00420175	0.805568	0.228532	0.315786	0.71323	-0.40782	0.66938	-0.39354	0.681936	0.107689		0.161685		-0.558115	0.328987	-1.0579	0.0501055	-1.78384	0.00119205	-1.7758	0.00130591	0.0587292	0.999071	-0.664431	0.213821	-1.16712	0.0258074	-1.89265	0.000384404	-1.88271	0.000471568	-0.717851	0.188396	-1.22104	0.0188248	-1.94725	0.000313073	-1.9393	0.000371015	-0.493619	0.509602	-1.22051	0.0668272
ENSMUSG00000001260.10	Gabrg1
ENSMUSG00000001270.9	Ckb	-0.270962	2.4783e-23	-0.258629	5.0788e-10	-0.240599	4.82655e-10	-0.0689356	0.091426	-0.323437	1.10191e-20	-0.169344	0.000354502	-0.796841	2.66773e-118	0.0044419	0.980851	0.0248116	0.783468	0.22281	1.81349e-11	-0.0413532	0.344092	0.110284	0.0258794	-0.522206	2.84683e-54	0.0248745	0.999071	0.219853	6.53675e-07	-0.0469698	0.406553	0.104581	0.0688477	-0.52556	3.45869e-33	0.199829	3.87453e-06	-0.0673564	0.169568	0.0835125	0.156721	-0.548522	1.02863e-38	-0.258274	1.18112e-10	-0.107499	0.0610675
ENSMUSG00000001280.13	Sp1	-0.150089	0.0227532	-0.140827	0.0736081	-0.23312	0.000765504	-0.645477	6.3409e-26	-0.0191594	0.821864	-0.430618	3.30962e-10	-0.658858	2.27743e-28	0.00137691	0.99672	-0.0885438	0.474804	-0.474446	5.15638e-13	0.142089	0.0354924	-0.271975	0.000204916	-0.50507	7.7299e-16	-0.0854241	0.999071	-0.474661	2.16296e-11	0.139413	0.0644563	-0.274637	0.000411551	-0.505376	1.29617e-13	-0.384237	3.87633e-07	0.229457	0.00100202	-0.185502	0.0264716	-0.417978	3.09449e-09	0.622583	4.5627e-21	0.207666	0.0144517
ENSMUSG00000001281.10	Itgb7	-0.127192	0.821969	-0.159273	0.779721	-0.362521	0.444885	0.613465	0.044466	1.00539	0.000115244	0.578199	0.0652181	-0.493184	0.200443	-0.0399711		-0.240873		0.761411	0.0134279	1.14372	1.27298e-05	0.714178	0.0201382	-0.362329	0.376148	-0.196443	0.999071	0.802908	0.0100514	1.18248	1.14083e-05	0.752682	0.0152278	-0.321243	0.445232	1.00409	0.00207969	1.38329	6.03241e-07	0.953075	0.00304483	-0.122978	0.8112	0.388242	0.178615	-0.0424894	0.914878
ENSMUSG00000001285.12	Myg1	-0.30898	0.034963	-0.176635	0.352612	-0.17668	0.309896	-0.250147	0.0810946	-0.259295	0.0679706	0.0309224	0.879037	-0.05818	0.733788	0.124526	0.749875	0.126726	0.656998	0.0796197	0.687042	0.0607495	0.751775	0.348588	0.018538	0.254403	0.0704194	0.00682428	0.999071	-0.0436808	0.841688	-0.0651974	0.742139	0.222718	0.173342	0.131024	0.424469	-0.0452913	0.84762	-0.0671683	0.725919	0.219907	0.177631	0.126215	0.443647	-0.0129518	0.95442	0.274111	0.0808163
ENSMUSG00000001288.15	Rarg	-0.269349	0.108405	-0.763511	1.14548e-06	-0.864493	2.76086e-08	0.0647069	0.738798	-0.257802	0.0995741	-0.802103	4.3259e-07	-0.345949	0.0216273	-0.502044	0.0128958	-0.600723	0.00137756	0.354911	0.0176968	0.022601	0.91928	-0.524075	0.00219788	-0.0729609	0.711763	-0.0942	0.999071	0.858277	6.11196e-09	0.523425	0.00185809	-0.0232682	0.931596	0.430186	0.0111645	0.95739	5.52528e-10	0.622122	0.000226128	0.0748939	0.777798	0.526249	0.00235392	-0.326319	0.0380744	-0.873915	2.17948e-08
ENSMUSG00000001289.12	Pfdn5	-0.0145989	0.950164	0.0268445	0.90135	0.0409046	0.836399	-0.218099	0.0941884	-0.366323	0.00297225	-0.3383	0.00841407	-0.311768	0.0119621	0.0335601	0.942648	0.0499833	0.875824	-0.182578	0.196364	-0.340604	0.00685454	-0.315014	0.0150128	-0.29349	0.0178613	0.0209009	0.999071	-0.214816	0.122261	-0.375357	0.00348166	-0.34989	0.00695943	-0.325962	0.00957223	-0.230787	0.103562	-0.391762	0.00206409	-0.366953	0.00533166	-0.344984	0.00669922	-0.152005	0.349968	-0.127219	0.432228
ENSMUSG00000001300.16	Efnb2	0.0837305	0.939511	0.155866	0.875564	0.163931	0.864383	1.10773	0.0218474	0.264937	0.719494	1.83476	1.51695e-06	1.46176	0.000492973	0.0641313		0.074478		1.04484	0.0351797	0.192534	0.802862	1.75917	2.63557e-06	1.38133	0.000758382	0.0145999	0.999071	0.982267	0.052029	0.127707	0.871884	1.69383	9.09429e-06	1.31829	0.00173746	0.972635	0.0691629	0.116685	0.887045	1.68419	1.96583e-05	1.3067	0.00270559	-0.846781	0.111004	0.719625	0.0489299
ENSMUSG00000001305.5	Rrp15	0.0208907	0.925616	0.0931392	0.631812	0.188693	0.197754	0.0314832	0.860813	0.0154592	0.930177	0.109011	0.450637	0.120987	0.385207	0.0643356	0.866342	0.162349	0.375455	0.0315298	0.855316	0.00568821	0.975674	0.0968863	0.473395	0.103794	0.426557	0.102419	0.999071	-0.0312817	0.860308	-0.0596504	0.715573	0.0313427	0.846223	0.0405786	0.795267	-0.128994	0.372521	-0.157773	0.247397	-0.067401	0.650313	-0.0601169	0.68436	-0.0199034	0.918625	0.0704443	0.637287
ENSMUSG00000001313.12	Rnd2	0.928656	0.000226123	1.01095	3.48253e-05	0.959738	9.94345e-05	1.33279	3.18962e-10	1.25515	1.71493e-08	1.01369	3.39316e-05	0.589827	0.0263558	0.0745619		0.0257981	0.972455	0.42522	0.0615468	0.337751	0.154741	0.0941151	0.756799	-0.334854	0.179569	-0.0443323	0.999071	0.351854	0.116004	0.261929	0.271692	0.0177589	0.959593	-0.408401	0.0776393	0.401137	0.0796681	0.310969	0.184093	0.06614	0.830611	-0.362115	0.139394	-0.0813564	0.780252	-0.326407	0.164128
ENSMUSG00000001323.17	Srr	-0.219467	0.736158	0.143241	0.833621	-0.517978	0.38118	-0.452029	0.394921	-0.216011	0.698164	0.390148	0.369484	-0.119301	0.832955	0.354881		-0.303918		-0.21213	0.75018	0.0149867	0.984322	0.618462	0.132528	0.103875	0.854716	-0.654543	0.999071	-0.565492	0.274774	-0.341584	0.512907	0.262078	0.552077	-0.250009	0.604861	0.093544	0.914654	0.317624	0.607847	0.920761	0.0361129	0.406693	0.460203	0.232784	0.733864	0.835296	0.0565426
ENSMUSG00000001333.9	Sync	-0.703992	0.427921	-0.831752	0.374441	-0.256503	0.80386	1.0628	0.0352819	1.10712	0.0250449	-0.141169	0.874873	1.1543	0.0172913	-0.135384		0.442263		1.78755	0.000687806	1.82214	0.000390477	0.572344	0.486607	1.86191	0.000184638	0.582517	0.999071	1.92471	0.000439592	1.95657	0.000293174	0.706329	0.388174	1.99912	0.000124081	1.34814	0.0152135	1.37989	0.00808312	0.128039	0.890667	1.4195	0.00538397	0.0404832	0.950695	-1.21184	0.0203163
ENSMUSG00000001334.9	Fndc5	0.802224		1.02316		1.43069		0.910324		0.485098	0.847961	0.103493	0.971233	-0.995797		0.212899		0.623953		0.130591		-0.305493		-0.689228	0.745331	-1.79197	0.414914	0.416301	0.999071	-0.0824619		-0.521243		-0.90474	0.646594	-2.00386	0.332228	-0.491452		-0.931103	0.600921	-1.31584	0.456245	-2.41624	0.200655	-0.429541		-0.814068	0.700439
ENSMUSG00000001348.15	Acp5	0.511835	0.197094	0.424949	0.361762	0.778784	0.0266993	1.39864	6.37411e-08	1.95288	4.01493e-17	2.02568	2.70492e-19	2.01624	5.71598e-19	-0.0947722		0.261352		0.907714	0.00027391	1.45231	1.66588e-11	1.52257	2.37585e-13	1.50808	4.05355e-13	0.36082	0.999071	1.00368	0.000145379	1.54571	2.83316e-11	1.61627	2.98101e-13	1.60417	6.3426e-13	0.648292	0.0177743	1.19001	8.29795e-08	1.25958	4.32914e-09	1.24563	7.68187e-09	0.550466	0.0115547	0.619925	0.00173359
ENSMUSG00000001349.5	Cnn1	1.66009		1.4335		2.62745		2.33769		1.46443		0.50587	0.885578	0.444526		-0.234899		0.960608		0.696565		-0.184179		-1.14569	0.611717	-1.21464	0.593009	1.20042	0.999071	0.934219		0.0495463		-0.91174	0.70581	-0.978376		-0.262129		-1.14472	0.498148	-2.10907	0.217924	-2.17934	0.20822	-0.875292		-1.83902	0.324897
ENSMUSG00000001366.14	Fbxo9	-0.409659	0.195029	-0.242397	0.521929	-0.353665	0.292538	-0.582114	0.046698	-0.90319	0.00123423	-0.30509	0.306061	-0.352147	0.225625	0.159344		0.0505153		-0.151786	0.715884	-0.482259	0.141305	0.113484	0.748995	0.0612659	0.86909	-0.104335	0.999071	-0.309452	0.383554	-0.642836	0.0372488	-0.0472019	0.900211	-0.0969104	0.783282	-0.200359	0.632746	-0.533995	0.103333	0.0610099	0.872085	0.00929295	0.979806	-0.324861	0.42793	0.269941	0.444545
ENSMUSG00000001376.17	Vps50	-0.768878	6.06838e-11	-0.649949	8.61597e-07	-0.641247	3.72211e-07	-1.04317	2.06151e-17	-0.848196	5.93586e-12	-0.574976	3.68101e-06	-0.792784	5.1261e-11	0.111147	0.802757	0.122137	0.693876	-0.253471	0.154416	-0.068297	0.737158	0.20256	0.209548	-0.0202968	0.922222	0.0156029	0.999071	-0.363494	0.0345053	-0.18088	0.326936	0.0901448	0.632807	-0.130322	0.469784	-0.373875	0.0305226	-0.191617	0.278226	0.0784774	0.685397	-0.143869	0.421468	0.191137	0.337085	0.46128	0.00294258
ENSMUSG00000001380.7	Hars	-0.122798	0.337963	-0.0686299	0.699545	-0.0614182	0.70105	-0.27399	0.0117401	-0.464434	6.99286e-06	-0.33461	0.00175522	-0.260434	0.0126197	0.0462478	0.905394	0.0558117	0.829074	-0.130286	0.326507	-0.33056	0.00250101	-0.203283	0.078691	-0.134005	0.247537	0.0140004	0.999071	-0.175059	0.195207	-0.377764	0.00130558	-0.250678	0.0379189	-0.179107	0.141651	-0.18435	0.16206	-0.387568	0.000524509	-0.261042	0.0257076	-0.191305	0.102376	-0.194232	0.152041	-0.0676954	0.658223
ENSMUSG00000001383.9	Zmat2	-0.0427009	0.807464	-0.0289426	0.888839	-0.0187075	0.921033	-0.0690572	0.629799	-0.104224	0.417554	-0.1972	0.0968031	-0.20388	0.0770712	0.00583123	0.989878	0.0184208	0.9552	-0.0054443	0.976311	-0.0504977	0.730376	-0.145921	0.241414	-0.157559	0.184516	0.0170133	0.999071	-0.0097549	0.958979	-0.0572515	0.718636	-0.152857	0.26209	-0.162173	0.223008	-0.0221028	0.910374	-0.070095	0.629894	-0.166263	0.195853	-0.177486	0.155442	-0.0390585	0.822132	-0.135127	0.325532
ENSMUSG00000001403.13	Ube2c	0.493561	1.47474e-15	0.340468	5.79226e-06	0.313165	1.37591e-05	0.443662	2.97623e-11	0.176587	0.0175828	-0.903131	3.87276e-29	-0.756049	7.04875e-24	-0.160959	0.128091	-0.185924	0.0311802	-0.0291255	0.775094	-0.305834	5.77713e-06	-1.3881	7.71984e-77	-1.24591	4.26971e-74	-0.0204601	0.999071	0.133194	0.123593	-0.146195	0.0808579	-1.22847	2.22981e-52	-1.08391	4.27148e-46	0.15861	0.0531486	-0.121098	0.138482	-1.20418	3.37271e-51	-1.06148	1.74037e-45	-0.270807	0.00027557	-1.35407	1.82723e-66
ENSMUSG00000001415.10	Smg5	0.227554	0.00014557	0.43964	2.08341e-12	0.50465	5.13724e-17	0.403865	8.58859e-12	0.173262	0.0118859	0.362614	1.37844e-08	0.408497	9.29482e-13	0.204203	0.00686189	0.271536	3.32799e-05	0.197076	0.00127882	-0.0431444	0.609556	0.14364	0.0320955	0.184616	0.00126395	0.071841	0.999071	-0.00567991	0.95693	-0.248567	0.000402697	-0.0618094	0.44413	-0.01849	0.832464	-0.0726487	0.388777	-0.315899	2.22054e-06	-0.129891	0.0778448	-0.0883813	0.217461	-0.234327	0.000788845	-0.0484796	0.583405
ENSMUSG00000001416.13	Cct3	0.0214443	0.712661	0.0248672	0.765779	0.0658682	0.249383	-0.156881	0.00031655	-0.033445	0.525451	-0.0312557	0.64427	-0.272597	6.42657e-12	-0.00446402	0.982045	0.0388575	0.664071	-0.157576	0.000201484	-0.0438024	0.384078	-0.0441129	0.48095	-0.290406	2.40831e-14	0.0478083	0.999071	-0.151571	0.00485499	-0.0404693	0.528228	-0.0408701	0.566877	-0.284823	4.31105e-09	-0.19458	0.00010001	-0.0838503	0.110312	-0.0848972	0.178664	-0.330765	5.67547e-13	0.119647	0.0207291	0.118487	0.0577645
ENSMUSG00000001418.13	Glmp	0.152741	0.297798	0.183481	0.227725	0.133671	0.405013	0.476813	5.55647e-06	0.29719	0.0100547	0.944788	1.32967e-22	0.65354	5.5628e-11	0.0228531	0.960634	-0.0245963	0.945884	0.344945	0.00135902	0.155585	0.216701	0.800717	2.20008e-17	0.504515	2.18921e-07	-0.0429878	0.999071	0.323506	0.00429859	0.131578	0.329988	0.776563	2.00552e-15	0.482744	2.51627e-06	0.371333	0.00135379	0.178993	0.164383	0.823342	1.42457e-16	0.527616	4.05841e-07	-0.18341	0.135087	0.460841	1.40901e-06
ENSMUSG00000001419.17	Mef2d	0.26201	0.0322019	0.00974452	0.967815	-0.0795886	0.662993	0.0260087	0.880861	0.470736	9.98786e-06	0.0398409	0.812575	0.113184	0.394349	-0.260165	0.121357	-0.347227	0.0111315	-0.215349	0.0832439	0.219828	0.0550466	-0.213803	0.0844242	-0.145278	0.228269	-0.082551	0.999071	0.0464809	0.791629	0.478974	2.15872e-05	0.0452943	0.783734	0.116088	0.389536	0.133753	0.3885	0.565834	3.35804e-07	0.131475	0.371369	0.200487	0.117982	0.441044	7.80341e-05	0.00652922	0.971766
ENSMUSG00000001420.13	Tmem79	0.53723	0.301809	0.207412	0.786572	0.0634427	0.941089	0.307175	0.577056	-1.43414	0.0118594	-2.59901	4.65797e-05	-1.63947	0.00466289	-0.337646		-0.479962		-0.20947	0.69773	-1.9606	4.55529e-05	-3.12776	1.90976e-08	-2.17244	7.59051e-06	-0.137534	0.999071	0.129104	0.836529	-1.62488	0.00317375	-2.792	4.9221e-06	-1.83443	0.00081684	0.271916	0.676524	-1.4825	0.012833	-2.65166	5.6478e-05	-1.69525	0.00477998	-1.74518	0.00102801	-2.91365	7.8193e-07
ENSMUSG00000001424.14	Snd1	-0.186142	0.00811063	-0.117257	0.204001	-0.189963	0.0177049	-0.282438	4.1604e-05	0.00598618	0.954334	0.580019	5.13355e-20	0.000987342	0.997329	0.0610093	0.760718	-0.00938862	0.968697	-0.0755561	0.412422	0.203252	0.00455651	0.774721	8.35278e-34	0.190748	0.00819932	-0.065875	0.999071	-0.135072	0.124991	0.141063	0.0879632	0.712495	1.06052e-25	0.130872	0.115592	-0.0643378	0.550158	0.211441	0.0064773	0.782187	1.65333e-29	0.198666	0.0134997	0.284692	0.000162343	0.855328	2.26215e-36
ENSMUSG00000001435.15	Col18a1	0.571329	8.39109e-07	0.620338	3.91926e-07	0.540626	1.4475e-05	0.503581	2.50102e-05	0.430567	0.000576515	0.593552	6.62342e-07	0.286048	0.032075	0.041117	0.919459	-0.0363293	0.910217	-0.0470259	0.77593	-0.129726	0.335281	0.0306186	0.84423	-0.281676	0.0153383	-0.072942	0.999071	-0.0866444	0.566597	-0.171959	0.194445	-0.0116423	0.946764	-0.32163	0.00670069	-0.00886276	0.967839	-0.0946164	0.524131	0.0650265	0.668112	-0.246841	0.0519279	-0.0767847	0.635243	0.0827498	0.573488
ENSMUSG00000001436.15	Slc19a1	0.0721419	0.901188	0.0418306	0.947485	0.0789291	0.888508	0.507057	0.119794	0.732383	0.0106479	1.44611	5.77354e-10	1.22975	3.81048e-07	-0.0382217		0.00110873		0.455329	0.169224	0.671254	0.0163656	1.3822	5.39039e-10	1.16111	4.41742e-07	0.0436544	0.999071	0.495646	0.15164	0.708737	0.0182721	1.41912	2.62358e-09	1.20031	1.28694e-06	0.456162	0.192242	0.668999	0.021278	1.37932	3.26492e-09	1.1587	1.71112e-06	0.221737	0.519779	0.931914	2.64992e-05
ENSMUSG00000001440.5	Kpnb1	0.131308	3.58706e-05	0.119759	0.0184318	0.0304103	0.646705	0.0340623	0.484564	0.115902	0.00353667	-0.285715	1.78406e-10	-0.238043	3.52743e-11	-0.0194225	0.903781	-0.106471	0.0453673	-0.0764444	0.0601851	-0.00429212	0.941462	-0.408489	1.93456e-21	-0.365716	7.57615e-28	-0.0825138	0.999071	-0.0556422	0.342322	0.0139089	0.841672	-0.390306	1.18069e-14	-0.345172	6.86197e-15	0.031814	0.629516	0.100984	0.0417442	-0.304016	2.57266e-09	-0.260707	3.56566e-09	0.0780912	0.116462	-0.32698	1.58918e-11
ENSMUSG00000001441.13	Npepps	0.432491	4.80039e-08	0.26335	0.0112005	0.223554	0.0295733	-0.0601255	0.635485	0.962844	8.65691e-41	0.505618	1.75367e-09	0.259465	0.00426693	-0.177015	0.189515	-0.21454	0.0499461	-0.471731	1.54233e-08	0.541428	3.37507e-15	0.0816276	0.404065	-0.169367	0.0534867	-0.0329473	0.999071	-0.293528	0.00352018	0.717172	5.68489e-20	0.257421	0.00516479	0.00873574	0.948147	-0.255477	0.0145371	0.754804	9.55685e-24	0.294209	0.00112247	0.0436746	0.72074	1.01914	2.76421e-41	0.558588	1.85364e-10
ENSMUSG00000001444.2	Tbx21	1.05715		0.875357		-0.202972		1.5078		0.0493761		-0.655724	0.842101	1.77965	0.300935	-0.190228		-1.26705		0.468235		-0.996917		-1.70565	0.449095	0.72401	0.657138	-1.07175	0.999071	0.660628		-0.810927		-1.51713	0.523735	0.917156	0.571992	1.73877		0.267308		-0.442278		1.99075	0.25669	-1.46031		-2.16956	0.276044
ENSMUSG00000001445.10	Mrpl10	0.259758	0.106455	0.417686	0.00438198	0.390399	0.00883035	0.423725	0.00164087	0.621037	5.32175e-07	0.809261	1.43626e-11	0.598942	1.22087e-06	0.150078	0.612365	0.125158	0.645002	0.184773	0.23465	0.372407	0.00326806	0.558145	2.38023e-06	0.3429	0.00584272	-0.0204235	0.999071	0.0361377	0.854114	0.221142	0.105943	0.406775	0.000730468	0.19386	0.149183	0.0614517	0.76387	0.246019	0.0733591	0.430948	0.00055837	0.216083	0.120339	0.193548	0.185924	0.378318	0.00212153
ENSMUSG00000001467.5	Cyp51	0.171271	0.142404	0.523335	3.48259e-08	0.538185	3.06467e-08	0.16514	0.15901	-0.29417	0.00858575	0.20211	0.0654979	-0.695526	9.4574e-11	0.34418	0.00136978	0.361316	0.000828412	0.0148129	0.932211	-0.454321	1.14453e-05	0.0393814	0.770232	-0.86317	1.20467e-17	0.0216209	0.999071	-0.328115	0.00137993	-0.799761	5.90136e-16	-0.30605	0.00194095	-1.20623	1.4288e-34	-0.34485	0.00168509	-0.816894	8.60307e-16	-0.323913	0.00188124	-1.22593	6.15494e-33	-0.463017	4.51684e-05	0.0299434	0.843243
ENSMUSG00000001472.17	Tcf25	-0.0410751	0.62364	-0.0668552	0.472824	-0.0428521	0.658683	0.0443112	0.575755	-0.0581966	0.417504	0.0682498	0.361415	-0.159079	0.00815702	-0.0336672	0.878799	-0.00733806	0.972455	0.106137	0.11836	-0.00602896	0.94718	0.1179	0.0800569	-0.114357	0.0639529	0.0308455	0.999071	0.141309	0.0543094	0.0264475	0.773392	0.150344	0.0355374	-0.0795626	0.28761	0.115302	0.140349	0.00011316	0.998732	0.12326	0.100508	-0.108483	0.135172	-0.10631	0.154043	0.0167278	0.865254
ENSMUSG00000001473.7	Tubb6	0.46016	0.00168316	0.231307	0.247309	0.263296	0.152715	0.257354	0.118096	0.100262	0.620929	-1.48705	1.55851e-15	-0.0800063	0.699747	-0.236762	0.341354	-0.202472	0.385573	-0.182085	0.27337	-0.348844	0.0218561	-1.93874	3.17768e-31	-0.536575	0.000122954	0.0387897	0.999071	0.056298	0.795948	-0.113143	0.568707	-1.70305	1.58215e-21	-0.298624	0.0673426	0.022225	0.932802	-0.147589	0.438043	-1.7382	5.38827e-22	-0.335582	0.0388051	-0.160979	0.412808	-1.75163	1.52634e-23
ENSMUSG00000001482.15	Def8	-0.0150856	0.931183	0.100083	0.458887	0.098869	0.446184	-0.0304995	0.827471	0.0215116	0.870568	-0.111222	0.323122	-0.0591027	0.617355	0.107292	0.60383	0.108399	0.527405	0.00532322	0.97415	0.0477173	0.699301	-0.087601	0.446012	-0.0403688	0.739423	0.00562503	0.999071	-0.100507	0.412764	-0.0607983	0.624071	-0.196121	0.059256	-0.146544	0.160158	-0.101176	0.429429	-0.0618792	0.622583	-0.197907	0.0656068	-0.15031	0.163695	0.0482713	0.730746	-0.0879796	0.483067
ENSMUSG00000001493.9	Meox1							2.95347		2.53828		1.51816								3.04638		2.62449		1.5993						2.96492		2.5387		1.5148				2.86353		2.43699		1.41249				-0.421718		-1.43973
ENSMUSG00000001494.6	Sost	1.36322		1.45589				1.34901								0.0842486		-1.252		0.00673977		-1.28845		-1.26443		-1.34574		-1.33203	0.999071	-0.0751609		-1.37235		-1.34887		-1.42837		1.26044								-1.28891		-1.2644
ENSMUSG00000001496.15	Nkx2-1			1.45589										2.42174		1.52089										2.49879		-1.33203	0.999071	-1.50838		-1.37235		-1.34887		0.981842								2.31321
ENSMUSG00000001497.18	Pax9	-1.07374		0.0251255		-1.86442		0.517474		1.35481		1.28517	0.587406	1.31612	0.571176	1.09149		-0.790135		1.61122		2.43759		2.36992	0.329602	2.39366		-1.88267	0.999071	0.521489		1.34514		1.27655	0.57537	1.30536	0.561149	2.41214		3.23759		3.17096	0.267614	3.19578		0.83245		0.762453
ENSMUSG00000001504.10	Irx2	-0.173784	0.79708	-0.303658	0.649964	-0.428784	0.463672	1.19147	8.12176e-05	0.625235	0.0945316	1.07986	0.00058775	1.35238	2.62684e-06	-0.137608		-0.260615		1.38601	5.34963e-06	0.809965	0.0277534	1.26192	5.16721e-05	1.52967	7.87852e-08	-0.118277	0.999071	1.52498	2.45654e-06	0.946069	0.0152646	1.39864	2.23725e-05	1.66887	4.36673e-08	1.64867	6.62021e-07	1.06954	0.00532209	1.52083	5.32648e-06	1.78915	6.77367e-09	-0.570048	0.0727077	-0.118837	0.738817
ENSMUSG00000001506.10	Col1a1	0.342359		1.24131		0.690473		2.28508	0.085778	1.64348	0.309838	1.51931	0.368062	1.75583	0.253208	0.891261		0.342736		1.96352		1.31187	0.41059	1.18515	0.462419	1.41687	0.331355	-0.542903	0.999071	1.07362		0.419751	0.794418	0.29158	0.858418	0.52647	0.715096	1.62037		0.966734	0.555582	0.839362	0.621739	1.07039	0.484575	-0.644951		-0.775014	0.533859
ENSMUSG00000001507.16	Itga3	0.410546	0.0415115	0.249331	0.385223	0.224442	0.357245	1.41216	1.45257e-24	2.01127	2.16811e-64	2.02985	1.89713e-64	1.91846	1.21178e-58	-0.168987	0.750891	-0.191824	0.56261	1.02187	4.06012e-14	1.61144	7.82707e-45	1.62734	1.63326e-44	1.51116	5.22362e-40	-0.0179488	0.999071	1.19252	7.38089e-14	1.77927	3.42732e-37	1.79572	2.20349e-38	1.68192	4.55533e-34	1.21569	3.40249e-18	1.80211	3.21871e-53	1.81736	8.4251e-53	1.7015	7.58001e-47	0.595505	7.17811e-08	0.610537	2.81789e-08
ENSMUSG00000001508.15	Sgca	1.50643		-1.42374		-1.32451		-0.0622496		1.64033		3.41477	0.203119	2.01562		-2.93782		-2.83701		-1.55716		0.144203		1.91416	0.381469	0.511156				1.39366		3.08059		4.85336		3.45169		1.29119		2.97961		4.75155	0.083012	3.34793		1.70527		3.48351
ENSMUSG00000001510.8	Dlx3	2.96079		3.05162		3.18939		4.68663		5.39952	0.0240075	5.51673	0.0164914	5.27497	0.0293634	0.0835474		0.218437		1.74843		2.45247		2.56801	0.156673	2.32031	0.227666	0.138613	0.999071	1.6655		2.36694		2.48313	0.170314	2.23718	0.246667	1.53689		2.24271		2.35666	0.232042	2.1106	0.318622	0.710733		0.82483	0.629763
ENSMUSG00000001517.14	Foxm1	0.340976	0.00184011	0.309565	0.0129994	0.333663	0.00431359	0.280008	0.0123962	-0.0872178	0.549055	-0.179683	0.175104	-0.253049	0.0613743	-0.039269	0.919509	-0.0128364	0.96937	-0.0400291	0.797246	-0.417118	0.000122	-0.51208	2.56677e-06	-0.590285	2.49454e-07	0.0309501	0.999071	0.000422918	0.997889	-0.379188	0.00126046	-0.474123	3.65832e-05	-0.549948	6.52887e-06	-0.0254283	0.891042	-0.40543	0.000355512	-0.501195	1.13398e-05	-0.578899	1.8321e-06	-0.371062	0.00149842	-0.466835	4.03076e-05
ENSMUSG00000001518.12	Itfg2	-0.432487	0.0151834	-0.37105	0.0542466	-0.260033	0.198268	-0.483681	0.00363359	-0.959188	2.73184e-08	-0.98321	1.18448e-08	-0.979854	6.05552e-09	0.0535086		0.166892	0.641172	-0.030272	0.920467	-0.515463	0.0113734	-0.542051	0.00639992	-0.543687	0.00493004	0.117818	0.999071	-0.082413	0.752877	-0.570078	0.00487339	-0.596853	0.00224952	-0.596098	0.00188454	-0.195371	0.399303	-0.683526	0.000459373	-0.710868	0.000236811	-0.7121	0.000167971	-0.479117	0.026845	-0.50663	0.0130674
ENSMUSG00000001520.12	Nrip2	0.0411696		0.754201		0.646168		-0.864734		-1.20327	0.550417	-0.493129	0.807502	-0.570109	0.773998	0.704991		0.599237		-0.884869		-1.23354		-0.52585	0.785144	-0.607724	0.750072	-0.103026	0.999071	-1.58809		-1.93882	0.229542	-1.23211	0.400497	-1.31164	0.369399	-1.4839		-1.83455	0.306061	-1.12784	0.509009	-1.20747	0.476662	-0.342832		0.364918
ENSMUSG00000001521.12	Tulp3	0.59222	3.82356e-06	0.543644	0.000138335	0.535564	0.000124027	0.527461	7.62714e-05	0.804182	4.00531e-11	0.915081	6.53288e-14	0.611074	1.50497e-06	-0.056455	0.903781	-0.0621553	0.849827	-0.0439914	0.815692	0.223107	0.0781768	0.331519	0.00539267	0.022567	0.89433	-0.00126503	0.999071	0.0140512	0.946938	0.278475	0.0332666	0.386747	0.00171003	0.0801197	0.606079	0.0200202	0.93127	0.284063	0.0276584	0.391691	0.00164005	0.0831962	0.602085	0.272986	0.041752	0.380432	0.00211103
ENSMUSG00000001524.14	Gtf2h4	-0.00860222	0.978351	0.0214392	0.937377	0.0592531	0.80166	0.234716	0.12697	0.291967	0.039319	0.382719	0.00610541	0.406581	0.00215991	0.0221986	0.966823	0.0623068	0.86768	0.264018	0.0760873	0.311703	0.0217636	0.399886	0.00272838	0.418895	0.000831933	0.0444905	0.999071	0.243401	0.116843	0.288401	0.0426242	0.376306	0.00601103	0.397752	0.00232651	0.203521	0.215625	0.248219	0.084048	0.335568	0.0168545	0.35516	0.00769701	0.0535759	0.78234	0.140758	0.37799
ENSMUSG00000001525.10	Tubb5	0.0377923	0.180748	0.000624833	0.99231	0.0263742	0.61383	-0.0318577	0.448019	-0.45394	4.17537e-53	-0.886307	5.16551e-107	-0.475639	8.07947e-62	-0.0450583	0.58335	-0.0169792	0.846059	-0.0488997	0.191136	-0.480639	1.08442e-62	-0.91549	2.48442e-115	-0.509781	6.16948e-77	0.0325676	0.999071	-0.00231622	0.973076	-0.436743	4.51507e-28	-0.871667	1.48507e-76	-0.463631	7.86255e-32	-0.0300786	0.595968	-0.464851	6.25297e-38	-0.900451	1.06473e-86	-0.494304	8.64084e-41	-0.425877	6.15833e-32	-0.861581	7.25032e-76
ENSMUSG00000001542.7	Ell2	0.130989	0.440157	0.190798	0.263604	0.152707	0.370579	0.126667	0.425831	0.340507	0.0058894	0.12944	0.396363	-0.0511593	0.771053	0.051951	0.90954	0.0161781	0.968007	0.0166591	0.939717	0.2206	0.0876985	0.00703828	0.970528	-0.178502	0.196083	-0.0312206	0.999071	-0.0342066	0.86621	0.167289	0.247755	-0.04621	0.79191	-0.229363	0.102083	0.00223579	0.993619	0.203237	0.137912	-0.0110807	0.951634	-0.196198	0.176787	0.209968	0.146069	-0.00430083	0.983189
ENSMUSG00000001552.14	Jup	-0.0204605	0.85781	-0.200913	0.0134208	-0.21709	0.00686863	-0.198401	0.00437054	-0.430583	2.04603e-10	-0.306539	2.25876e-05	-0.356563	1.97434e-07	-0.188344	0.0527316	-0.202194	0.027607	-0.15716	0.0339132	-0.39902	4.16066e-09	-0.277507	0.000138385	-0.332452	9.73761e-07	-0.00932653	0.999071	0.0327056	0.769166	-0.211788	0.0101908	-0.0903404	0.329938	-0.142986	0.0936913	0.046823	0.688717	-0.198041	0.0197032	-0.0772986	0.44372	-0.131751	0.144644	-0.235971	0.00293222	-0.115289	0.201745
ENSMUSG00000001555.10	Fkbp10	0.0325863	0.974119	0.0709186	0.935022	0.207308	0.775713	0.329689	0.559032	-0.339464	0.582067	-1.55243	0.00903774	-1.31558	0.0259281	0.0304713		0.169205		0.317715	0.583322	-0.360883	0.556279	-1.57669	0.00670044	-1.34476	0.0187339	0.143086	0.999071	0.288989	0.624403	-0.392245	0.520158	-1.60816	0.00567679	-1.3741	0.0169046	0.150367	0.829858	-0.531313	0.350346	-1.74761	0.00227609	-1.51556	0.00728976	-0.672861	0.226383	-1.88961	0.000498014
ENSMUSG00000001558.5	Klhl10	1.66567		1.95795		2.11458		2.02531	0.16013	1.38063	0.430724	2.89061	0.00848635	1.42595	0.402512	0.284638		0.443895		0.38189		-0.273478	0.868327	1.23422	0.188097	-0.235398	0.877586	0.163822	0.999071	0.0978624		-0.55928	0.696006	0.94838	0.309566	-0.518863	0.699908	-0.0603651		-0.718018	0.59719	0.788085	0.42079	-0.680642	0.605868	-0.648507		0.857568	0.381166
ENSMUSG00000001566.9	Mnx1	0.458853		0.654141		0.651585		1.49634	0.272595	2.67659	0.00395359	2.20197	0.0371333	0.91946	0.580944	0.187539		0.187166		1.05916		2.22942	0.0111288	1.75198	0.0793979	0.464817	0.77735	0.00369662	0.999722	0.87253		2.04011	0.0212519	1.56269	0.115546	0.278647	0.867043	0.873758		2.04184	0.0232195	1.56331	0.130816	0.276791	0.873292	1.17566	0.183098	0.698054	0.493442
ENSMUSG00000001569.10	Nom1	-0.34897	0.0207575	-0.390526	0.011862	-0.566761	9.96533e-05	-0.24998	0.0868965	-0.188796	0.218773	-0.163024	0.294959	0.126758	0.402527	-0.0494764	0.92796	-0.223312	0.391102	0.119874	0.535393	0.171154	0.323959	0.194534	0.232723	0.479483	0.000322397	-0.169415	0.999071	0.170755	0.346712	0.219512	0.193744	0.2427	0.124858	0.529943	8.57175e-05	0.344952	0.0419217	0.393325	0.0133595	0.415809	0.00744445	0.701228	3.77245e-07	0.0572634	0.791665	0.0796775	0.673437
ENSMUSG00000001576.15	Ergic1	0.332684	0.00314734	0.306987	0.0163042	0.233763	0.0760712	0.112553	0.463027	0.336885	0.00183675	0.514432	6.40901e-07	-0.196812	0.121131	-0.033553	0.936088	-0.104403	0.634111	-0.199483	0.139742	0.0153564	0.921793	0.190445	0.0854745	-0.525781	7.02564e-07	-0.0663277	0.999071	-0.164501	0.272037	0.0475225	0.753045	0.222645	0.0514591	-0.491177	1.51762e-05	-0.0930907	0.590237	0.118558	0.364728	0.292863	0.00858276	-0.422913	0.000278009	0.220627	0.101103	0.394668	0.000814919
ENSMUSG00000001583.13	Tnk1	0.132444	0.810102	-0.272308	0.575036	-0.185971	0.710091	0.791713	0.0025871	0.925006	0.000203685	0.596003	0.0349217	1.0227	2.96059e-05	-0.412516		-0.323579		0.680653	0.0241532	0.804048	0.00373127	0.472873	0.132456	0.894566	0.000766886	0.0931951	0.999071	1.09404	5.99813e-05	1.21497	3.17659e-06	0.883489	0.00178863	1.30763	2.29466e-07	1.00598	0.000482315	1.12678	2.08362e-05	0.794316	0.00706568	1.21681	2.90563e-06	0.129606	0.689079	-0.202942	0.499453
ENSMUSG00000001588.12	Acap1	-0.486216	0.0599384	-0.423322	0.14644	-0.353686	0.218392	-0.171814	0.539381	-0.598119	0.0133692	-1.46008	4.2107e-08	-1.76437	1.09837e-11	0.0548926		0.126907		0.335254	0.232282	-0.10069	0.777078	-0.964717	0.00142067	-1.27451	1.10337e-05	0.076372	0.999071	0.28198	0.346391	-0.156407	0.648281	-1.02084	0.000845373	-1.32817	7.57123e-06	0.210146	0.516769	-0.228816	0.473939	-1.09342	0.00031187	-1.40288	1.76584e-06	-0.430001	0.126185	-1.29507	3.47661e-06
ENSMUSG00000001604.14	Tcea3	-0.475007	0.0201806	-0.54351	0.014061	-0.509899	0.0173421	-0.74081	0.000133336	-0.179957	0.418752	-0.574905	0.00600619	-1.56853	6.32101e-14	-0.0764518		-0.0405422	0.950194	-0.244978	0.358074	0.305928	0.167088	-0.0911345	0.757245	-1.09003	2.26001e-06	0.0403107	0.999071	-0.166949	0.578977	0.381495	0.0948721	-0.0158684	0.965017	-1.01236	3.81337e-05	-0.202601	0.497763	0.345299	0.129814	-0.0523842	0.869358	-1.05097	1.78724e-05	0.556853	0.0127911	0.159347	0.597315
ENSMUSG00000001622.15	Csn3					1.54559						1.51816						1.61321						1.5993				1.53422	0.999071					1.5148				-1.60134		-1.46635		-0.0157155		-1.52436				1.59432
ENSMUSG00000001627.12	Ifrd1	-0.205057	0.0748194	0.336174	0.000887882	0.388998	3.66049e-05	0.500705	8.54579e-09	-0.242726	0.0247876	0.157124	0.153811	0.302521	0.000872679	0.53335	1.29751e-07	0.588433	8.23948e-10	0.726397	1.41647e-16	-0.0265072	0.86896	0.370716	0.00030659	0.511148	1.46955e-08	0.0596669	0.999071	0.194573	0.0557773	-0.561167	1.93411e-08	-0.163887	0.125995	-0.0210295	0.868583	0.139836	0.200764	-0.616255	1.84598e-10	-0.219679	0.0336219	-0.0787991	0.477394	-0.747184	2.2819e-15	-0.350782	0.000289116
ENSMUSG00000001630.13	Stk38l	-0.168933	0.464806	-0.0817048	0.788633	0.00170913	0.995368	0.064598	0.786501	-0.412422	0.0242143	0.313995	0.0601903	0.00461987	0.99054	0.079415	0.903781	0.165084	0.629152	0.254443	0.195474	-0.23245	0.265122	0.491427	0.0019935	0.177167	0.379128	0.0902918	0.999071	0.176035	0.431982	-0.3134	0.135064	0.410742	0.0167088	0.0988282	0.662784	0.091093	0.719992	-0.398713	0.0374407	0.3244	0.0608184	0.0105819	0.967276	-0.480833	0.0103436	0.242212	0.171375
ENSMUSG00000001632.16	Brpf1	-0.0601973	0.705183	-0.0896335	0.586407	-0.109436	0.45988	-0.311639	0.00439737	-0.624974	8.44439e-09	-0.253592	0.0254929	-0.193479	0.0972336	-0.0373191	0.92361	-0.0547981	0.842824	-0.230559	0.0537093	-0.553658	5.16436e-07	-0.184842	0.119703	-0.129629	0.293531	-0.012973	0.999071	-0.19192	0.140516	-0.517534	1.05981e-05	-0.14875	0.244172	-0.0911915	0.504256	-0.17398	0.207911	-0.500048	2.22485e-05	-0.131979	0.326785	-0.0763329	0.601786	-0.317051	0.0163438	0.0509381	0.750232
ENSMUSG00000001642.18	Akr1b3	0.206288	0.0319251	0.247073	0.0138494	0.255343	0.00929608	-0.126797	0.238921	-0.473358	5.72605e-07	-0.85502	2.63455e-15	-0.917799	1.16669e-21	0.0328981	0.919213	0.0434555	0.854927	-0.312406	0.00067881	-0.668554	1.27649e-13	-1.0529	4.0307e-24	-1.12048	1.79706e-34	0.0151108	0.999071	-0.343791	0.000238051	-0.702659	5.05592e-14	-1.08688	7.45011e-25	-1.15223	2.50225e-34	-0.353944	0.000271315	-0.713213	2.56804e-14	-1.09821	1.83164e-24	-1.16545	1.58294e-33	-0.350323	0.000946438	-0.735692	8.32707e-11
ENSMUSG00000001655.6	Hoxc13	0.0593543	0.92819	0.42383	0.326767	0.158783	0.776119	-0.0379155	0.942849	0.272573	0.501792	-0.467593	0.276183	0.621181	0.0548692	0.356645		0.0938842		-0.0765005	0.891093	0.224439	0.592044	-0.518462	0.206385	0.565525	0.0758759	-0.258487	0.999071	-0.431693	0.264491	-0.133455	0.751338	-0.876085	0.0134129	0.209867	0.547027	-0.1687	0.753903	0.129412	0.77976	-0.614575	0.138931	0.470486	0.17527	0.306871	0.483513	-0.437126	0.326192
ENSMUSG00000001656.3	Hoxc11	1.04637		1.89178		1.53301		1.42668	0.425801	1.18647	0.527791	1.89295	0.194398	-0.976409		0.83821		0.481778		0.400826		0.151724	0.938574	0.856324	0.53887	-2.02056	0.323127	-0.352267	0.999071	-0.435708		-0.687903	0.63797	0.0168453	0.989606	-2.85893	0.0762127	-0.0792043		-0.331518	0.848499	0.372406	0.800059	-2.50435	0.169964	-0.243539		0.459728	0.754382
ENSMUSG00000001657.7	Hoxc8	-1.50232		-0.657078		-1.33046		-0.280544		-0.368593		-0.890665	0.728991	-1.40916	0.579303	0.838765		0.160663		1.24124		1.14189		0.624541		0.0960498		-0.668829	0.999071	0.406072		0.303948		-0.216847		-0.740024		1.08029		0.976974		0.46134		-0.0689478		-0.0933582		-0.615258
ENSMUSG00000001661.5	Hoxc6	1.36322		1.47433		2.56071		2.95347		3.8229		4.10373		2.45766		0.101738		1.19028		1.60738		2.46838		2.74617		1.09642		1.09771	0.999071	1.51147		2.37123		2.6521		0.999257		0.419381		1.27841		1.55625		-0.095211		0.868247		1.14601
ENSMUSG00000001663.10	Gstt1	0.905081	0.308083	1.06125	0.218958	0.7188	0.477606	0.680846	0.448239	-0.337382	0.774643	-1.12984	0.336164	-3.03009	0.021396	0.148307		-0.191924		-0.203631	0.830465	-1.23124	0.122942	-2.02832	0.0180789	-3.93151	0.00024522	-0.335847	0.999071	-0.350309	0.680437	-1.3806	0.0720636	-2.17883	0.00832979	-4.07865	0.000103831	-0.00990656	0.994113	-1.04067	0.237319	-1.83786	0.0507407	-3.74124	0.00102999	-1.02202	0.274588	-1.81944	0.0522081
ENSMUSG00000001665.11	Gstt3	0.298124	0.671375	0.704986	0.193154	0.818362	0.103028	0.102643	0.885906	0.174925	0.792469	0.478243	0.411679	-0.213259	0.750942	0.398848		0.514568		-0.175114	0.79663	-0.112391	0.868123	0.18878	0.762869	-0.507975	0.352193	0.12036	0.999071	-0.572088	0.258785	-0.51186	0.317717	-0.212019	0.712046	-0.905793	0.0496269	-0.687664	0.171085	-0.62781	0.202163	-0.327882	0.555682	-1.02441	0.0260544	0.0681645	0.93117	0.368835	0.546598
ENSMUSG00000001666.8	Ddt	0.423808	0.0161669	0.432964	0.0252817	0.507627	0.00367489	0.26161	0.168271	0.134146	0.53325	0.119581	0.592446	0.150173	0.471705	0.0013038	0.997591	0.0782601	0.842083	-0.141395	0.487052	-0.278584	0.11273	-0.29571	0.0866275	-0.270016	0.108576	0.0815395	0.999071	-0.141512	0.509296	-0.281343	0.132918	-0.29832	0.0987007	-0.270242	0.131416	-0.217852	0.264544	-0.358024	0.0372775	-0.375933	0.0289394	-0.349774	0.038394	-0.131253	0.559616	-0.149259	0.472727
ENSMUSG00000001670.13	Tat	-1.07842		-0.972256		1.1374		1.89528		1.40342		4.39495	0.00310858	3.09651	0.107602	0.101738		2.21018		2.99414		2.49358		5.47718	0.00359045	4.17549	0.0666303	2.11971	0.999071	2.89962		2.39568		5.38998	0.00422613	4.08764	0.0739736	0.789725		0.282866		3.27943	0.0103783	1.97402	0.270042	-0.497235		2.4856	0.0351701
ENSMUSG00000001672.14	Marveld3	0.00200268	0.999451	0.198833	0.883179	0.186585	0.888621	0.711507	0.386684	0.0285377	0.979309	-0.0271351	0.979447	-0.642845	0.545801	0.189151		0.179055		0.730471	0.379914	0.0376663	0.97525	-0.0209039	0.9858	-0.641496	0.531893	-0.00530037	0.999295	0.542217	0.527961	-0.153263	0.885987	-0.211507	0.834482	-0.829866	0.380784	0.552912	0.542668	-0.142706	0.898433	-0.201891	0.84674	-0.822242	0.409303	-0.686819	0.427343	-0.746108	0.347809
ENSMUSG00000001674.11	Ddx18	-0.246277	0.0010492	-0.253475	0.00338613	-0.283113	0.000699154	-0.372667	7.39986e-07	-0.263111	0.000592685	-0.0880891	0.340326	-0.120855	0.135033	-0.0150796	0.963907	-0.0424039	0.843132	-0.105527	0.288071	-0.00576206	0.964115	0.16673	0.0500846	0.129063	0.11387	-0.0228123	0.999071	-0.0891141	0.419313	0.00810767	0.952308	0.180604	0.0433892	0.14528	0.0987549	-0.0612979	0.625962	0.0354539	0.76501	0.207221	0.0223634	0.169929	0.0561049	0.105731	0.317693	0.277442	0.001296
ENSMUSG00000001687.15	Ubl3	-0.179481	0.256307	-0.249885	0.117024	-0.369423	0.0111287	-0.0467913	0.796486	-0.299062	0.0270063	0.13229	0.386563	-0.190289	0.172348	-0.0783109	0.855739	-0.195512	0.394844	0.153542	0.327542	-0.108434	0.516593	0.320464	0.017456	-0.00717034	0.970301	-0.112695	0.999071	0.233296	0.12	-0.0312322	0.875499	0.397533	0.00345782	0.0723012	0.667955	0.350882	0.0184437	0.0858808	0.646712	0.514132	0.000210381	0.186808	0.235644	-0.256022	0.087572	0.172135	0.256293
ENSMUSG00000001700.10	Gramd3	-1.07328	0.321949	-0.228082	0.865254	-0.395797	0.750164	-0.303577	0.784991	-3.80722	0.00343095	-2.1738	0.0515575	-2.28724	0.0311064	0.837659		0.671439		0.79101	0.503968	-2.72066	0.108891	-1.0856	0.490442	-1.21256	0.412626	-0.160702	0.999071	-0.0464383	0.971104	-3.56227	0.0113429	-1.92966	0.107725	-2.0473	0.0737229	0.121161	0.935094	-3.39396	0.020225	-1.76093	0.176368	-1.8839	0.127286	-3.50573		-1.8729	0.138922
ENSMUSG00000001707.8	Eef1e1	0.12102	0.37932	0.191425	0.160273	0.221304	0.0742217	0.0238052	0.883202	0.199249	0.0895248	-0.229518	0.0699773	0.144461	0.23085	0.062536	0.855739	0.0947243	0.655057	-0.0764333	0.589046	0.0892494	0.501405	-0.341941	0.00331619	0.0271	0.851063	0.036746	0.999071	-0.137635	0.307195	0.0253761	0.875117	-0.405782	0.000637728	-0.0343256	0.81744	-0.169305	0.191238	-0.00662556	0.971599	-0.438553	0.000202999	-0.0691342	0.616709	0.171547	0.188066	-0.260414	0.0413687
ENSMUSG00000001729.14	Akt1	-0.00726044	0.983463	-0.205872	0.335469	-0.21898	0.280406	-0.13419	0.485175	0.253382	0.105238	-0.162433	0.379589	0.320647	0.027719	-0.206521	0.520298	-0.217241	0.414425	-0.106051	0.605408	0.271825	0.0775891	-0.146458	0.424077	0.331631	0.0184426	-0.00625385	0.999071	0.101942	0.642434	0.477226	0.00185114	0.058813	0.787675	0.539235	0.000170786	0.112961	0.62494	0.487882	0.00152532	0.0688133	0.757968	0.547416	0.000191858	0.383829	0.0149557	-0.0353242	0.87764
ENSMUSG00000001739.14	Cldn15	-0.658897		0.0327568		0.541491		-0.343556		-0.509276		0.649982	0.789956	0.249091	0.930892	0.684496		1.19533		0.336484		0.162596		1.31792	0.567153	0.912418		0.517959	0.999071	-0.349102		-0.527216		0.633037	0.803638	0.229477	0.938081	-0.857404		-1.03585		0.122533	0.957064	-0.284607	0.905343	-0.16864		0.986409
ENSMUSG00000001741.12	Il16					1.54559		3.71031		1.53208		3.53482		2.49272				1.61321		3.80119		1.61801		3.61661		2.56928		1.53422	0.999071	3.72169		1.53226		3.53141		2.48565		2.18685		-0.00150537		1.99762		0.948727		-2.18997		-0.180677
ENSMUSG00000001750.16	Tcirg1	0.352103	0.189551	0.421061	0.115905	0.418097	0.110241	0.486395	0.0301993	0.832939	2.1281e-05	1.16086	2.00243e-10	0.480364	0.0276377	0.0611767		0.0604547	0.919111	0.155063	0.568348	0.492078	0.0123462	0.817491	3.36266e-06	0.132	0.593249	0.00377411	0.999071	0.0951081	0.748162	0.429413	0.0371108	0.7548	2.54391e-05	0.0718495	0.787846	0.0963773	0.761647	0.43048	0.0364421	0.755062	3.84049e-05	0.0701844	0.798505	0.342936	0.110751	0.667331	0.000179888
ENSMUSG00000001751.9	Naglu	0.378326	0.72678	0.985518	0.185665	1.10102	0.110007	-0.222578	0.837971	1.10548	0.0818797	1.92582	4.672e-05	0.436564	0.595047	0.59975		0.717828		-0.57941	0.53113	0.738381	0.269597	1.55739	0.000873743	0.0624686	0.947152	0.122282	0.999071	-1.17795	0.0816424	0.137786	0.850365	0.955534	0.0289361	-0.536222	0.400093	-1.29531	0.0557352	0.0202008	0.981622	0.8371	0.0648986	-0.656586	0.298494	1.32367	0.0506852	2.14111	9.55061e-06
ENSMUSG00000001755.12	Coasy	0.183114	0.464552	0.160222	0.5623	0.20873	0.390588	0.537029	0.00191159	0.7625	1.01983e-06	1.42191	9.30364e-27	1.04963	1.99332e-13	-0.0308059		0.0199509	0.974745	0.374352	0.0462505	0.590295	0.000215785	1.24707	6.75829e-21	0.869962	9.8664e-10	0.0553898	0.999071	0.406862	0.0274953	0.61998	0.000111655	1.27693	5.10296e-22	0.902114	3.03673e-10	0.35637	0.0689301	0.569144	0.000430926	1.22525	1.09619e-19	0.8485	6.6436e-09	0.22172	0.241379	0.877802	3.35455e-11
ENSMUSG00000001761.7	Smo	0.423552	0.153961	0.463144	0.119432	0.286142	0.404413	-0.197275	0.59043	-0.855324	0.00508475	-1.38339	1.55501e-05	-0.982624	0.0011937	0.0318126		-0.142837		-0.599496	0.0341728	-1.26781	2.70532e-06	-1.79824	3.87931e-10	-1.40241	1.46549e-07	-0.170164	0.999071	-0.630279	0.0222721	-1.30077	1.33726e-06	-1.83117	1.16615e-10	-1.43308	6.56538e-08	-0.454955	0.154134	-1.12598	8.00315e-05	-1.65736	4.92617e-08	-1.26102	9.59816e-06	-0.661818	0.0660151	-1.19326	0.000582412
ENSMUSG00000001763.14	Tspan33	0.898015	0.398581	0.869535	0.457324	0.416805	0.773166	1.4061	0.073791	0.739472	0.457736	0.997676	0.260228	0.7677	0.434691	-0.0364075		-0.485843		0.528391	0.52951	-0.147274	0.88794	0.108683	0.910521	-0.12685	0.898813	-0.44472	0.999071	0.566175	0.507582	-0.112914	0.917666	0.143733	0.88172	-0.0894905	0.932472	1.01618	0.241938	0.337437	0.756981	0.592468	0.528238	0.357286	0.732881	-0.67009	0.43064	-0.415283	0.61065
ENSMUSG00000001767.5	Crnkl1	-0.247674	0.0494955	-0.249881	0.0697688	-0.245322	0.0674044	-0.645471	1.21522e-08	-0.386965	0.000777962	-0.463834	7.94733e-05	-0.138823	0.279487	-0.0101114	0.985176	-0.00324347	0.994865	-0.377013	0.00364086	-0.128215	0.381908	-0.207681	0.12742	0.112476	0.415888	0.0113788	0.999071	-0.365366	0.00655039	-0.11919	0.438164	-0.198685	0.156005	0.123751	0.375893	-0.371896	0.0077604	-0.126174	0.407626	-0.206327	0.149725	0.114179	0.437091	0.254688	0.0837314	0.174412	0.261583
ENSMUSG00000001768.16	Rin2	0.0627279	0.95284	0.185058	0.838581	-0.00931454	0.993118	0.363313	0.564607	-0.0822564	0.915007	0.447169	0.436731	-0.797799	0.246265	0.114676		-0.0772719		0.321757	0.636994	-0.133655	0.863807	0.393894	0.504993	-0.856708	0.202477	-0.187379	0.999071	0.207828	0.769086	-0.250261	0.719529	0.277259	0.644383	-0.970814	0.133338	0.400686	0.55905	-0.0574641	0.944942	0.468886	0.424677	-0.781001	0.271566	-0.449328	0.490596	0.0767397	0.907674
ENSMUSG00000001773.14	Folh1	0.943576		-1.42483		1.07525		-1.52885		1.09193		-1.35463		-1.43017		-2.37719		0.130737		-2.44891		0.162543		-2.28527		-2.36811		2.50518	0.999071			2.5387						-2.57092		0.0290187		-2.41221		-2.49648		2.62072
ENSMUSG00000001774.8	Chordc1	-0.392473	2.10644e-05	-0.394805	0.000278534	-0.467486	1.89669e-06	-0.747032	3.21371e-15	-0.668666	6.02203e-12	-0.666984	2.27491e-11	-0.766576	4.11543e-16	-0.0102599	0.982045	-0.0805781	0.730141	-0.33371	0.00319769	-0.265196	0.0206043	-0.266077	0.0210638	-0.370467	0.000439391	-0.0658649	0.999071	-0.321903	0.00959495	-0.255893	0.0436885	-0.256925	0.0402344	-0.359019	0.00205189	-0.251362	0.0538736	-0.185809	0.150234	-0.187456	0.148786	-0.29138	0.013151	0.0744626	0.658484	0.072829	0.648672
ENSMUSG00000001783.3	Rtcb	-0.0471179	0.681955	0.0222797	0.875693	0.0343111	0.789998	-0.0250256	0.827472	0.153026	0.0586741	0.40855	1.54342e-08	0.221346	0.00227869	0.0615159	0.787731	0.0758647	0.622916	0.0429416	0.695462	0.211191	0.00620658	0.464194	5.57336e-11	0.272101	9.12097e-05	0.0188432	0.999071	-0.0172111	0.892149	0.148487	0.09352	0.401449	1.16732e-07	0.211699	0.00656088	-0.0311335	0.811297	0.134148	0.128656	0.386379	4.25534e-07	0.194728	0.0139885	0.174204	0.0442918	0.426405	1.17993e-08
ENSMUSG00000001785.13	Pwp1	-0.214091	0.0485245	-0.208027	0.080786	-0.1544	0.208974	-0.685836	1.2246e-12	-0.661984	2.77226e-11	-0.803925	4.33043e-15	-0.426898	1.07266e-05	-0.00183946	0.99672	0.0541778	0.837315	-0.450858	2.39972e-05	-0.436856	5.33451e-05	-0.581211	9.19502e-08	-0.209133	0.0565506	0.060463	0.999071	-0.447642	4.80808e-05	-0.436161	0.000102006	-0.580635	1.67065e-07	-0.2062	0.0712337	-0.503277	5.96263e-06	-0.492183	7.14178e-06	-0.637384	1.07654e-08	-0.264781	0.0175742	0.0199655	0.919795	-0.12523	0.403528
ENSMUSG00000001786.14	Fbxo7	0.321054	0.162699	0.34282	0.15124	0.296248	0.242807	0.153515	0.569342	0.223634	0.325048	0.575154	0.00259849	0.343632	0.0908669	0.0139045		-0.0302294	0.958928	-0.146974	0.580369	-0.0862511	0.731579	0.262865	0.189797	0.0263404	0.917732	-0.039575	0.999071	-0.159306	0.54693	-0.101446	0.683866	0.247526	0.224395	0.013523	0.958132	-0.114589	0.712022	-0.0572147	0.836716	0.291226	0.173513	0.0548718	0.834748	0.0664568	0.829252	0.414624	0.0483677
ENSMUSG00000001794.13	Capns1	0.367953	8.68069e-16	0.35984	4.02884e-10	0.349184	1.60408e-10	0.498551	8.38499e-21	0.61546	8.96945e-37	0.414164	4.67317e-11	-0.253204	1.06584e-05	-0.0160015	0.937982	-0.0243209	0.861711	0.151307	0.00535457	0.258616	1.27581e-08	0.0548955	0.464874	-0.617527	5.31502e-37	-0.0037892	0.999071	0.168812	0.00913574	0.273359	8.73412e-07	0.0696053	0.381761	-0.600375	9.72515e-26	0.177493	0.00457325	0.281744	5.43883e-08	0.0772673	0.324669	-0.594673	1.95779e-26	0.11312	0.0708013	-0.0914727	0.25946
ENSMUSG00000001802.16	Lrp3	0.387803	0.59292	0.367225	0.644413	0.546023	0.394485	0.342502	0.590259	0.0333442	0.96716	0.22792	0.736313	0.111694	0.878628	-0.028719		0.152346		-0.0247448	0.974974	-0.343317	0.576808	-0.151336	0.811042	-0.272681	0.646851	0.185432	0.999071	0.0062478	0.992319	-0.315034	0.617594	-0.123232	0.849033	-0.2426	0.687831	-0.175188	0.802964	-0.497242	0.378023	-0.305449	0.594351	-0.426497	0.438142	-0.312924	0.639101	-0.121443	0.85155
ENSMUSG00000001804.9	Dsg4											1.51816												1.5993										1.5148								1.41249						1.59432
ENSMUSG00000001815.15	Evx2
ENSMUSG00000001819.4	Hoxd13	0.200213	0.893852	-0.21941	0.886061	0.0239148	0.988541	0.783846	0.366622	0.819057	0.331052	0.393248	0.703591	2.22719	1.1949e-05	-0.427639		-0.182132		0.603126	0.519029	0.629141	0.474922	0.200818	0.849727	2.02931	4.55835e-05	0.25021	0.999071	1.03366	0.245096	1.05618	0.216829	0.628125	0.512787	2.45909	2.44818e-06	0.787679	0.40667	0.810266	0.353038	0.381319	0.711977	2.21013	2.32815e-05	0.0314621	0.975296	-0.397693	0.661964
ENSMUSG00000001823.5	Hoxd12	1.3848		1.45589		1.54559		1.38219		3.08179		1.57338		1.44573		0.0655263		0.159155		0.017226		1.71485		0.198184		0.06846		0.0970111	0.999071	-0.0452837		1.64407		0.128131		0.00335875		-0.139539		1.54883		0.0358785		-0.0928899		1.70527		0.182818
ENSMUSG00000001827.12	Folr1	0.405405	0.038575	0.603157	0.000842514	0.447901	0.0222458	0.321919	0.0956368	-0.202319	0.382804	-0.17016	0.472709	-1.0898	2.89683e-07	0.189915	0.592653	0.0370384	0.94346	-0.0624093	0.802893	-0.59652	0.000984578	-0.566723	0.00159705	-1.49132	2.60395e-15	-0.1484	0.999071	-0.25114	0.181733	-0.787788	5.37703e-06	-0.757906	8.32336e-06	-1.68009	5.13028e-20	-0.0977268	0.694282	-0.63476	0.000508911	-0.605797	0.000923072	-1.5298	2.5051e-15	-0.52802	0.00618044	-0.499146	0.00732087
ENSMUSG00000001829.17	Clpb	0.0536297	0.732122	0.08316	0.605036	0.194065	0.100858	-0.064872	0.634209	-0.436057	8.04998e-05	-0.540051	6.56056e-07	-1.36632	4.33844e-29	0.0216523	0.957456	0.134869	0.419511	-0.0976417	0.447908	-0.478503	1.00604e-05	-0.585089	3.0507e-08	-1.41635	4.23782e-33	0.117767	0.999071	-0.118002	0.368103	-0.501453	1.21583e-05	-0.607994	2.99859e-08	-1.43691	2.85344e-31	-0.230739	0.0448949	-0.614648	1.66809e-08	-0.721934	2.06371e-11	-1.55278	2.03447e-37	-0.374843	0.00182295	-0.482253	1.88526e-05
ENSMUSG00000001833.17	2020-09-07	-0.1497	0.0996147	-0.203187	0.0354048	-0.168864	0.0779213	-0.357448	8.82373e-06	-0.130572	0.13316	-0.392228	7.11187e-06	-0.57948	6.04132e-11	-0.0613745	0.811217	-0.0247521	0.918725	-0.186925	0.0478949	0.0301799	0.79332	-0.234143	0.0134227	-0.426151	3.70987e-06	0.0411325	0.999071	-0.124113	0.254316	0.0904611	0.39103	-0.173872	0.0929321	-0.363618	0.000254989	-0.160395	0.127187	0.0537388	0.629894	-0.211351	0.0365671	-0.402939	4.19857e-05	0.223065	0.0176742	-0.042026	0.753687
ENSMUSG00000001844.10	Zdhhc4	-0.193462	0.501223	-0.0492051	0.900357	-0.0855974	0.813696	0.136111	0.599818	-0.494789	0.0289865	0.390026	0.0584521	0.359694	0.0739004	0.13642		0.102345	0.863735	0.350562	0.123848	-0.290236	0.25563	0.592036	0.00235832	0.55684	0.00308714	-0.0294507	0.999071	0.215111	0.416374	-0.428281	0.0868915	0.454462	0.0310908	0.421606	0.0414698	0.249913	0.360932	-0.393813	0.12843	0.487741	0.0254679	0.45342	0.0340939	-0.634742	0.00435542	0.246782	0.260909
ENSMUSG00000001847.14	Rac1	-0.196422	0.00528268	-0.308229	5.25494e-05	-0.418718	1.0464e-08	-0.423423	5.15314e-10	-0.261379	0.000206892	-0.571989	3.9249e-15	-0.213331	0.00189535	-0.119696	0.385411	-0.227857	0.0135918	-0.206223	0.00725893	-0.053836	0.564316	-0.367033	1.33893e-06	-0.0132651	0.894278	-0.103661	0.999071	-0.0850734	0.402382	0.0646865	0.519236	-0.248582	0.00334318	0.107522	0.208845	0.0234154	0.868391	0.172824	0.0464766	-0.141195	0.143136	0.213116	0.00862899	0.15831	0.0737422	-0.15581	0.0933468
ENSMUSG00000001855.15	Nup214	0.115403	0.321666	0.0637109	0.684609	0.00357528	0.985699	0.352084	3.99345e-05	0.144559	0.15301	0.45733	8.1634e-07	0.910811	6.07504e-36	-0.0595599	0.840386	-0.117401	0.479013	0.257526	0.00310458	0.040241	0.739269	0.35039	0.000119956	0.799063	7.57961e-31	-0.0533323	0.999071	0.318409	0.00048051	0.0985564	0.38887	0.408732	1.90215e-05	0.859718	9.41347e-30	0.376701	4.82273e-05	0.156454	0.137735	0.46577	1.35302e-06	0.915	1.07056e-32	-0.211319	0.0257589	0.0979775	0.381197
ENSMUSG00000001864.13	Aif1l	0.375243	0.647343	0.573526	0.445307	0.517964	0.492155	0.652877	0.276177	0.526475	0.403322	0.502439	0.429797	0.0160317	0.990235	0.190497		0.137148		0.298544	0.657708	0.162327	0.816881	0.135726	0.843705	-0.35564	0.593644	-0.0490432	0.999071	0.109457	0.880311	-0.0292096	0.970844	-0.0559122	0.937112	-0.54509	0.361601	0.163139	0.838539	0.0240995	0.976884	-0.00343756	0.996842	-0.494236	0.44326	-0.130188	0.859192	-0.157668	0.81305
ENSMUSG00000001865.2	Cpa3
ENSMUSG00000001870.16	Ltbp1	0.544258	0.120152	0.359143	0.413353	0.204379	0.678968	0.334686	0.366081	-0.0443032	0.926393	0.159186	0.728631	-0.80946	0.037742	-0.193071		-0.345588		-0.188986	0.623025	-0.577489	0.0735969	-0.376559	0.287085	-1.35034	2.68109e-05	-0.147857	0.999071	0.00547179	0.990402	-0.385948	0.29639	-0.184905	0.651084	-1.15618	0.000829871	0.158479	0.728152	-0.233207	0.573091	-0.0327913	0.943673	-1.00623	0.00661772	-0.382836	0.324256	-0.182514	0.667807
ENSMUSG00000001891.16	Ugp2	-0.276509	0.232961	-0.1591	0.587381	-0.23299	0.349368	-0.562864	0.00426975	-0.635518	0.00150642	-0.969152	1.61482e-06	-1.15643	1.22145e-08	0.1096		0.0379251	0.949644	-0.265563	0.272754	-0.348078	0.126302	-0.684202	0.00141088	-0.876336	3.49379e-05	-0.0670719	0.999071	-0.37404	0.104218	-0.459152	0.040642	-0.795144	0.00020371	-0.984894	4.23264e-06	-0.301676	0.223905	-0.387132	0.0915109	-0.724042	0.00102301	-0.915766	2.95972e-05	-0.0765913	0.817975	-0.41344	0.0977454
ENSMUSG00000001901.15	Kcnh6	-0.89663		-0.785667		0.122924		-0.306573	0.876798	0.839433	0.526227	-0.0250299	0.986996	0.36322	0.829606	0.104341		1.01329		0.609017		1.74446	0.268403	0.876632	0.675878	1.26035	0.492871	0.916006	0.999071	0.508436		1.64242	0.236563	0.775529	0.66824	1.16155	0.466275	-0.401566		0.732545	0.595044	-0.13584	0.938768	0.249008	0.883817	1.14207		0.274075	0.883457
ENSMUSG00000001909.16	Trmt1	-0.177631	0.0538496	-0.158963	0.157377	-0.0873543	0.468682	-0.0862249	0.394032	-0.121197	0.209283	0.345799	1.98004e-05	0.310441	6.66225e-05	0.010771	0.97646	0.0846874	0.622769	0.112168	0.263669	0.0675549	0.537583	0.531951	1.68616e-11	0.491681	4.48954e-11	0.0783937	0.999071	0.102958	0.358328	0.0557694	0.648409	0.519994	1.30356e-09	0.48204	8.0312e-09	0.0292877	0.841283	-0.0183538	0.89157	0.445328	1.60619e-07	0.405548	8.50048e-07	-0.0386931	0.767841	0.424891	2.56088e-07
ENSMUSG00000001910.5	Nacc1	0.222942	2.01728e-05	0.0528063	0.593267	-0.0480603	0.616147	0.131479	0.0304561	0.13391	0.0272381	-0.13292	0.0542038	-0.110797	0.082542	-0.178009	0.0151534	-0.276609	7.33004e-06	-0.0706287	0.272793	-0.0779624	0.204114	-0.347363	2.21396e-09	-0.330084	1.53074e-10	-0.0940646	0.999071	0.108685	0.127031	0.0987735	0.167614	-0.170621	0.0153213	-0.151008	0.0231043	0.207713	0.00172121	0.197437	0.00208475	-0.0728067	0.380459	-0.0549812	0.494254	-0.00137935	0.989343	-0.271614	2.2803e-05
ENSMUSG00000001911.16	Nfix	-0.434535	0.640786	-0.140447	0.897399	-0.0686814	0.949751	0.116351	0.889662	0.539576	0.403831	-0.406849	0.606134	0.265669	0.71217	0.286048		0.35992		0.571078	0.463214	0.984398	0.118439	0.0360498	0.971277	0.703462	0.281538	0.0783729	0.999071	0.287359	0.732079	0.697978	0.286639	-0.251161	0.766383	0.418699	0.537736	0.213113	0.821736	0.623307	0.347962	-0.325775	0.69668	0.341616	0.636234	0.419154	0.560869	-0.530642	0.476433
ENSMUSG00000001918.17	Slc1a5	0.560885	4.11018e-20	0.835758	7.55454e-37	0.876527	1.22845e-44	0.749846	2.74309e-33	0.589162	2.41069e-19	0.742044	4.09914e-28	0.668712	1.30406e-24	0.266979	0.000249586	0.310092	1.68932e-06	0.209739	0.000858931	0.039382	0.640004	0.189748	0.00489152	0.111521	0.102947	0.0475852	0.999071	-0.0557127	0.532017	-0.228706	0.00100806	-0.0784379	0.335908	-0.154341	0.0326722	-0.0985171	0.210114	-0.271902	2.90696e-05	-0.122286	0.103604	-0.200065	0.00342455	-0.164466	0.0212018	-0.0149701	0.881369
ENSMUSG00000001924.15	Uba1	-0.0662104	0.0918672	-0.0213497	0.792895	0.00173283	0.984686	-0.11386	0.00557507	-0.230831	6.69447e-09	-0.382214	2.10512e-17	-0.513311	2.58681e-37	0.0369932	0.765619	0.0623649	0.383284	-0.0268921	0.614331	-0.153508	0.000173677	-0.307458	9.60152e-12	-0.443459	1.07539e-29	0.0299131	0.999071	-0.0624671	0.303046	-0.191733	0.000195923	-0.345693	3.4845e-11	-0.479383	2.8815e-22	-0.0874448	0.112858	-0.217069	4.95269e-06	-0.371795	5.1696e-13	-0.507325	3.87387e-26	-0.120712	0.0154535	-0.275535	7.82946e-08
ENSMUSG00000001930.17	Vwf	1.04993	8.49119e-06	1.01547	0.000177847	0.97506	9.7954e-05	1.36494	1.00931e-10	1.40557	4.40163e-11	2.27418	1.38553e-37	1.85741	1.35819e-22	-0.0424354		-0.0805797	0.889275	0.33569	0.121807	0.366645	0.0754254	1.23262	1.28738e-15	0.810999	9.77738e-07	-0.0332654	0.999071	0.37927	0.116004	0.407502	0.0793136	1.27421	2.68186e-13	0.854839	5.53246e-06	0.418176	0.0575079	0.44602	0.0307812	1.3115	1.97969e-16	0.890267	2.44412e-07	0.0367809	0.898352	0.902153	1.34852e-09
ENSMUSG00000001942.8	Siae	-0.442175	0.149489	-0.0282501	0.955946	-0.255407	0.469274	-0.753062	0.00757849	-0.187653	0.542249	-0.298554	0.308065	-0.945252	0.00053061	0.405872		0.181244		-0.289851	0.450744	0.265574	0.407001	0.152132	0.66094	-0.499356	0.117539	-0.220358	0.999071	-0.693981	0.0283802	-0.14089	0.690818	-0.254739	0.42052	-0.904017	0.00197964	-0.469457	0.183363	0.0831867	0.8227	-0.0310144	0.935972	-0.682117	0.0266129	0.561505	0.0830003	0.447483	0.173988
ENSMUSG00000001943.8	Vsig2	0.50883		0.72227		0.826965		0.504929	0.820494	-0.147962	0.956064	-2.91932	0.331864	-1.42722	0.599374	0.205287		0.311986		0.0160272		-0.645675		-3.41795	0.188728	-1.92932	0.390184	0.111475	0.999071	-0.187943		-0.852774		-3.62424	0.143645	-2.13272	0.310726	-0.294184		-0.958483		-3.73266	0.133233	-2.24195	0.290636	-0.657065		-3.43048
ENSMUSG00000001946.14	Esam	-1.08702		1.00779		-0.881319		-0.0703252		1.52208	0.474155	0.0936772	0.975881	1.16773	0.631751	2.08381		0.200027		1.03465		2.61525		1.18576		2.25349		-1.88351	0.999071	-1.04676		0.533667		-0.899493	0.724431	0.173027	0.943135	0.83879		2.41922		0.986502		2.05716		1.59127		0.15586
ENSMUSG00000001948.10	Spa17	0.927064		0.599974		0.476739		0.21293	0.894063	-0.290554	0.86168	-0.18438	0.912692	-0.238024	0.887101	-0.334827		-0.456447		-0.694762	0.569781	-1.20712	0.292351	-1.10218	0.318065	-1.16282	0.289436	-0.117194	0.999071	-0.356487		-0.871813	0.51299	-0.768305	0.541702	-0.826122	0.511989	-0.236457		-0.752122	0.592716	-0.649215	0.64041	-0.707638	0.607224	-0.506863		-0.405402	0.791818
ENSMUSG00000001962.8	Fam50a	0.0677699	0.786246	0.00197801	0.994308	0.0393752	0.887117	0.157178	0.382258	0.0494593	0.817279	0.368344	0.0128987	0.426484	0.00241656	-0.0736753	0.894543	-0.0339442	0.944029	0.110159	0.572158	-0.0072939	0.975674	0.309065	0.0353921	0.362322	0.00850077	0.0442105	0.999071	0.185355	0.313541	0.0652888	0.758598	0.381526	0.0104525	0.43711	0.00212136	0.145987	0.477081	0.0254783	0.915534	0.341069	0.030561	0.394604	0.00860578	-0.111564	0.58496	0.203949	0.205825
ENSMUSG00000001964.14	Emd	0.121016	0.434847	0.0641979	0.749313	0.024633	0.908358	-0.0595479	0.724742	-0.0313129	0.85164	0.218796	0.076719	0.0352131	0.830232	-0.0647089	0.866342	-0.101981	0.672604	-0.159918	0.256552	-0.141265	0.29743	0.106251	0.432711	-0.0822311	0.555432	-0.0327493	0.999071	-0.0936254	0.564548	-0.0777016	0.615919	0.169785	0.188848	-0.016361	0.923269	-0.0560257	0.769569	-0.0404878	0.812393	0.206341	0.112671	0.0182388	0.914363	0.0244658	0.900748	0.27115	0.0317303
ENSMUSG00000001983.7	Taco1	-0.143769	0.75363	-0.00239428	0.996411	-0.0443947	0.929822	-0.0223919	0.9577	0.120511	0.739285	0.291503	0.346441	0.437456	0.10711	0.133408		0.0937535		0.142113	0.727978	0.275293	0.408914	0.4436	0.128475	0.584784	0.0257035	-0.0352291	0.999071	0.0104629	0.981229	0.141054	0.702286	0.309205	0.317285	0.452536	0.102346	0.0502373	0.919862	0.180319	0.617032	0.34795	0.264849	0.489418	0.0802523	0.139064	0.721716	0.306615	0.326647
ENSMUSG00000001985.9	Grik3	-0.305982	0.031954	-0.203414	0.215457	-0.36324	0.0114475	-0.717596	1.86664e-08	-0.342348	0.00918267	-0.502517	0.000167684	-0.449258	0.000461544	0.0946551	0.82064	-0.0627266	0.87345	-0.390719	0.010708	-0.0251839	0.901439	-0.188016	0.251977	-0.139541	0.395454	-0.152989	0.999071	-0.483961	0.000858031	-0.120988	0.479143	-0.283878	0.0604574	-0.233157	0.118554	-0.326263	0.0529961	0.0363662	0.859466	-0.127339	0.488255	-0.0782829	0.677285	0.371531	0.0185775	0.207697	0.239803
ENSMUSG00000001986.16	Gria3	-1.06269		1.8239		1.09825		0.916184		1.40342		0.0496618		-2.42803		2.88326		2.1576		2.00319		2.48269		1.11653		-1.36471		-0.71618	0.999071	-0.87724		-0.403418		-1.74971		-4.23904		-0.154509		0.318606		-1.03292		-3.51794		0.483922		-0.871256
ENSMUSG00000001988.9	Npas1	0.494817		1.34354		0.117829		1.24342		-2.37848		0.0918773		1.3561		0.838765		-0.384173		0.764921		-2.86132		-0.39726		0.861697		-1.21886	0.999071	-0.071036		-3.70557		-1.23694		0.0232866		1.15354		-2.48106		-0.0137521		1.24548		-3.62609		-1.15914
ENSMUSG00000001995.9	Sipa1l2	-0.0647556	0.657818	-0.0494812	0.775778	-0.0805924	0.614792	0.526835	4.83067e-10	0.886431	6.57794e-30	1.40273	5.21121e-71	0.839861	3.57847e-27	0.00735919	0.985361	-0.0214257	0.947171	0.612344	6.34981e-15	0.962294	7.86669e-40	1.47607	1.14291e-89	0.908274	1.57486e-36	-0.0242976	0.999071	0.606519	4.3557e-13	0.953797	5.19413e-34	1.46759	4.04836e-79	0.902075	3.63708e-31	0.635672	7.97962e-12	0.98271	1.44607e-31	1.49564	1.38387e-70	0.928484	3.96829e-28	0.355837	2.66834e-06	0.868742	1.76722e-32
ENSMUSG00000001998.15	Ap4e1	0.142577	0.563082	0.0299905	0.929495	-0.132192	0.639063	-0.493521	0.0116907	-0.619246	0.0014781	-0.274654	0.199	-0.282327	0.161476	-0.120471	0.816128	-0.280284	0.336548	-0.615171	0.00100512	-0.750722	5.18168e-05	-0.408744	0.0341161	-0.421265	0.0195994	-0.155347	0.999071	-0.493299	0.0155022	-0.631295	0.0015907	-0.289413	0.170558	-0.299667	0.134857	-0.332967	0.16895	-0.471481	0.0321672	-0.13039	0.617425	-0.142528	0.562142	-0.129412	0.669465	0.211491	0.401518
ENSMUSG00000001999.15	Blvra	-0.0195848	0.977485	0.0987358	0.853158	0.02196	0.971142	-0.437042	0.255042	-0.261416	0.5073	0.0515348	0.909834	-0.0684932	0.880033	0.11049		0.0360163		-0.39682	0.329267	-0.230782	0.570074	0.0797494	0.852408	-0.0452773	0.918272	-0.0701895	0.999071	-0.50564	0.181543	-0.342268	0.363823	-0.0322154	0.942875	-0.154782	0.691338	-0.431156	0.307204	-0.267947	0.511408	0.0416733	0.92842	-0.0826844	0.85214	0.171809	0.732019	0.481415	0.195922
ENSMUSG00000002006.12	Pdzd4	-0.285735	0.182974	-0.237179	0.320585	-0.289287	0.192282	-0.549488	0.0028608	-0.395694	0.0372846	-0.76229	4.70352e-05	-1.15324	1.06508e-09	0.0406595		-0.00902638	0.989392	-0.24281	0.290639	-0.0987242	0.692073	-0.467739	0.0212968	-0.863759	1.23159e-05	-0.0452073	0.999071	-0.282134	0.206427	-0.140634	0.554243	-0.509711	0.0113543	-0.903321	5.73445e-06	-0.232017	0.346266	-0.0909034	0.725401	-0.460706	0.030065	-0.856214	3.50216e-05	0.150081	0.572915	-0.219832	0.377418
ENSMUSG00000002007.5	Srpk3	-0.395755		-3.74654		-0.223456		-0.419347		-3.70182		-1.23254		-0.752807		-3.35888		0.166848		-0.00105282		-3.29432		-0.826569		-0.353086		3.52765	0.999071	3.35588				2.53139		3.00175		-0.165979		-3.45963		-0.994214		-0.520627		-3.28426		-0.817872
ENSMUSG00000002010.17	Idh3g	-0.299144	2.82032e-05	-0.216136	0.0202072	-0.196691	0.0214107	-0.206073	0.00891269	-0.0627434	0.494969	-0.134557	0.124773	-0.0417212	0.659243	0.0751471	0.742695	0.0969079	0.499836	0.113836	0.226036	0.247558	0.00139952	0.173256	0.0455372	0.261088	0.000337977	0.0263207	0.999071	0.0400542	0.75708	0.171064	0.0694266	0.096822	0.352404	0.187025	0.0317388	0.018786	0.895475	0.149444	0.0899619	0.0744141	0.479976	0.162676	0.0539369	0.1396	0.137458	0.0643954	0.563533
ENSMUSG00000002012.13	Pnck	0.902857	0.37635	1.04701	0.293289	1.51794	0.0536014	0.654831	0.51999	0.521153	0.620097	1.17226	0.138672	0.164806	0.896767	0.136537		0.609878		-0.226957	0.832293	-0.370332	0.69722	0.278712	0.74005	-0.733879	0.400317	0.477672	0.999071	-0.362654	0.70649	-0.508726	0.565603	0.140288	0.871143	-0.869448	0.288694	-0.835243	0.286522	-0.981405	0.179394	-0.333384	0.662044	-1.34474	0.0606201	-0.137318	0.909413	0.510414	0.537366
ENSMUSG00000002014.12	Ssr4	-0.399592	0.000128033	-0.335359	0.00577737	-0.420391	0.000153479	-0.168451	0.140273	-0.275614	0.0117874	-0.0886639	0.496388	-0.332404	0.00131332	0.0562859	0.896305	-0.0263656	0.942564	0.252033	0.0336353	0.134969	0.315287	0.319607	0.00499292	0.0708402	0.612905	-0.0782504	0.999071	0.19718	0.134115	0.0776609	0.614451	0.26204	0.0327052	0.0156402	0.926939	0.280161	0.026067	0.160178	0.239655	0.344019	0.00391427	0.0956645	0.505749	-0.111045	0.444271	0.072753	0.61674
ENSMUSG00000002015.5	Bcap31	-0.0827053	0.583576	-0.0983756	0.566632	-0.0560194	0.741552	-0.20654	0.0819088	-0.205028	0.0696121	-0.11674	0.354631	-0.133432	0.258803	-0.0236	0.958199	0.0211076	0.949644	-0.102913	0.475733	-0.111235	0.388869	-0.0254625	0.870633	-0.0471043	0.732505	0.0491565	0.999071	-0.0777943	0.632098	-0.0885618	0.542602	-0.00295546	0.984146	-0.0223003	0.887238	-0.122217	0.409783	-0.133548	0.29949	-0.0484609	0.745555	-0.0697359	0.613314	-0.00231076	0.991334	0.0827924	0.573607
ENSMUSG00000002017.10	Fam98a	-0.0462077	0.837951	-0.199411	0.247681	-0.267926	0.0771883	-0.26612	0.0494335	-0.121267	0.418353	-0.78694	1.34866e-08	-0.148489	0.30429	-0.16103	0.599087	-0.227352	0.285636	-0.199223	0.209535	-0.0640384	0.719677	-0.73246	4.32547e-07	-0.0987236	0.540682	-0.0616591	0.999071	-0.0368081	0.863093	0.0956845	0.583556	-0.572524	0.000179512	0.0635279	0.717116	0.0300102	0.900112	0.162106	0.306215	-0.507008	0.00119155	0.127131	0.436816	0.141036	0.40572	-0.528144	0.000500142
ENSMUSG00000002020.15	Ltbp2	2.24073		2.48465		2.12703		3.23413	0.100264	2.87491	0.177962	4.16423	0.00746034	1.60908		0.234368		-0.121474		1.01262		0.644038	0.727664	1.92958	0.0885844	-0.630102	0.779306	-0.350749	0.999071	0.780061		0.407529	0.828797	1.69754	0.133863	-0.863877	0.673576	1.1378		0.765208	0.683099	2.05326	0.0835031	-0.510087	0.831398	-0.363699		0.923207	0.405429
ENSMUSG00000002028.13	Kmt2a	0.093504	0.419779	-0.0890468	0.536937	-0.254223	0.0137962	-0.229455	0.017377	-0.232921	0.013152	0.0368689	0.804582	0.235467	0.00684141	-0.190412	0.190268	-0.35328	0.000528567	-0.302013	0.00118882	-0.315317	0.00044545	-0.0482211	0.728127	0.145645	0.107529	-0.158326	0.999071	-0.110543	0.388192	-0.126283	0.285724	0.140904	0.273212	0.337091	0.000290192	0.0529419	0.730051	0.0367706	0.791173	0.302973	0.00926631	0.497423	3.41471e-08	-0.00721814	0.9637	0.259006	0.0284023
ENSMUSG00000002031.13	Ift46	-0.00483986	0.985876	0.0194575	0.929775	0.0381721	0.845592	-0.292313	0.0193408	-0.026279	0.872454	-0.0464959	0.798445	-0.00444915	0.981898	0.016425	0.969356	0.0374291	0.909488	-0.266588	0.0396169	-0.0103965	0.952398	-0.033024	0.858345	0.00400239	0.979552	0.0255271	0.999071	-0.281741	0.033554	-0.0280443	0.867901	-0.0508237	0.774544	-0.0112934	0.945075	-0.302262	0.0258075	-0.0490088	0.76057	-0.0724005	0.678296	-0.0349173	0.825859	0.262187	0.0542366	0.239014	0.119282
ENSMUSG00000002032.17	Tmem25	0.377499		1.54193	0.178277	0.764289		0.518205	0.758286	0.772465	0.562262	0.619233	0.663546	1.01193	0.395472	1.15523		0.379521		0.157567		0.404939	0.774915	0.247237	0.86746	0.635948	0.595759	-0.771886	0.999071	-0.996371	0.364113	-0.75292	0.440894	-0.909417	0.317949	-0.517557	0.569752	-0.220085		0.0234571	0.987485	-0.133745	0.92352	0.255889	0.83155	0.25225		0.0934168	0.95207
ENSMUSG00000002033.14	Cd3g	-0.308885	0.839207	-0.439588	0.771455	-0.121629	0.936732	0.331421	0.763491	0.148705	0.89737	0.414899	0.686114	0.357127	0.727387	-0.138467		0.181711		0.661228	0.53475	0.468704	0.670216	0.732929	0.444568	0.669719	0.487083	0.324741	0.999071	0.800753	0.449335	0.605607	0.578882	0.869589	0.361296	0.809259	0.396971	0.481172	0.681808	0.285743	0.804548	0.548979	0.587627	0.486424	0.63419	-0.186483	0.87414	0.076301	0.943483
ENSMUSG00000002043.17	Trappc6a	0.444483	0.0652312	0.272475	0.386741	0.447437	0.0747541	0.268793	0.298462	-0.661105	0.0151613	-1.24739	1.43438e-05	-1.07982	5.53737e-05	-0.179901		-0.0026536	0.998093	-0.15502	0.570188	-1.09453	2.96362e-06	-1.68372	4.01322e-11	-1.5209	7.5062e-11	0.181671	0.999071	0.0266367	0.939482	-0.91551	0.000379046	-1.50477	3.30498e-08	-1.33969	1.2554e-07	-0.150509	0.610088	-1.09302	6.03185e-06	-1.68291	1.69963e-10	-1.51976	4.34506e-10	-0.933808	0.000265515	-1.52354	1.40861e-08
ENSMUSG00000002052.6	Supt6	-0.0300179	0.78209	-0.0280752	0.824473	-0.141589	0.0919055	0.00142919	0.990343	-0.275408	6.03984e-05	0.282969	2.14361e-05	0.477777	3.59582e-17	-0.0059439	0.985176	-0.117111	0.296272	0.0523273	0.560444	-0.234305	0.000883991	0.321604	1.04207e-06	0.511483	5.32278e-20	-0.106663	0.999071	0.0595804	0.535425	-0.229616	0.00330607	0.326271	4.26995e-06	0.518507	1.61669e-16	0.171198	0.035251	-0.118384	0.169011	0.43673	7.6512e-10	0.627114	2.80677e-23	-0.280661	0.000118588	0.274401	8.76639e-05
ENSMUSG00000002055.9	Spag5	0.575623	5.48916e-11	0.676167	3.46457e-13	0.632945	2.16386e-11	0.589142	1.07258e-10	0.375597	0.000181754	0.153676	0.21117	0.154094	0.185056	0.0926626	0.667961	0.0518072	0.815735	0.0342469	0.79699	-0.188922	0.0570159	-0.413386	1.87655e-05	-0.417943	3.32842e-06	-0.0363376	0.999071	-0.0569617	0.657321	-0.282809	0.00437426	-0.507244	2.42263e-07	-0.509487	4.37992e-08	-0.015657	0.925647	-0.241903	0.0187431	-0.467089	5.22363e-06	-0.47126	1.30302e-06	-0.217288	0.0402002	-0.442719	1.07136e-05
ENSMUSG00000002057.4	Foxn1	1.25228		0.598945		0.690161		-2.52668		-0.94463		-2.35126		-2.42803		-0.660722		-0.566048		-3.75791		-2.18466		-3.59462		-3.67656		0.0982547	0.999071	-3.09349		-1.5237		-2.9339		-3.01341		-3.18682		-1.61824		-3.0276		-3.10976		1.57607
ENSMUSG00000002058.13	Unc119	0.127673	0.761113	0.225942	0.571733	0.169146	0.670694	0.0649181	0.876953	1.00773	1.91876e-06	1.19949	2.54312e-09	0.879191	9.40974e-05	0.0903328		0.0359093		-0.0424117	0.925974	0.891077	1.91862e-05	1.08037	3.59593e-08	0.755196	0.000591276	-0.0500589	0.999071	-0.1305	0.743482	0.799826	0.00029837	0.98875	1.39027e-06	0.665994	0.00420413	-0.0762938	0.870896	0.853975	7.85241e-05	1.0425	3.50315e-07	0.717809	0.00195016	0.939276	6.66458e-05	1.12766	2.14968e-07
ENSMUSG00000002059.18	Rab34	0.18205	0.558806	0.335084	0.22505	0.280914	0.330574	0.0936632	0.764066	-0.0200947	0.952469	0.404852	0.0671311	-0.762233	0.00300815	0.14516		0.093167	0.87372	-0.0677856	0.835635	-0.191116	0.476593	0.231082	0.320784	-0.94063	8.83008e-05	-0.0474302	0.999071	-0.211607	0.431982	-0.337718	0.16475	0.084852	0.748753	-1.08463	4.43685e-06	-0.15915	0.605894	-0.285505	0.269307	0.136054	0.612091	-1.03528	2.92113e-05	-0.117518	0.709787	0.303936	0.189151
ENSMUSG00000002064.10	Sdf2	-0.169231	0.527445	-0.0217974	0.953096	-0.127336	0.663948	-0.691502	0.00158834	-0.299555	0.172935	-0.575339	0.0130456	-0.633099	0.00352756	0.139605		0.0363269	0.951638	-0.501833	0.0371605	-0.119383	0.649892	-0.397385	0.107816	-0.460262	0.0423018	-0.0987408	0.999071	-0.639871	0.00525868	-0.260282	0.2609	-0.538628	0.0212979	-0.598686	0.00627572	-0.536193	0.0319416	-0.156827	0.542748	-0.435664	0.0833455	-0.498002	0.0332704	0.387882	0.153225	0.109237	0.760233
ENSMUSG00000002068.16	Ccne1	0.438856	8.64278e-05	0.369475	0.00442029	0.309802	0.0212061	-0.0329698	0.861407	-0.00361231	0.983048	0.185578	0.177412	-0.793414	1.45954e-09	-0.0773	0.810525	-0.13454	0.495129	-0.451047	3.29434e-05	-0.431353	7.22862e-05	-0.24466	0.035774	-1.22855	7.46356e-28	-0.0527623	0.999071	-0.372153	0.00182223	-0.355106	0.00295539	-0.168528	0.193192	-1.15008	9.69507e-22	-0.314569	0.0156548	-0.29798	0.0166036	-0.11193	0.439272	-1.0955	1.22354e-18	0.0255498	0.895737	0.211486	0.116772
ENSMUSG00000002076.12	Hsf2bp	0.0653701	0.722486	0.208353	0.164863	0.214311	0.122909	-0.086429	0.581265	-0.469987	0.000310754	-0.0269268	0.881345	-0.581538	3.65706e-06	0.135086	0.603848	0.143381	0.479711	-0.13094	0.372223	-0.524211	3.57416e-05	-0.0837442	0.575549	-0.643252	8.64865e-08	0.0127171	0.999071	-0.26453	0.0441155	-0.660283	3.0273e-07	-0.220055	0.0956384	-0.777185	3.16391e-10	-0.272537	0.0395309	-0.668831	1.05296e-07	-0.229081	0.0807725	-0.788105	1.21775e-10	-0.387214	0.00669621	0.0523959	0.758798
ENSMUSG00000002083.13	Bbc3	-0.181818	0.734316	-0.021321	0.971132	0.128058	0.804868	-0.908575	0.0155165	-0.125966	0.777604	0.843061	0.00187689	-0.443976	0.248578	0.152476		0.304122		-0.706146	0.101559	0.0670801	0.893466	1.03311	0.000194353	-0.258643	0.553398	0.156236	0.999071	-0.85678	0.0300342	-0.0864263	0.853998	0.879755	0.00116731	-0.409787	0.288531	-1.00838	0.00940572	-0.238523	0.563189	0.7272	0.00878129	-0.564265	0.126072	0.779071	0.0642511	1.74467	1.99153e-09
ENSMUSG00000002100.15	Mybpc3	-0.541157		0.0683717	0.96862	0.163974	0.915193	0.549109	0.595559	0.207777	0.862674	0.444012	0.677907	0.589489	0.55202	0.601576		0.699416		1.11081	0.280625	0.760207	0.504268	0.993854	0.317236	1.13421	0.230699	0.102734	0.999071	0.510879	0.63227	0.157163	0.895599	0.391232	0.702283	0.533706	0.576439	0.413352	0.72438	0.0592739	0.965524	0.292514	0.788269	0.432831	0.671143	-0.345129	0.760736	-0.112076	0.916693
ENSMUSG00000002102.15	Psmc3	-0.279307	3.22848e-07	-0.203709	0.00593115	-0.193037	0.00404287	-0.110789	0.0863843	-0.220755	0.000237722	-0.11733	0.112979	-0.354023	5.50243e-10	0.0676781	0.691003	0.0807259	0.477048	0.189375	0.00199005	0.0696832	0.347321	0.170656	0.0163085	-0.0710482	0.309838	0.0174833	0.999071	0.123191	0.114463	0.000964754	0.992328	0.101776	0.234646	-0.137602	0.0653427	0.110461	0.150225	-0.012233	0.902367	0.0880253	0.300275	-0.153288	0.0284775	-0.113735	0.120921	-0.0135646	0.894952
ENSMUSG00000002103.16	Acp2	0.00723999	0.985876	-0.0587005	0.845843	-0.15956	0.535782	-0.184392	0.379302	-0.772174	3.93039e-05	-0.665578	0.000345704	-0.836099	5.46467e-06	-0.0738019	0.903951	-0.17235	0.625143	-0.170843	0.435163	-0.76829	3.78863e-05	-0.664322	0.000284953	-0.839719	2.86554e-06	-0.0940238	0.999071	-0.0956742	0.702639	-0.695731	0.000414492	-0.591779	0.00194095	-0.764813	4.86805e-05	0.00342838	0.992959	-0.59698	0.0044751	-0.493755	0.0181619	-0.668869	0.00103382	-0.591471	0.00466928	-0.488421	0.0151391
ENSMUSG00000002104.11	Rapsn	-0.0272525	0.977359	-0.0169307	0.985014	0.0791848	0.916941	0.0961829	0.881162	-0.248463	0.66697	-0.422437	0.442061	0.423703	0.362512	0.00244887		0.10085		0.143775	0.82628	-0.210094	0.727335	-0.386606	0.483955	0.454519	0.313386	0.10297	0.999071	0.143137	0.824557	-0.21379	0.720819	-0.39039	0.47435	0.453149	0.316891	0.0449868	0.954658	-0.31216	0.584391	-0.489306	0.368098	0.351943	0.469161	-0.34836	0.56607	-0.526011	0.332841
ENSMUSG00000002105.15	Slc39a13	-0.043014	0.951779	-0.111877	0.858212	0.308534	0.516865	-0.536535	0.210324	-0.801841	0.0546824	-0.598614	0.160967	-0.598703	0.161518	-0.0767751		0.345923		-0.472733	0.30608	-0.747705	0.0808451	-0.547028	0.204167	-0.552067	0.19747	0.427122	0.999071	-0.394391	0.422344	-0.671904	0.13717	-0.471476	0.294376	-0.474058	0.292878	-0.817025	0.0448638	-1.09504	0.00491203	-0.895178	0.0218597	-0.89926	0.0212442	-0.268925	0.661813	-0.068819	0.911786
ENSMUSG00000002107.18	Celf2	0.13888	0.8487	0.297815	0.641652	0.282733	0.648399	-0.0965859	0.880673	-0.592116	0.264249	-0.351651	0.528797	-0.660284	0.203981	0.151024		0.138152		-0.214678	0.719949	-0.72	0.149406	-0.482253	0.336888	-0.795591	0.0954864	-0.00853735	0.999071	-0.364121	0.4893	-0.871927	0.0678856	-0.634168	0.175484	-0.945387	0.0389754	-0.351201	0.536991	-0.859486	0.0780256	-0.62252	0.206301	-0.935191	0.0500481	-0.49935	0.410616	-0.262427	0.662018
ENSMUSG00000002108.10	Nr1h3	0.391178		0.922829		1.27484		1.08663	0.52675	0.243825	0.916755	0.258088	0.91107	0.331245	0.882338	0.524296		0.879085		0.717096		-0.135848		-0.124244	0.954852	-0.0557036	0.97861	0.359084	0.999071	0.194049		-0.661119	0.716624	-0.649714	0.70595	-0.5786	0.735185	-0.160663		-1.01678	0.535866	-1.00485	0.525919	-0.936239	0.552583	-0.847003		-0.835868	0.617201
ENSMUSG00000002109.14	Ddb2	0.162285	0.65578	0.155699	0.710092	0.336968	0.274574	-0.0280975	0.940221	0.416387	0.0901341	0.589893	0.00944509	0.999145	3.34674e-07	-0.0144404		0.169022		-0.169642	0.600491	0.265171	0.308969	0.436138	0.0559146	0.840395	9.71143e-06	0.188259	0.999071	-0.154095	0.659902	0.278065	0.319827	0.449484	0.0629084	0.856222	3.08813e-05	-0.336919	0.255022	0.0950504	0.758951	0.265331	0.299332	0.670405	0.000971741	0.440699	0.087134	0.610952	0.00702039
ENSMUSG00000002111.8	Spi1	0.886246	0.106561	0.858147	0.174126	1.27545	0.00710651	1.5851	7.53366e-05	0.0405012	0.962646	-0.551452	0.456209	1.00235	0.0362362	-0.0360079		0.383655		0.719478	0.0671064	-0.834423	0.101972	-1.42824	0.00539449	0.119926	0.824359	0.423711	0.999071	0.757727	0.0794767	-0.798476	0.154445	-1.39305	0.011582	0.157085	0.7822	0.337707	0.456816	-1.21907	0.00715974	-1.81354	0.000137436	-0.265152	0.576065	-1.54794	0.00019603	-2.14225	6.23736e-07
ENSMUSG00000002129.11	Sf3a1	-0.0732116	0.470639	-0.154707	0.117531	-0.159633	0.086192	-0.301026	7.7544e-05	-0.146486	0.0839063	-0.169824	0.0488299	-0.102048	0.22919	-0.0893597	0.633222	-0.0920093	0.528542	-0.207046	0.0122391	-0.0622553	0.533069	-0.08817	0.356502	-0.0252347	0.805309	0.00190023	0.999071	-0.116302	0.254145	0.0258403	0.83219	-4.2838e-06	0.999957	0.0652657	0.508658	-0.113224	0.276557	0.0285579	0.809821	0.00187661	0.991132	0.065298	0.517978	0.150671	0.116489	0.123948	0.211437
ENSMUSG00000002147.18	Stat6	0.322675	0.274276	0.0289901	0.952159	0.193666	0.581067	0.294069	0.282052	1.1073	4.18271e-09	0.934428	2.68492e-06	0.995714	6.68186e-07	-0.301577		-0.13442		-0.00736747	0.984331	0.795925	1.93464e-05	0.6206	0.00164168	0.676936	0.00057344	0.171481	0.999071	0.295455	0.30859	1.09632	1.72843e-08	0.920733	5.1233e-06	0.979472	1.53748e-06	0.128739	0.71118	0.928998	1.20685e-06	0.752894	0.000211835	0.809749	7.43962e-05	0.809267	2.95417e-05	0.63316	0.00166232
ENSMUSG00000002190.13	Clgn	0.144094	0.615947	0.135777	0.667693	0.153648	0.604966	0.470664	0.0120989	0.419282	0.041458	0.326418	0.111492	0.0618547	0.822335	-0.0161892		0.00400636	0.995943	0.347294	0.074324	0.286103	0.176332	0.190736	0.368281	-0.0786895	0.752323	0.0247186	0.999071	0.364966	0.0641549	0.30119	0.164146	0.205747	0.332029	-0.0613762	0.812428	0.34513	0.105211	0.280978	0.210963	0.184805	0.419891	-0.0843031	0.749205	-0.0552694	0.843006	-0.151488	0.48369
ENSMUSG00000002204.9	Napsa	0.248559		0.126867		0.438473		0.857443	0.590184	0.183398	0.926542	0.503923	0.77822	1.06866	0.448441	-0.129334		0.183887		0.628603		-0.0547033	0.978366	0.262238	0.874921	0.823248	0.520813	0.316914	0.999071	0.76084		0.0755792	0.972288	0.390741	0.81803	0.953361	0.475696	0.446648		-0.239955	0.895222	0.0765119	0.963102	0.637926	0.636377	-0.677809		-0.361341	0.806951
ENSMUSG00000002205.16	Vrk3	-0.203389	0.436565	-0.130164	0.677632	-0.0673757	0.836702	-0.839916	6.0309e-05	-0.382094	0.0669776	0.0209643	0.941549	-0.618812	0.00208901	0.0652559		0.130355	0.777518	-0.615934	0.00868965	-0.167668	0.512087	0.232989	0.295683	-0.411796	0.0615893	0.0696253	0.999071	-0.679219	0.00330903	-0.233824	0.337028	0.166591	0.473156	-0.475848	0.028502	-0.74416	0.00163396	-0.299244	0.201776	0.100789	0.6978	-0.543777	0.0129315	0.453869	0.081817	0.853904	6.95228e-05
ENSMUSG00000002210.11	Smg9	-0.171101	0.562088	-0.027978	0.941885	-0.00254838	0.994627	-0.13719	0.620022	-0.0864975	0.752067	0.164593	0.496903	-0.352016	0.136623	0.135228		0.163022	0.724506	0.0545568	0.87239	0.095718	0.733982	0.34438	0.112239	-0.17725	0.509276	0.032245	0.999071	-0.0790979	0.801181	-0.0407367	0.890471	0.207864	0.367633	-0.311278	0.198201	-0.106654	0.750549	-0.0684563	0.819702	0.179456	0.480118	-0.341632	0.175591	0.0469206	0.889998	0.294707	0.210101
ENSMUSG00000002221.11	Paxip1	0.0505996	0.729029	0.0153894	0.933012	0.0465943	0.757113	0.0176597	0.898226	-0.0743296	0.521677	0.334463	0.00017411	0.154139	0.117875	-0.043093	0.903294	-0.00952147	0.976023	-0.0119928	0.941566	-0.113826	0.303288	0.292498	0.0012029	0.107247	0.301002	0.0380426	0.999071	0.0323757	0.822617	-0.0719495	0.562823	0.334303	0.000300973	0.151418	0.143037	-0.000724827	0.996744	-0.105473	0.36371	0.300029	0.00151071	0.11528	0.294848	-0.0958101	0.441824	0.309654	0.000859669
ENSMUSG00000002222.14	Rmnd5a	-0.00628584	0.972479	-0.0749146	0.595404	-0.0645402	0.635397	-0.0699947	0.533439	0.209446	0.0154314	0.169968	0.0691503	0.425944	2.139e-08	-0.0765188	0.753791	-0.0638198	0.749273	-0.0429222	0.736276	0.226808	0.0080585	0.184802	0.0432525	0.435863	4.61869e-09	0.0171971	0.999071	0.0350722	0.800094	0.302179	0.000843606	0.260119	0.00528219	0.513514	2.22677e-10	0.0227369	0.887245	0.289435	0.0012631	0.246697	0.00952649	0.49817	1.03382e-09	0.275635	0.00223944	0.232798	0.0132216
ENSMUSG00000002227.15	Mov10	0.0271041	0.820258	-0.157942	0.096732	-0.186965	0.0286783	0.150175	0.0430021	0.347232	6.29527e-08	-0.0481408	0.63047	0.283394	1.1187e-05	-0.192919	0.0777149	-0.219613	0.0178967	0.143992	0.0651886	0.331256	3.81033e-07	-0.0665996	0.479961	0.259973	5.86192e-05	-0.0221562	0.999071	0.338061	1.69191e-05	0.522833	1.35482e-12	0.124994	0.186862	0.453945	3.95051e-10	0.365317	2.4878e-06	0.549691	4.71214e-15	0.151024	0.100768	0.478114	1.61964e-11	0.19327	0.00867958	-0.205353	0.0127606
ENSMUSG00000002228.7	Ppm1j	0.779646	0.00450737	0.680635	0.0251027	0.853346	0.0020034	0.58645	0.0439707	0.842832	0.00107351	0.383697	0.227006	0.19739	0.588831	-0.10696		0.0679139		-0.172245	0.603799	0.074156	0.821549	-0.387592	0.153401	-0.578758	0.0253271	0.179456	0.999071	-0.0640857	0.867292	0.17988	0.546857	-0.281767	0.33215	-0.470644	0.0878979	-0.238492	0.466928	0.00509494	0.988588	-0.457478	0.0924009	-0.64813	0.013841	0.252402	0.418385	-0.209872	0.521098
ENSMUSG00000002233.13	Rhoc	0.604197	0.00140796	0.692621	0.000313691	0.641537	0.00102542	0.293049	0.195303	0.34919	0.0993161	-0.408779	0.0966449	-0.0255119	0.936178	0.0805082	0.894543	0.0317526	0.951638	-0.290513	0.157764	-0.243892	0.222744	-1.00448	2.07795e-07	-0.625986	0.000462895	-0.0442651	0.999071	-0.369427	0.058967	-0.325554	0.0910268	-1.08631	1.5733e-08	-0.70534	7.89089e-05	-0.320414	0.131687	-0.276875	0.169092	-1.0382	1.942e-07	-0.659224	0.000395099	0.0524274	0.858476	-0.709012	0.0011668
ENSMUSG00000002240.12	Prr27
ENSMUSG00000002249.21	Tead3	-0.560078	0.425307	-1.29129	0.0458383	-0.821957	0.211055	0.638432	0.159883	0.539911	0.280561	0.315944	0.568281	0.0350318	0.958811	-0.739071		-0.267728		1.21862	0.0101003	1.11142	0.027374	0.883676	0.08993	0.598269	0.307088	0.476025	0.999071	1.96008	4.37579e-05	1.84988	0.000335626	1.62255	0.00189363	1.33906	0.0184353	1.48839	0.0022187	1.37749	0.00643626	1.14979	0.0284862	0.864502	0.13848	-0.102216	0.866428	-0.329331	0.496821
ENSMUSG00000002250.16	Ppard	0.406198	0.223732	0.156868	0.738252	0.146491	0.757903	1.10062	1.25667e-06	1.26418	6.271e-09	1.7166	3.24093e-18	1.19126	1.52691e-07	-0.257067		-0.265571		0.715644	0.00083383	0.869226	1.2389e-05	1.31905	7.69591e-14	0.788955	0.000132165	-0.00408614	0.999071	0.973746	5.26704e-06	1.12498	3.58428e-08	1.57466	4.02285e-18	1.04704	6.89992e-07	0.982934	4.91446e-05	1.13405	3.52932e-07	1.58304	3.94287e-15	1.05353	5.65294e-06	0.159613	0.52153	0.608582	0.000400312
ENSMUSG00000002257.8	Def6	-0.486727	0.217676	-0.510264	0.207678	-0.484501	0.265398	-0.284733	0.453462	-0.114069	0.786771	0.215353	0.537139	-0.825123	0.0179087	-0.0314673		-0.00366098		0.223126	0.629553	0.383428	0.335283	0.710951	0.0238853	-0.334873	0.453759	0.0324652	0.999071	0.255651	0.566927	0.413747	0.293406	0.740898	0.0173645	-0.302248	0.498284	0.22836	0.66504	0.385671	0.371988	0.71198	0.0415769	-0.333066	0.497926	0.166529	0.721996	0.492967	0.129493
ENSMUSG00000002265.17	Peg3	0.838082	8.96662e-19	1.03664	1.8873e-26	0.999147	4.59222e-25	0.304746	0.0106735	-0.0652131	0.693921	-0.0494643	0.79393	-0.64006	8.54366e-07	0.190701	0.157116	0.155503	0.255338	-0.512577	3.0581e-08	-0.892207	5.12827e-20	-0.878963	8.0416e-16	-1.47468	5.8067e-48	-0.0306796	0.999071	-0.701914	2.46938e-14	-1.08415	5.55697e-28	-1.07079	1.17212e-22	-1.66428	2.31155e-59	-0.666253	2.55637e-12	-1.04886	2.15758e-26	-1.03639	9.43032e-21	-1.63167	2.33154e-55	-0.373774	0.00221165	-0.361528	0.0060748
ENSMUSG00000002266.17	Zim1	1.60783		1.02506		0.980168		2.35534	0.112576	0.0602659		-0.270405	0.939223	-2.31405		-0.590814		-0.63524		0.767746		-1.53618		-1.86325	0.338426	-3.91571	0.0960156	-0.0391664	0.999071	1.35967		-0.949243		-1.27786	0.59059	-3.32612		1.40573		-0.903862		-1.23713	0.624719	-3.28494		-2.29767		-2.62125	0.0972573
ENSMUSG00000002274.13	Metrn	0.349034	0.268593	0.260531	0.483837	0.374946	0.235759	-0.1842	0.608652	-0.807242	0.015902	-0.436866	0.165966	-1.17513	0.000144546	-0.0964192		0.0202533		-0.512392	0.0718511	-1.14529	0.000136702	-0.777481	0.00371097	-1.52059	4.38954e-08	0.121176	0.999071	-0.414502	0.175067	-1.04992	0.000865855	-0.682158	0.0147595	-1.42299	8.72432e-07	-0.530899	0.0739166	-1.16669	0.00013707	-0.799695	0.00370555	-1.54238	7.33123e-08	-0.627271	0.102773	-0.259789	0.478096
ENSMUSG00000002279.19	Lmf1	0.0100323	0.988827	0.116274	0.828447	-0.131521	0.799768	-0.139911	0.751709	-0.207825	0.606113	-0.0350508	0.939446	0.0894911	0.832066	0.0983576		-0.147		-0.128885	0.783824	-0.206804	0.618086	-0.0363192	0.937312	0.0832632	0.841615	-0.241041	0.999071	-0.225815	0.586193	-0.306049	0.427433	-0.136049	0.732278	-0.0140738	0.973938	0.0197959	0.973978	-0.0609079	0.901598	0.108606	0.804933	0.228751	0.556296	-0.0718179	0.890046	0.0976986	0.825682
ENSMUSG00000002280.11	Ciao3	0.056095	0.870465	0.0111857	0.975677	0.0934826	0.765634	0.276305	0.184777	0.364425	0.0685983	0.379067	0.0519116	0.514386	0.00341452	-0.0528001		0.0318017	0.95787	0.240936	0.272376	0.319532	0.117728	0.331548	0.0883326	0.461904	0.00757125	0.0891013	0.999071	0.295244	0.172492	0.371143	0.0727284	0.383097	0.0492454	0.51585	0.00362322	0.210977	0.382582	0.28648	0.183978	0.297828	0.151857	0.428725	0.0205172	0.0844546	0.752715	0.0956199	0.687938
ENSMUSG00000002289.16	Angptl4	-0.114779	0.746562	-0.12888	0.73096	-0.191818	0.557149	-0.122985	0.70359	-1.02886	4.07927e-05	-1.0178	3.5525e-05	-1.16182	4.10184e-06	-0.0220381		-0.0825471		0.012334	0.976122	-0.902826	0.000553929	-0.894438	0.000426599	-1.04339	5.07721e-05	-0.0561445	0.999071	0.036374	0.925021	-0.881624	0.00121121	-0.873553	0.000827784	-1.02014	0.000132379	0.096787	0.805282	-0.821522	0.00299106	-0.813944	0.00264833	-0.962335	0.000472569	-0.909518	0.00154272	-0.902419	0.000918051
ENSMUSG00000002297.16	Dbf4	0.57428	1.86677e-28	0.75145	3.79273e-37	0.756875	7.96357e-38	0.39256	3.66403e-11	0.105257	0.173114	-0.198791	0.00809204	-0.112932	0.157099	0.169292	0.0264127	0.177066	0.0128816	-0.160861	0.0074801	-0.457952	8.71608e-15	-0.764524	1.56141e-34	-0.683643	4.22802e-30	0.0122803	0.999071	-0.328848	8.35942e-08	-0.628533	3.50194e-22	-0.935064	2.38211e-45	-0.851798	2.14605e-38	-0.336088	1.12008e-07	-0.636175	6.71636e-23	-0.943437	4.61549e-44	-0.862176	9.15821e-38	-0.291156	1.99166e-05	-0.59847	1.75673e-18
ENSMUSG00000002307.16	Daxx	-0.0262183	0.900928	-0.117921	0.507447	-0.204563	0.164894	-0.279487	0.0323169	-0.208502	0.112749	0.0552091	0.728902	-0.125833	0.352165	-0.0995758	0.760718	-0.183918	0.348519	-0.232634	0.0961726	-0.17111	0.217342	0.0900327	0.537402	-0.095991	0.491526	-0.0797633	0.999071	-0.131533	0.432487	-0.0728383	0.666237	0.188391	0.163011	0.00474377	0.980002	-0.04684	0.829036	0.0115672	0.955172	0.272046	0.0397269	0.08648	0.57895	0.0673091	0.726357	0.327589	0.0138853
ENSMUSG00000002308.16	Cd320	-0.0105981	0.977485	0.0236894	0.940614	0.162778	0.478328	-0.19352	0.348283	0.213349	0.249337	0.525842	0.000511557	-0.16301	0.425352	0.0264488	0.966823	0.167857	0.596669	-0.161946	0.466706	0.234979	0.199411	0.545036	0.000249607	-0.148733	0.462239	0.145851	0.999071	-0.187169	0.383806	0.207335	0.273366	0.517234	0.000568765	-0.174085	0.374199	-0.328078	0.0922758	0.0660239	0.764556	0.375178	0.016597	-0.318025	0.0778614	0.402951	0.0268565	0.712159	2.82725e-06
ENSMUSG00000002319.16	Ipo4	-0.076312	0.677642	-0.250657	0.100896	-0.334955	0.0226514	-0.514573	4.2193e-05	-0.464336	0.000249459	-0.314034	0.0185351	-0.0272904	0.87304	-0.182232	0.46382	-0.264196	0.164469	-0.417402	0.00169519	-0.376899	0.00429951	-0.229105	0.102674	0.0526475	0.737781	-0.0774331	0.999071	-0.233825	0.139031	-0.195874	0.213532	-0.0480843	0.794809	0.236039	0.0779918	-0.151559	0.427319	-0.11394	0.531858	0.0331388	0.869045	0.315494	0.0225636	0.0464992	0.830726	0.193585	0.23431
ENSMUSG00000002320.15	Tm9sf1	-0.210146	0.264315	-0.322102	0.0992211	-0.192732	0.343213	-0.525915	0.000756693	-0.897699	1.98878e-08	-0.499519	0.00198349	-0.698212	1.37097e-05	-0.119908	0.807426	0.0118756	0.982061	-0.29497	0.109361	-0.676444	7.12819e-05	-0.28071	0.118784	-0.4844	0.00447158	0.136223	0.999071	-0.173323	0.440974	-0.557358	0.0034861	-0.161906	0.441428	-0.363247	0.0609905	-0.305094	0.122616	-0.689579	0.000104621	-0.294572	0.119727	-0.497767	0.00586167	-0.375586	0.0717459	0.0193829	0.940935
ENSMUSG00000002324.8	Rec8	0.353512	0.476214	0.312852	0.581069	0.513309	0.253392	-0.151864	0.789732	-0.685437	0.151699	-0.618534	0.200182	-1.69574	0.000632092	-0.0485158		0.154235		-0.484756	0.272615	-1.02792	0.0133546	-0.963736	0.0195638	-2.04613	4.0949e-06	0.20743	0.999071	-0.435068	0.350777	-0.981083	0.0249709	-0.916699	0.0319851	-1.99662	1.42966e-05	-0.637041	0.135183	-1.18315	0.00361494	-1.11983	0.0059838	-2.20195	6.91802e-07	-0.537631	0.337057	-0.473715	0.372704
ENSMUSG00000002325.15	Irf9	-0.207333	0.426571	-0.270355	0.298508	-0.327038	0.177284	-0.121672	0.635235	-0.486469	0.0175101	-0.017596	0.950243	-0.229257	0.288923	-0.0708583		-0.125263	0.801213	0.106449	0.714264	-0.267957	0.270928	0.198395	0.383541	-0.0181945	0.951889	-0.049866	0.999071	0.178642	0.504516	-0.198509	0.45074	0.267875	0.221772	0.053689	0.846528	0.2336	0.386537	-0.143857	0.610216	0.321589	0.150024	0.10541	0.697823	-0.368549	0.126891	0.0967267	0.712833
ENSMUSG00000002326.6	Gmpr2	0.340599	0.325786	0.316456	0.384459	0.366638	0.268669	-0.166852	0.665507	0.385019	0.179173	0.267657	0.384648	-0.219331	0.526294	-0.0318401		0.0206993		-0.486688	0.113743	0.055724	0.880052	-0.0641957	0.856332	-0.556132	0.0450139	0.0570805	0.999071	-0.453672	0.138025	0.0860247	0.800915	-0.0339165	0.921191	-0.523299	0.0585064	-0.505505	0.0994098	0.0337332	0.927883	-0.0870106	0.796965	-0.578376	0.036179	0.548375	0.0627793	0.427211	0.149035
ENSMUSG00000002329.7	Mdp1	0.0169102	0.955372	-0.0564245	0.835216	-0.106592	0.652094	-0.180784	0.321699	-0.318958	0.0568025	-0.458755	0.00535688	0.330114	0.0238725	-0.0812232	0.876135	-0.129058	0.69107	-0.176835	0.350309	-0.324756	0.051765	-0.467093	0.00392001	0.316847	0.0270483	-0.043337	0.999071	-0.0942294	0.669895	-0.244713	0.184351	-0.387086	0.0241939	0.399183	0.00639987	-0.0460239	0.867112	-0.196909	0.312095	-0.340038	0.0627605	0.444459	0.00305684	-0.141948	0.517005	-0.28512	0.126888
ENSMUSG00000002332.16	Dhrs1	-0.169135	0.469452	0.00225889	0.993771	-0.0141828	0.965024	-0.408722	0.0276348	-1.20459	3.61945e-10	-1.95969	2.57932e-19	-2.26751	3.68662e-24	0.163498	0.70995	0.149362	0.688267	-0.218763	0.329906	-1.02427	3.27935e-07	-1.78174	2.24349e-15	-2.0948	5.32527e-20	-0.0095795	0.999071	-0.380826	0.0528264	-1.18896	1.53586e-09	-1.94671	6.29015e-19	-2.257	1.29497e-23	-0.36621	0.0863557	-1.17475	6.60856e-09	-1.93276	2.18178e-17	-2.24551	6.94516e-22	-0.79951	0.00036675	-1.55761	8.13721e-11
ENSMUSG00000002341.8	Ncan	0.701747	0.488726	1.15631	0.16798	0.763793	0.437797	1.18719	0.0905964	1.63105	0.00696869	1.65732	0.00527928	0.499271	0.613308	0.447035		0.056769		0.506987	0.518039	0.940932	0.122142	0.965025	0.0984982	-0.197949	0.839864	-0.386698	0.999071	0.0614636	0.946052	0.493104	0.442832	0.516085	0.38832	-0.643135	0.400277	0.451884	0.584466	0.883629	0.149942	0.906314	0.128821	-0.25559	0.788036	0.440202	0.50658	0.463005	0.443636
ENSMUSG00000002342.17	Tmem161a	0.0832797	0.782108	0.205701	0.418221	0.228384	0.343702	0.10798	0.668379	0.867901	2.03426e-08	1.19929	2.36307e-17	1.09442	5.09995e-15	0.114533		0.139548	0.717103	0.0453813	0.874457	0.79585	1.47766e-07	1.12472	2.06261e-16	1.01484	3.93386e-14	0.029489	0.999071	-0.0676376	0.800713	0.680047	1.45889e-05	1.0089	4.11462e-13	0.90143	6.68751e-11	-0.0923633	0.743513	0.655176	4.60572e-05	0.983377	1.33255e-11	0.874087	1.26956e-09	0.756366	2.95028e-06	1.08434	3.77532e-14
ENSMUSG00000002343.11	Armc6	-0.0498722	0.883101	-0.0339334	0.922986	0.0864446	0.779116	-0.404895	0.050956	-0.856103	2.75085e-05	-0.798389	9.12033e-05	-1.24787	8.09957e-09	0.00811229		0.130762	0.761414	-0.334092	0.134111	-0.79523	0.00011629	-0.74005	0.00029524	-1.19435	2.54607e-08	0.127103	0.999071	-0.341062	0.129079	-0.804662	0.000137821	-0.749456	0.000281874	-1.20134	3.81121e-08	-0.463282	0.0386774	-0.927224	1.04266e-05	-0.872981	3.31462e-05	-1.32658	2.20839e-09	-0.455056	0.0716872	-0.400725	0.0993039
ENSMUSG00000002345.18	Borcs8	-0.370054	0.28227	-0.0488057	0.920061	-0.111256	0.808592	-0.415034	0.18259	-0.379608	0.225008	-0.815442	0.00580431	-0.900683	0.0023628	0.313341		0.253179		-0.0242682	0.962444	0.00179242	0.997739	-0.436769	0.200804	-0.52697	0.115544	-0.0554136	0.999071	-0.336093	0.323199	-0.312915	0.347147	-0.751233	0.0117916	-0.839061	0.00503965	-0.275332	0.488688	-0.252656	0.495584	-0.691671	0.0357494	-0.781754	0.0175742	0.0318323	0.94761	-0.40778	0.262131
ENSMUSG00000002346.16	Slc25a42	0.482695	0.38441	-0.378434	0.654129	0.186589	0.802863	0.14509	0.824623	1.13515	0.00195286	1.4732	8.82687e-06	1.73206	1.45775e-08	-0.869076		-0.301691		-0.316631	0.559121	0.663944	0.0703576	0.999693	0.00158906	1.25351	1.22512e-05	0.572598	0.999071	0.552572	0.392322	1.53076	0.000386454	1.86734	1.25564e-06	2.12402	2.94176e-09	-0.0134394	0.988067	0.964829	0.012252	1.29969	0.000160445	1.55467	8.70592e-07	0.986544	0.00924037	1.32115	4.8273e-05
ENSMUSG00000002365.10	Snx9	-0.206784	0.386832	-0.134486	0.644816	-0.088325	0.759293	-0.208392	0.33343	0.14878	0.476947	0.157123	0.447627	0.042722	0.862252	0.064353		0.11289	0.795705	0.0191316	0.953321	0.366599	0.048913	0.372453	0.0417575	0.253144	0.189096	0.0529895	0.999071	-0.0435115	0.882277	0.301274	0.1297	0.306988	0.108685	0.189953	0.3572	-0.0918808	0.748672	0.252534	0.209891	0.257654	0.194749	0.138737	0.529498	0.353312	0.0765655	0.358325	0.0592831
ENSMUSG00000002372.9	Ranbp3	-0.121387	0.253369	-0.211285	0.0421766	-0.161753	0.161264	-0.381407	8.56832e-06	-0.401539	3.76174e-06	-0.186329	0.0559082	-0.458499	5.42587e-07	-0.0978009	0.64588	-0.0458913	0.857406	-0.239117	0.0114747	-0.269013	0.00361747	-0.0562266	0.635195	-0.333416	0.000398984	0.0563799	0.999071	-0.139943	0.212695	-0.172376	0.104873	0.0402841	0.753674	-0.234512	0.0260764	-0.191545	0.0994395	-0.224314	0.0366423	-0.0123431	0.934173	-0.289012	0.0081249	-0.023906	0.874187	0.188049	0.0768917
ENSMUSG00000002379.7	Ndufa11	-0.264391	0.0184981	-0.15305	0.290184	-0.166376	0.213974	-0.199093	0.0822058	-0.407513	0.000136275	-0.680817	5.7638e-10	-0.613416	9.15604e-09	0.103469	0.719953	0.0924651	0.686947	0.0860734	0.549764	-0.132037	0.314222	-0.407807	0.000463895	-0.345353	0.00238557	-0.00644113	0.999071	-0.0160076	0.928939	-0.236837	0.0593194	-0.512524	1.38437e-05	-0.447716	0.000118424	-0.00450687	0.98415	-0.225679	0.0688265	-0.502163	2.49864e-05	-0.439329	0.000185863	-0.212267	0.099409	-0.488919	3.19202e-05
ENSMUSG00000002384.2	Bmp8b	1.72926		1.47129		2.44406		1.08317		1.52648	0.465454	0.930612	0.729612	1.73314	0.385117	-0.265928		0.707871		-0.625671		-0.192424	0.922844	-0.79383	0.689153	0.00522264	0.997666	0.97787	0.999071	-0.35642		0.0743138	0.973886	-0.527876	0.810295	0.272923	0.888194	-1.33207		-0.902255	0.546567	-1.5069	0.340427	-0.705547	0.644618	0.439293		-0.160625
ENSMUSG00000002393.14	Nr2f6	0.125743	0.650985	0.108889	0.726516	0.0335411	0.921444	-0.631108	0.00274209	0.250306	0.212049	0.14247	0.531805	-0.534229	0.00914591	-0.024745		-0.097712	0.839873	-0.736151	0.000357132	0.135717	0.542267	0.0253898	0.924252	-0.656273	0.000709021	-0.068593	0.999071	-0.709689	0.000812527	0.159394	0.475351	0.0488527	0.846415	-0.630414	0.00162189	-0.636711	0.00582561	0.232289	0.281158	0.121047	0.618962	-0.560014	0.00844133	0.877702	1.22796e-05	0.766278	0.000168338
ENSMUSG00000002395.14	Use1	-0.263548	0.0268618	-0.274762	0.0416777	-0.22686	0.0781731	-0.167232	0.166879	-0.45751	2.60064e-05	-0.145181	0.255385	-0.312851	0.00433631	-0.0191603	0.966823	0.0311117	0.92328	0.117033	0.392689	-0.182853	0.146759	0.127036	0.33111	-0.0456598	0.755338	0.05473	0.999071	0.137975	0.333771	-0.164602	0.23594	0.145098	0.285673	-0.0252999	0.877232	0.087817	0.566467	-0.215182	0.0852594	0.0940324	0.507181	-0.0782769	0.582669	-0.294081	0.0141603	0.0149938	0.927914
ENSMUSG00000002396.8	Ocel1	0.0415312	0.946483	-0.129623	0.823879	-0.147915	0.778774	0.272548	0.461147	0.414377	0.20471	0.423861	0.195822	0.594812	0.0409864	-0.179121		-0.195034		0.251742	0.51573	0.383821	0.248169	0.390708	0.229732	0.556841	0.0518955	-0.011537	0.999071	0.432722	0.246408	0.562198	0.0951568	0.568812	0.083064	0.737115	0.0135501	0.448661	0.235221	0.577635	0.0812019	0.583804	0.0775745	0.750259	0.0123448	0.137965	0.733834	0.144109	0.701836
ENSMUSG00000002409.18	Dyrk1b	0.3024	0.466604	0.0758222	0.89558	-0.21687	0.675563	-0.0316637	0.948698	-0.499865	0.199688	-0.220521	0.609031	-0.523152	0.17054	-0.234446		-0.524743		-0.31329	0.414769	-0.791151	0.0206043	-0.51434	0.136722	-0.821841	0.0122222	-0.28589	0.999071	-0.0772012	0.876259	-0.557583	0.15118	-0.281151	0.480242	-0.586254	0.112371	0.213402	0.666566	-0.267399	0.570806	0.00878642	0.99004	-0.298617	0.509514	-0.471893	0.273546	-0.19597	0.660592
ENSMUSG00000002413.15	Braf	-0.140448	0.511956	-0.245331	0.229483	-0.169177	0.42917	-0.836293	3.37308e-07	-0.486268	0.00287229	-1.37123	6.72544e-15	-0.470718	0.00366477	-0.112776	0.816128	-0.0343362	0.94552	-0.674981	0.000116788	-0.334716	0.0601201	-1.22242	1.35792e-11	-0.32669	0.0582309	0.082951	0.999071	-0.560831	0.00277868	-0.223039	0.265653	-1.11076	3.52056e-09	-0.212739	0.269059	-0.6389	0.000701478	-0.301612	0.108966	-1.19005	2.62596e-10	-0.293839	0.114396	0.346373	0.111153	-0.542174	0.0181402
ENSMUSG00000002416.13	Ndufb2	0.0825555	0.758312	0.174972	0.462613	0.147789	0.544403	-0.133507	0.540422	-0.379002	0.0427003	-1.03244	6.32722e-08	-1.67947	3.6254e-17	0.0845233	0.881959	0.0597242	0.899915	-0.195162	0.347299	-0.450428	0.0126731	-1.10636	2.64338e-09	-1.75839	7.96324e-20	-0.0203305	0.999071	-0.278218	0.150864	-0.535987	0.00290207	-1.19214	1.30999e-10	-1.84174	2.59131e-21	-0.253015	0.230766	-0.511282	0.00594118	-1.16781	1.53475e-09	-1.81953	1.75024e-19	-0.249249	0.266441	-0.905981	5.1716e-06
ENSMUSG00000002428.12	Hltf	-0.418082	6.55213e-05	-0.446725	8.32998e-05	-0.351087	0.00160458	-1.1399	2.79798e-25	-0.3906	0.00035019	-0.818468	1.95285e-14	-0.536185	1.85939e-07	-0.0364931	0.937156	0.0614944	0.835847	-0.700894	3.04294e-08	0.0387472	0.823209	-0.391813	0.00155857	-0.114383	0.410482	0.1025	0.999071	-0.663439	5.79613e-07	0.073831	0.654486	-0.356682	0.00595435	-0.076856	0.612921	-0.760695	4.22678e-09	-0.0239839	0.894146	-0.455311	0.000234634	-0.177382	0.180444	0.74589	2.36693e-08	0.31443	0.0372025
ENSMUSG00000002455.14	Prpf6	-0.162359	0.0791209	-0.0554502	0.691466	-0.13782	0.191123	-0.173914	0.0496201	-0.00645935	0.960461	0.271735	0.00175552	0.249431	0.00105526	0.0990098	0.603848	0.0189973	0.944038	0.00928842	0.949687	0.166957	0.064801	0.442792	1.20885e-07	0.415461	1.02622e-08	-0.0755244	0.999071	-0.0882864	0.430198	0.0667872	0.550964	0.3425	0.000115007	0.317565	6.61602e-05	-0.00789041	0.961754	0.146786	0.137339	0.421871	2.27993e-06	0.394944	7.53255e-07	0.163581	0.0973383	0.438632	5.30516e-07
ENSMUSG00000002458.13	Rgs19	-0.133828	0.800646	-0.132582	0.805704	-0.334627	0.460065	0.147492	0.730281	-0.21111	0.602554	0.0242295	0.958875	0.111508	0.7829	-0.00665567		-0.206329		0.30156	0.459543	-0.0665433	0.891441	0.166612	0.685165	0.248824	0.504035	-0.195224	0.999071	0.310148	0.435572	-0.0610287	0.897461	0.172062	0.663493	0.256683	0.476479	0.51002	0.202163	0.138606	0.775431	0.371253	0.344057	0.454118	0.216803	-0.362732	0.379968	-0.130404	0.757015
ENSMUSG00000002459.17	Rgs20	-0.735563		0.151963		-0.517597		-1.23338		-3.38563		-2.39504	0.336124	-4.8858	0.0721887	0.87998		0.212372		-0.478244		-2.63508		-1.65915		-4.14671		-0.663857	0.999071	-1.35823		-3.52433		-2.53333	0.273167	-5.02757		-0.689607		-2.85308		-1.87343		-4.36293		-2.14739		-1.17484
ENSMUSG00000002475.16	Abhd3	0.419058	0.758828	0.073095	0.967815	0.703936	0.565024	0.377002	0.758126	-0.886715	0.48561	0.0437269	0.972814	-0.557258	0.675067	-0.353872		0.279661		-0.0222131	0.987102	-1.29463	0.238208	-0.366861	0.738403	-0.973492	0.371627	0.638272	0.999071	0.333518	0.791603	-0.94291	0.459751	-0.0143213	0.990211	-0.618406	0.622094	-0.299105	0.820371	-1.57475	0.138016	-0.647816	0.537072	-1.25491	0.24105	-1.26774		-0.340636	0.770232
ENSMUSG00000002477.5	Snrpd1	-0.0795221	0.577542	-0.0811279	0.613067	-0.0923861	0.535345	-0.39772	8.72679e-05	-0.383652	0.000271567	-1.09954	3.20234e-23	-0.769135	7.7613e-14	-0.00948465	0.982114	-0.0184087	0.954539	-0.297319	0.00671723	-0.293104	0.00828075	-1.0114	1.8868e-19	-0.685947	3.79773e-11	-0.00441744	0.999071	-0.286526	0.01322	-0.284866	0.0157054	-1.00319	3.51018e-18	-0.675366	5.44824e-10	-0.277064	0.0243155	-0.275827	0.021586	-0.994814	7.3229e-17	-0.669048	2.9105e-09	0.010159	0.956797	-0.708899	8.21408e-09
ENSMUSG00000002486.15	Tchp	0.0327785	0.953874	0.0274079	0.959805	0.209569	0.598643	-0.326372	0.349326	0.225638	0.486878	0.865859	0.000229216	0.977041	1.01002e-05	-0.0133816		0.171102		-0.338651	0.346295	0.203815	0.540366	0.841549	0.000311868	0.947635	1.36699e-05	0.18912	0.999071	-0.323455	0.362597	0.216198	0.506905	0.853876	0.000194312	0.962349	8.45555e-06	-0.507778	0.12149	0.0314764	0.936429	0.66855	0.00469907	0.774882	0.000454361	0.548175	0.0779423	1.18539	6.12255e-07
ENSMUSG00000002489.16	Tiam1	-0.0741096	0.791209	-0.104241	0.705583	-0.263409	0.247262	0.81861	1.19097e-09	1.18355	1.51566e-22	1.27906	1.90055e-24	0.640303	4.10129e-06	-0.0379948	0.95453	-0.194774	0.583295	0.913576	2.48438e-11	1.26886	7.80415e-25	1.36183	7.23597e-27	0.718196	2.81771e-07	-0.152357	0.999071	0.952951	7.56294e-12	1.30554	6.05154e-25	1.39852	1.83837e-27	0.757186	1.05261e-07	1.1103	4.32934e-13	1.46282	6.55256e-27	1.55479	1.53469e-28	0.911791	3.66436e-09	0.361227	0.0044514	0.453207	0.000282997
ENSMUSG00000002496.10	Tsc2	0.0289255	0.860173	-0.0253134	0.890819	-0.118116	0.38118	0.052388	0.687446	-0.128166	0.247126	0.0443156	0.743402	0.158361	0.125249	-0.0621121	0.845607	-0.152593	0.33425	0.044278	0.743454	-0.145995	0.171693	0.0239919	0.862914	0.133144	0.191036	-0.0859091	0.999071	0.107697	0.400084	-0.0852726	0.51791	0.0848184	0.502188	0.19632	0.0690363	0.198664	0.0848923	0.00539359	0.975973	0.174533	0.132264	0.284264	0.00602945	-0.184385	0.0957065	-0.0152986	0.917207
ENSMUSG00000002500.15	Rpl3l	-0.345369	0.567016	-0.37533	0.561252	-0.568328	0.319622	-0.685534	0.169613	-0.819965	0.0904079	-1.09311	0.0260143	-2.85855	8.16576e-07	-0.0376917		-0.228731		-0.319824	0.620647	-0.463363	0.42782	-0.739057	0.183324	-2.51001	5.38445e-05	-0.186299	0.999071	-0.280612	0.677335	-0.427357	0.481132	-0.702809	0.215861	-2.47144	0.00010386	-0.0887568	0.920006	-0.235787	0.732979	-0.511724	0.427109	-2.28298	0.000827079	-0.138064	0.863913	-0.414619	0.545929
ENSMUSG00000002504.15	Slc9a3r2	-0.389007	0.103371	-0.358815	0.157215	-0.465286	0.0488454	0.0245507	0.930195	0.075139	0.768427	-0.766845	0.000300276	-0.762514	0.000292609	0.0223702		-0.0819031		0.434142	0.0492326	0.475123	0.0231958	-0.3695	0.144984	-0.369931	0.138783	-0.0996675	0.999071	0.413292	0.0611488	0.451551	0.0335991	-0.393008	0.112025	-0.391169	0.113649	0.518001	0.0217582	0.555895	0.00821939	-0.289491	0.290414	-0.289526	0.289912	0.0468045	0.87195	-0.798629	0.000135696
ENSMUSG00000002524.17	Puf60	-0.266648	0.000435839	-0.324035	0.000144026	-0.295238	0.00040124	-0.0348824	0.75139	-0.0188883	0.860895	0.101448	0.266516	-0.14974	0.0685512	-0.0652506	0.793158	-0.0341657	0.881264	0.252627	0.00197612	0.258864	0.000944083	0.3767	2.33661e-06	0.12053	0.169194	0.0356228	0.999071	0.319157	0.000221878	0.322876	0.000147011	0.440714	1.83146e-07	0.186904	0.0394812	0.288592	0.00119438	0.291826	0.000472282	0.408972	1.56128e-06	0.153177	0.103428	0.0122211	0.926437	0.129335	0.177295
ENSMUSG00000002546.16	Golga2	0.232049	0.147904	0.210864	0.248753	0.127784	0.530135	0.0553944	0.784991	0.231099	0.118457	0.713977	6.3696e-09	0.326511	0.0160702	-0.0290699	0.95505	-0.109812	0.70317	-0.155925	0.3417	0.0101083	0.960949	0.490378	3.85484e-05	0.0980695	0.520014	-0.0762767	0.999071	-0.125283	0.482065	0.0381204	0.841784	0.518286	3.17428e-05	0.128273	0.400404	-0.0442088	0.851668	0.118726	0.487546	0.598223	2.65345e-06	0.206306	0.168109	0.171922	0.305345	0.651312	1.18057e-07
ENSMUSG00000002550.16	Uck1	0.151113	0.612252	0.128502	0.707012	0.144882	0.659925	0.0319718	0.91951	0.647333	0.000563471	1.258	8.04102e-16	1.14219	3.23879e-13	-0.0304822		-0.0115762	0.986919	-0.0981639	0.727509	0.507533	0.00585102	1.11579	3.77421e-14	0.994953	1.37852e-11	0.0234918	0.999071	-0.066536	0.825268	0.536554	0.00552447	1.14493	1.08936e-13	1.02653	4.01534e-11	-0.084666	0.800369	0.517748	0.0109735	1.12503	1.09856e-11	1.00432	1.99439e-09	0.611681	0.00129371	1.219	4.58485e-16
ENSMUSG00000002565.16	Scin	-0.0800988		1.59815		1.07525		2.90119		2.87531		2.04215		-1.43017		1.6684		1.14909		3.00061		2.96418		2.12842		-1.34574		-0.509638	0.999071	1.33409		1.29527		0.464354		-3.01341		1.84401		1.80311		0.974989		-2.49648		-0.031696		-0.858625
ENSMUSG00000002578.18	Ikzf4	0.0295545	0.982589	-0.703288	0.457324	-0.511546	0.602538	-0.123819	0.891309	-0.554676	0.47788	-0.291138	0.730635	-1.94126	0.0145892	-0.740738		-0.546598		-0.133286	0.893172	-0.573081	0.464371	-0.312329	0.700384	-1.96711	0.0112337	0.198403	0.999071	0.609773	0.487106	0.166291	0.872565	0.427333	0.62399	-1.22505	0.214446	0.416302	0.679829	-0.0273228	0.982265	0.232558	0.811254	-1.42119	0.146313	-0.43475	0.637149	-0.175143	0.847646
ENSMUSG00000002580.7	Mien1	0.18079	0.626059	0.280809	0.455734	0.0597667	0.896223	0.317009	0.26767	0.731825	0.00105945	0.729155	0.00127257	0.466862	0.0635814	0.0920583		-0.126535		0.157325	0.631229	0.562193	0.0119346	0.556993	0.0128072	0.289736	0.260455	-0.21433	0.999071	0.0668583	0.86281	0.469377	0.0621835	0.463689	0.0602784	0.198781	0.495296	0.285556	0.371372	0.687505	0.00292328	0.681519	0.0034843	0.414719	0.113886	0.410901	0.0976303	0.404952	0.09057
ENSMUSG00000002588.13	Pon1
ENSMUSG00000002602.16	Axl	-0.929262	0.233969	-0.475265	0.604378	-0.0037648	0.997523	0.502304	0.407643	0.50785	0.402524	0.406551	0.520015	-0.801994	0.255943	0.446068		0.919723		1.45207	0.0142233	1.44861	0.0143923	1.34358	0.0239253	0.13119	0.898881	0.478153	0.999071	1.00773	0.0900454	1.00134	0.0937107	0.896699	0.129145	-0.314036	0.718658	0.534085	0.416083	0.527096	0.397719	0.42209	0.509001	-0.790738	0.274937	0.00199904	0.998595	-0.103074	0.878146
ENSMUSG00000002603.15	Tgfb1	-0.28793	0.560558	-0.603531	0.186807	-0.601086	0.181133	-0.361127	0.388335	-1.01384	0.00909172	-1.92907	4.6328e-06	-1.50023	0.000180943	-0.323366		-0.318649		-0.0526631	0.932489	-0.714857	0.10758	-1.63261	0.000333042	-1.20881	0.00536975	0.00941937	0.999071	0.272249	0.60434	-0.393029	0.462789	-1.31047	0.00909812	-0.884452	0.0725465	0.267903	0.635391	-0.397625	0.4622	-1.31618	0.0110361	-0.891873	0.0796503	-0.656635	0.174439	-1.57526	0.00074581
ENSMUSG00000002608.8	Ccdc97	0.320393	0.0871228	0.238385	0.28317	0.28498	0.169921	0.35602	0.0368719	0.486433	0.00240701	0.753157	3.10778e-07	0.778992	2.46773e-07	-0.089885	0.863	-0.0409817	0.935175	0.0565541	0.808052	0.177141	0.32176	0.44141	0.00233579	0.462366	0.00177877	0.0533689	0.999071	0.147783	0.468071	0.265837	0.127126	0.530043	0.000327019	0.553371	0.000277679	0.0992527	0.676763	0.216978	0.238113	0.480407	0.00197891	0.501973	0.00161253	0.12656	0.535769	0.389968	0.00919702
ENSMUSG00000002617.14	Zfp40	-0.388229	0.405748	-0.402374	0.422459	-0.604904	0.182025	-0.75676	0.0550052	-1.39441	0.000542544	-2.26306	3.76998e-07	-1.5603	0.000137355	-0.0219271		-0.222382		-0.347881	0.500836	-0.995022	0.0298368	-1.86692	0.000122572	-1.16835	0.00962259	-0.195828	0.999071	-0.324665	0.542274	-0.974663	0.0400721	-1.84627	0.000191139	-1.14543	0.0135501	-0.12338	0.863498	-0.773604	0.137152	-1.64637	0.00221264	-0.947261	0.0654818	-0.641366	0.267508	-1.51472	0.00574269
ENSMUSG00000002625.10	Akap8l	0.0546483	0.798559	0.109929	0.573099	0.189679	0.226221	0.152072	0.301414	0.414163	0.000777962	0.900671	7.9594e-18	1.02027	1.83781e-25	0.0474036	0.919213	0.129403	0.594996	0.118032	0.467524	0.37068	0.0033245	0.85447	4.14885e-16	0.969138	1.62613e-23	0.0865872	0.999071	0.072151	0.687245	0.321996	0.0152635	0.805917	4.86491e-14	0.922996	5.22387e-20	-0.00948588	0.968193	0.239981	0.0754755	0.723189	1.68064e-11	0.838321	8.66296e-17	0.258449	0.0648627	0.741478	3.83036e-12
ENSMUSG00000002633.4	Shh	-1.51698		1.01812		0.146996		1.47138		1.61788		1.68989		0.0380426		2.52661		1.66349		3.01096		3.14248		3.21795		1.5624		-0.870198	0.999071	0.48612		0.61892		0.687379		-0.972107		1.35996		1.4928		1.56541		-0.100259		0.139824		0.210063
ENSMUSG00000002635.11	Pdcd2l	-0.351964	0.0438348	-0.027345	0.925055	-0.124065	0.604986	-0.490834	0.00558691	-0.687353	0.000123244	-0.434036	0.00837504	-0.612146	0.000126944	0.316712	0.205566	0.222355	0.444865	-0.118364	0.639111	-0.324035	0.125739	-0.0735966	0.741952	-0.25658	0.16954	-0.0899913	0.999071	-0.43321	0.0231589	-0.641837	0.000623375	-0.391505	0.0212794	-0.572155	0.00049757	-0.338967	0.11872	-0.54784	0.00606548	-0.297962	0.11825	-0.480305	0.00744617	-0.199962	0.467723	0.0493889	0.854186
ENSMUSG00000002658.9	Gtf2f1	-0.230414	0.0317081	-0.196043	0.123304	-0.109271	0.424581	-0.196532	0.0637502	-0.233374	0.0327897	-0.575087	2.42158e-08	-0.0462623	0.721669	0.0264576	0.951748	0.115581	0.548615	0.0547061	0.710942	0.00802563	0.963175	-0.336135	0.00252722	0.187784	0.0759264	0.0935857	0.999071	0.0297647	0.855494	-0.0194751	0.906493	-0.36375	0.00168412	0.162465	0.163695	-0.0590669	0.706246	-0.108712	0.418978	-0.453661	4.94834e-05	0.0707236	0.590868	-0.0407647	0.805788	-0.385714	0.000599849
ENSMUSG00000002660.8	Clpp	-0.215296	0.253621	-0.260559	0.185144	-0.0919835	0.703232	-0.252553	0.133094	-0.206815	0.225982	0.486662	0.00029206	0.170757	0.313928	-0.0531871	0.927342	0.117752	0.737057	-0.0163647	0.952701	0.0195822	0.933657	0.710631	9.67179e-08	0.389735	0.0101343	0.175387	0.999071	0.0382833	0.879611	0.0717086	0.743665	0.762528	3.49157e-08	0.444039	0.00470212	-0.132267	0.553045	-0.0993672	0.637395	0.590853	3.63413e-05	0.270366	0.114258	0.0419206	0.865449	0.732118	7.77923e-08
ENSMUSG00000002661.14	Alkbh7	-0.394722	0.203846	-0.535441	0.0859779	-0.377718	0.252903	-0.925423	0.00104702	-0.573872	0.0358865	-0.480984	0.0817717	-0.778727	0.00367311	-0.148593		0.0113646		-0.509623	0.148931	-0.168107	0.648528	-0.0776878	0.839	-0.380327	0.23335	0.164481	0.999071	-0.360157	0.35878	-0.020807	0.96553	0.0696176	0.859563	-0.230659	0.518152	-0.519118	0.165404	-0.180616	0.633181	-0.0909704	0.818937	-0.393289	0.246279	0.347788	0.392397	0.437508	0.21906
ENSMUSG00000002664.2	Pspn			1.45589		1.59594										1.52089		1.66349										0.140922	0.999071	-1.50838		-1.37235		-1.34887		-1.42837		-1.65219		-1.51542		-1.49208		-1.57094
ENSMUSG00000002668.8	Dennd1c	0.312448	0.693083	-0.0406247	0.969206	0.0209559	0.984686	0.259586	0.71602	0.844892	0.0859454	0.870424	0.0731476	0.526737	0.358015	-0.360989		-0.297242		-0.0323616	0.970912	0.543297	0.282859	0.565981	0.242624	0.217521	0.718559	0.0681369	0.999071	0.3308	0.647349	0.903763	0.0782196	0.926016	0.0593891	0.579841	0.307447	0.266798	0.732127	0.839372	0.0969548	0.861445	0.0824047	0.513302	0.37966	0.581542	0.279749	0.603543	0.222675
ENSMUSG00000002679.14	Med6	-0.0627651	0.801848	-0.0925738	0.715633	-0.0798209	0.741844	-0.179312	0.339926	-0.714537	2.3805e-05	-0.810599	6.45648e-07	-0.670381	1.96407e-05	-0.037722	0.951748	-0.0226515	0.961723	-0.0955767	0.670654	-0.640858	0.000214002	-0.739291	7.42201e-06	-0.604012	0.000134769	0.0195418	0.999071	-0.056479	0.818313	-0.604115	0.000941091	-0.702709	4.1488e-05	-0.565107	0.000700821	-0.0711358	0.783292	-0.619298	0.000645054	-0.718463	3.52169e-05	-0.582877	0.000548577	-0.539225	0.00618602	-0.638123	0.000419528
ENSMUSG00000002688.8	Prkd1	0.063253	0.97482	0.185774	0.90811	0.164465	0.916314	-0.326788	0.811614	-0.409807	0.747286	-0.199204	0.883087	-1.54164	0.233362	0.115245		0.0961578		-0.368891	0.783278	-0.461864	0.704185	-0.253858	0.834502	-1.60077	0.187758	-0.0155074	0.999071	-0.482554	0.689103	-0.577552	0.606085	-0.371449	0.737042	-1.71366	0.13761	-0.463491	0.720412	-0.558937	0.623564	-0.352573	0.759232	-1.69721	0.153408	-0.0865486		0.119865	0.928337
ENSMUSG00000002699.13	Lcp2
ENSMUSG00000002718.14	Cse1l	0.0985296	0.11255	0.160841	0.0273694	0.182695	0.0038614	0.0629561	0.386684	0.181598	0.00119834	-0.13117	0.0508575	-0.17002	0.00338702	0.0544469	0.744522	0.0786004	0.421174	-0.0148446	0.871905	0.0941694	0.118704	-0.221123	0.00029556	-0.264909	6.33615e-07	0.0287322	0.999071	-0.0678682	0.436621	0.0384081	0.654486	-0.276816	5.54344e-05	-0.318219	4.91354e-07	-0.0916028	0.232158	0.0143755	0.869136	-0.301692	3.23759e-06	-0.344977	5.28183e-09	0.11486	0.096353	-0.201349	0.00387437
ENSMUSG00000002728.14	Naa20	0.0662732	0.746285	0.0363837	0.875693	0.0653687	0.756818	-0.423125	0.00685558	-0.300748	0.0347129	-0.760061	7.62336e-08	-0.669015	9.46852e-07	-0.0377737	0.937914	-0.00648036	0.989114	-0.468254	0.00267234	-0.355961	0.00952766	-0.817802	2.68512e-09	-0.731649	2.56187e-08	0.0357991	0.999071	-0.42943	0.00868223	-0.319394	0.0297924	-0.781233	3.8683e-08	-0.692751	5.00798e-07	-0.46029	0.00663402	-0.350696	0.0165708	-0.813377	2.43088e-08	-0.726649	2.48549e-07	0.118495	0.597764	-0.343879	0.0685294
ENSMUSG00000002731.6	Prkra	0.460099	0.262133	0.67816	0.0674513	0.632477	0.0913748	0.0530154	0.920847	-0.357901	0.428009	-0.63987	0.135845	-1.00878	0.0168763	0.210181		0.166782		-0.386463	0.321321	-0.807007	0.0231719	-1.09172	0.00199826	-1.46546	4.03339e-05	-0.0388885	0.999071	-0.595073	0.0825947	-1.01829	0.0024779	-1.30312	0.000101072	-1.67453	1.06224e-06	-0.551341	0.134723	-0.975006	0.00465225	-1.26036	0.000300622	-1.63376	4.25429e-06	-0.414634	0.378556	-0.700199	0.0945326
ENSMUSG00000002732.14	Fkbp7	0.415405	0.655336	0.792673	0.303022	0.83858	0.284469	-0.145923	0.886934	-0.993628	0.259738	-0.861564	0.331779	-1.98051	0.0318321	0.369248		0.41729		-0.539671	0.50981	-1.39776	0.0625003	-1.26772	0.0845523	-2.3928	0.00273534	0.0519348	0.999071	-0.907492	0.183357	-1.76787	0.00924516	-1.63752	0.0127336	-2.76141	0.000177225	-0.95606	0.201126	-1.81675	0.0106901	-1.68766	0.0165142	-2.81195	0.000283184	-0.851417	0.403004	-0.722341	0.450482
ENSMUSG00000002733.8	Plekha3	0.012672	0.971874	-0.180424	0.486891	-0.188932	0.437897	0.262992	0.1534	0.332859	0.0482104	0.693504	1.9368e-06	0.756847	6.93397e-08	-0.201005		-0.207125	0.523237	0.271064	0.152631	0.331341	0.0506755	0.6895	1.77214e-06	0.747908	5.93127e-08	-0.00168897	0.999071	0.473695	0.00890376	0.531246	0.00185114	0.88919	3.28244e-09	0.949938	7.446e-11	0.480052	0.0106103	0.537261	0.00161608	0.894621	4.91886e-09	0.953483	1.19427e-10	0.0661403	0.779755	0.423343	0.00552303
ENSMUSG00000002741.9	Ykt6	0.194465	0.109192	0.251028	0.0464379	0.22189	0.0834285	-0.00353281	0.98471	0.124878	0.312886	0.118441	0.356922	0.27517	0.00961794	0.0486429	0.898832	0.0218788	0.947304	-0.177327	0.149155	-0.0585065	0.665483	-0.0674583	0.611887	0.0843556	0.485469	-0.0222804	0.999071	-0.224265	0.0668211	-0.10818	0.405324	-0.117239	0.350516	0.0368844	0.794197	-0.197228	0.134055	-0.0815859	0.553656	-0.0911912	0.505454	0.0609097	0.661846	0.124618	0.370424	0.114804	0.400036
ENSMUSG00000002748.7	Baz1b	0.139135	0.0374029	0.0808621	0.416715	0.0537243	0.581642	0.098684	0.160964	-0.206612	0.00184051	-0.207574	0.00508043	-0.223922	0.000438085	-0.0661823	0.703256	-0.0909653	0.40346	-0.0196216	0.835237	-0.334641	7.77816e-08	-0.338197	9.31785e-07	-0.359398	1.19512e-09	-0.0203428	0.999071	0.0480524	0.612935	-0.269511	0.000237403	-0.273236	0.000498241	-0.292122	3.12539e-05	0.0731287	0.399105	-0.244865	0.000471912	-0.249249	0.00120708	-0.269927	6.92711e-05	-0.309064	3.65381e-06	-0.313542	1.76899e-05
ENSMUSG00000002763.16	Pex6	0.505467	0.0123164	0.521681	0.0144126	0.362769	0.122722	0.69384	0.000105678	1.51364	6.05983e-26	1.78657	7.22287e-38	2.03268	1.0622e-57	0.00828558		-0.148375	0.70317	0.208919	0.317523	1.01912	6.80547e-14	1.2895	7.84415e-23	1.53066	1.95016e-38	-0.152191	0.999071	0.202377	0.344231	1.00984	8.91365e-13	1.28006	1.53968e-21	1.52358	4.04826e-35	0.359211	0.0783419	1.16649	4.15036e-16	1.43618	4.1873e-25	1.67789	7.27434e-40	0.816114	4.16426e-09	1.08569	1.08149e-16
ENSMUSG00000002767.13	Mrpl2	-0.0671695	0.650661	0.0212645	0.914035	0.149331	0.244389	-0.0365782	0.800468	0.0254782	0.855779	0.210328	0.0472333	0.192242	0.0548957	0.0805095	0.790095	0.21093	0.133322	0.0513918	0.718912	0.103733	0.379474	0.286131	0.004488	0.263057	0.0051081	0.134888	0.999071	-0.0274939	0.86513	0.0222421	0.882943	0.204466	0.068918	0.183702	0.0909337	-0.157742	0.198325	-0.108372	0.373206	0.0732525	0.575348	0.0507438	0.693919	0.0582366	0.678948	0.239843	0.0240655
ENSMUSG00000002768.8	Mea1	-0.21721	0.20194	-0.1513	0.481945	0.0336818	0.888803	-0.112023	0.545247	-0.0056341	0.977384	0.0239795	0.907364	-0.525412	0.000243252	0.0579553	0.917074	0.245347	0.252793	0.126202	0.521374	0.222658	0.153389	0.249856	0.102125	-0.304542	0.0530362	0.191745	0.999071	0.0696536	0.759302	0.163763	0.355892	0.190675	0.258705	-0.361359	0.0276918	-0.117387	0.566763	-0.0238689	0.909026	0.00254516	0.993042	-0.551388	0.000184819	0.102532	0.611789	0.129073	0.483067
ENSMUSG00000002769.9	Gnmt	0.317282	0.746554	0.260728	0.808019	0.220993	0.833245	0.0930102	0.921929	-0.820322	0.354988	-3.10543	0.00221816	-2.96697	0.00279791	-0.0643346		-0.10168		-0.20367	0.82439	-1.12663	0.156004	-3.41392	0.000310455	-3.27962	0.000338735	-0.0328779	0.999071	-0.137969	0.884407	-1.06379	0.195723	-3.3511	0.000483558	-3.21435	0.000580147	-0.100188	0.928119	-1.02603	0.222969	-3.31457	0.00079523	-3.17976	0.000943085	-0.917967	0.328878	-3.2063	0.00150469
ENSMUSG00000002771.12	Grin2d	-0.114127	0.944426	0.315217	0.812298	-0.136735	0.931059	1.00655	0.215205	0.962995	0.208084	0.417738	0.668161	0.68471	0.423078	0.421461		-0.0279377		1.14071	0.170877	1.08887	0.153517	0.540896	0.556377	0.802855	0.328948	-0.445877	0.999071	0.721484	0.398847	0.665904	0.397515	0.118215	0.905261	0.382717	0.650657	1.1717	0.2112	1.11724	0.189134	0.567171	0.580796	0.831162	0.371564	-0.0464707	0.963462	-0.5961	0.470021
ENSMUSG00000002778.14	Kdelr1	0.179945	0.307773	0.128183	0.552895	0.0492782	0.842475	0.185397	0.248508	0.5017	0.000122406	0.771738	1.72323e-10	0.922439	2.97604e-16	-0.0596241	0.902987	-0.136331	0.606133	0.0262671	0.899984	0.332765	0.00833113	0.60018	9.44915e-08	0.746048	4.89879e-13	-0.072198	0.999071	0.0872324	0.633791	0.391196	0.00284996	0.658605	1.63312e-08	0.806809	1.43554e-13	0.164336	0.348848	0.467942	0.000374592	0.734594	1.26442e-09	0.881018	6.31464e-15	0.31245	0.0216664	0.579084	6.14377e-07
ENSMUSG00000002781.19	Tmem143	0.252905	0.43595	0.399133	0.174757	0.507646	0.0559875	0.490111	0.0443946	1.22466	1.10095e-10	1.86445	7.87475e-30	1.03326	1.37881e-07	0.138344		0.24933		0.258347	0.33266	0.983017	4.79698e-08	1.62037	4.7397e-26	0.78416	2.1491e-05	0.115506	0.999071	0.121232	0.687398	0.843406	4.4857e-06	1.48074	7.97838e-22	0.646883	0.000579565	0.0107834	0.978771	0.732315	7.73131e-05	1.36884	2.75363e-18	0.533139	0.00630601	0.73063	8.9908e-05	1.36707	2.75266e-19
ENSMUSG00000002791.17	Pdxk-ps	2.96079		1.45589				1.38219		2.47529						-1.51126		-2.8483		-1.56711		-0.469032		-2.8597		-2.94179		-1.33203	0.999071	-0.0452837		1.03921		-1.34887		-1.42837		1.29119		2.37263						1.09537		-1.29902
ENSMUSG00000002797.9	Ggct	-0.518597	0.0259071	-0.56162	0.0210184	-0.441475	0.0877979	-0.785662	0.000394922	-0.550472	0.0180023	-0.626744	0.00499314	-0.760088	0.000445608	-0.0509327		0.0717343		-0.24611	0.439104	-0.0204478	0.958129	-0.09933	0.758248	-0.237852	0.401035	0.127072	0.999071	-0.193999	0.564263	0.0292811	0.938098	-0.0497723	0.884992	-0.185825	0.53085	-0.316366	0.330147	-0.0934904	0.793206	-0.173119	0.585756	-0.310931	0.282399	0.231994	0.50469	0.152294	0.653052
ENSMUSG00000002799.6	Jag2	0.142517	0.80348	0.261738	0.595792	0.156571	0.764281	-0.106723	0.830478	0.134044	0.761756	0.404767	0.245451	-0.0547956	0.912568	0.111309		0.00817061		-0.228736	0.623681	0.0025606	0.996929	0.270043	0.472085	-0.194032	0.649965	-0.0982759	0.999071	-0.338718	0.408363	-0.110264	0.802366	0.158045	0.67686	-0.30415	0.415137	-0.234984	0.618445	-0.00707286	0.988568	0.260187	0.486441	-0.203846	0.626875	0.237137	0.603756	0.504172	0.146553
ENSMUSG00000002803.14	Btbd6	0.0863901	0.859711	0.00756862	0.989428	-0.081114	0.869928	0.164917	0.670126	0.0955395	0.806797	0.759503	0.00189029	0.655631	0.0118564	-0.0867055		-0.173065		0.0988752	0.813724	0.0200752	0.963516	0.68153	0.00409806	0.57291	0.0235443	-0.0819561	0.999071	0.187639	0.631367	0.105891	0.786892	0.766997	0.00174769	0.660734	0.0114491	0.274035	0.480898	0.192006	0.607205	0.852538	0.0006799	0.744347	0.00525056	-0.073285	0.868579	0.587326	0.0234097
ENSMUSG00000002804.4	Nudt14	0.409958	0.292585	0.526571	0.143039	0.603118	0.0774961	0.185192	0.655989	-0.049856	0.920054	-0.570642	0.16379	-0.392803	0.312985	0.108579		0.187362		-0.204433	0.614331	-0.449024	0.223776	-0.972416	0.00625936	-0.79932	0.0138002	0.0834914	0.999071	-0.31118	0.379724	-0.558444	0.102162	-1.08141	0.00133387	-0.906641	0.00313046	-0.389784	0.272912	-0.637396	0.0584775	-1.16122	0.000701298	-0.988325	0.00155265	-0.239112	0.594403	-0.763312	0.0454151
ENSMUSG00000002808.7	Epdr1	0.297318	0.575386	0.389108	0.453337	0.370254	0.469274	0.318197	0.49697	1.03195	0.00112758	1.11147	0.000336647	0.182822	0.708228	0.0839969		0.06749		0.0421183	0.944768	0.745798	0.0160049	0.822625	0.0056649	-0.110905	0.813879	-0.0118888	0.999071	-0.0410046	0.94202	0.660417	0.0387572	0.737404	0.0144577	-0.19385	0.652076	-0.0236155	0.972428	0.676816	0.0374335	0.752921	0.0166083	-0.180069	0.697353	0.709739	0.0358709	0.785788	0.0118843
ENSMUSG00000002812.4	Flii	0.0666582	0.615625	0.0241398	0.890985	0.0743181	0.594606	-0.186603	0.0685373	-0.132925	0.214969	-0.186306	0.082104	-0.320463	0.00244663	-0.050381	0.877913	0.00206806	0.995811	-0.232437	0.018638	-0.188487	0.058726	-0.244506	0.0145486	-0.383464	0.000134086	0.0570155	0.999071	-0.180798	0.112407	-0.139411	0.230729	-0.195364	0.0783059	-0.332015	0.00274022	-0.232751	0.0328121	-0.19177	0.0707554	-0.248584	0.020232	-0.387033	0.000353401	0.0499357	0.730399	-0.00694477	0.964747
ENSMUSG00000002814.15	Top3a	0.240693	0.0575451	0.287261	0.0311022	0.280536	0.030459	0.128188	0.357141	-0.0355679	0.837384	0.784114	4.12339e-15	-0.0122353	0.943648	0.0386874	0.92361	0.0342481	0.914628	-0.0917256	0.534632	-0.265126	0.0325676	0.55194	1.49868e-08	-0.249303	0.031404	0.000120061	0.999854	-0.12906	0.369669	-0.305118	0.0174375	0.512057	5.56489e-07	-0.286858	0.0164567	-0.124168	0.407579	-0.300629	0.01791	0.515783	5.89636e-07	-0.28502	0.0188211	-0.167472	0.260597	0.648783	1.02174e-10
ENSMUSG00000002820.6	Atg4d	0.394188	0.00751326	0.292516	0.102591	0.319497	0.057423	0.444634	0.00167321	0.203992	0.240258	0.319791	0.0389059	0.459704	0.000866266	-0.109568	0.774638	-0.080134	0.804683	0.0712163	0.704501	-0.17899	0.278737	-0.0656839	0.714322	0.0692005	0.675744	0.0338467	0.999071	0.18244	0.275756	-0.0703921	0.726905	0.0426455	0.827515	0.179882	0.238134	0.153259	0.391458	-0.10002	0.604688	0.0125889	0.950667	0.147754	0.360245	-0.244338	0.146059	-0.131967	0.44215
ENSMUSG00000002825.8	Qtrt1	-0.282896	0.0699778	-0.266927	0.126962	-0.265769	0.105868	-0.501899	0.000433519	-0.442363	0.0017865	-0.293859	0.0452	-0.48705	0.00041574	0.00805025	0.989844	0.011505	0.982061	-0.198401	0.282278	-0.148491	0.412333	-0.00252176	0.991083	-0.200602	0.219441	0.00792268	0.999071	-0.204603	0.281479	-0.157477	0.398499	-0.0116716	0.961117	-0.207448	0.220875	-0.208003	0.276096	-0.161185	0.374289	-0.0159242	0.939191	-0.213591	0.207074	0.055614	0.817127	0.200798	0.262562
ENSMUSG00000002831.14	Plin4	-0.55533		-0.194519		0.310781		0.425911		0.424231	0.852882	-0.400906	0.883523	1.91085	0.14905	0.353769		0.860909		1.00291		0.99068		0.162516	0.956978	2.47097	0.0703793	0.512832	0.999071	0.648258		0.633791		-0.19296		2.11972	0.127236	0.143644		0.12894		-0.699837	0.773202	1.60795	0.229567	-0.00574404		-0.833758
ENSMUSG00000002833.11	Hdgfl2	0.358705	4.43656e-05	0.214509	0.0589311	0.214792	0.0503328	0.276616	0.00314456	0.522078	8.36511e-10	0.734787	2.00523e-18	0.897797	1.52377e-32	-0.1521	0.336978	-0.149459	0.284284	-0.0613446	0.601861	0.174449	0.0497505	0.384663	2.02853e-06	0.542714	1.64479e-14	0.00713909	0.999071	0.092313	0.43813	0.325429	0.000316654	0.535586	3.04567e-10	0.695975	2.80614e-19	0.0900025	0.467148	0.322713	0.000320617	0.532227	6.61837e-10	0.690641	1.15665e-18	0.241651	0.00883271	0.451054	9.14858e-08
ENSMUSG00000002835.9	Chaf1a	0.360787	4.37132e-05	0.31003	0.00194577	0.237341	0.0240605	0.143992	0.17188	0.0332895	0.800374	0.288042	0.00240839	0.0746988	0.514623	-0.058657	0.838496	-0.129054	0.399486	-0.195983	0.046342	-0.316432	0.00047079	-0.0642151	0.574075	-0.28249	0.001243	-0.0658461	0.999071	-0.135943	0.216936	-0.258993	0.00828802	-0.00673681	0.964085	-0.222659	0.0186571	-0.0651348	0.630569	-0.188585	0.0669885	0.062921	0.606437	-0.154882	0.134018	-0.114525	0.335552	0.136979	0.205633
ENSMUSG00000002844.9	Adprh	-0.102458	0.403615	-0.240529	0.0382843	-0.367394	0.000346545	-0.248947	0.01131	0.15541	0.111936	0.250175	0.00809398	0.0563755	0.626599	-0.145925	0.457281	-0.270516	0.0293159	-0.125672	0.281844	0.268936	0.00317085	0.361165	7.17784e-05	0.162445	0.0896157	-0.120033	0.999071	0.0215068	0.896539	0.413555	2.60523e-05	0.505852	1.80626e-07	0.309496	0.00176766	0.146632	0.257523	0.538263	1.1911e-08	0.629771	6.86267e-11	0.431469	8.38698e-06	0.400559	2.29277e-05	0.492027	1.71141e-07
ENSMUSG00000002845.14	Tmem39a	0.427194	6.92886e-11	0.462682	7.90515e-10	0.594802	3.47278e-17	0.656633	2.41159e-24	0.544051	1.78417e-14	0.937864	9.87946e-45	0.648677	1.77558e-23	0.0275811	0.915056	0.162009	0.0695963	0.250239	4.98231e-05	0.128	0.0854707	0.519288	1.82835e-17	0.225159	0.000196613	0.138928	0.999071	0.224199	0.00157613	0.0993607	0.254896	0.490531	3.09029e-13	0.198719	0.00470835	0.0900441	0.29175	-0.0352382	0.723412	0.355331	1.91891e-07	0.0617204	0.457809	-0.116337	0.148914	0.274126	2.90211e-05
ENSMUSG00000002846.9	Timmdc1	-0.18563	0.535866	0.0592407	0.871257	-0.153263	0.636567	0.212145	0.376975	0.326109	0.129107	0.328549	0.122897	0.00200806	0.998258	0.237022		0.0267499	0.969302	0.418584	0.0527808	0.522843	0.00902714	0.522573	0.00783522	0.191189	0.426416	-0.205808	0.999071	0.18291	0.460334	0.284593	0.191892	0.284288	0.172005	-0.0447312	0.870223	0.393621	0.0916028	0.494915	0.0184762	0.49391	0.0173632	0.163013	0.53124	0.110212	0.675482	0.109152	0.653685
ENSMUSG00000002847.7	Pla1a	-0.898978	0.000599315	-0.624867	0.030694	-0.603546	0.0349709	-0.238663	0.40769	0.108838	0.712991	0.440018	0.0474097	0.467385	0.0292122	0.266323		0.289703		0.681148	0.0181155	1.01883	4.02752e-05	1.34742	2.31692e-09	1.36998	3.85076e-10	0.0280443	0.999071	0.416051	0.178494	0.751228	0.00321741	1.08	1.65695e-06	1.10488	5.35627e-07	0.393184	0.226855	0.727766	0.00465377	1.05557	5.11848e-06	1.07841	1.82841e-06	0.34364	0.218072	0.671447	0.00232718
ENSMUSG00000002870.8	Mcm2	-0.018334	0.819056	-0.0199135	0.840901	-0.00582114	0.954226	-0.371269	1.08052e-12	-0.172552	0.00081959	0.046351	0.503499	-0.323065	3.96164e-10	-0.00946819	0.96592	0.0069513	0.968007	-0.332028	2.37626e-10	-0.143128	0.0064043	0.0732835	0.247131	-0.301068	2.78979e-09	0.0209319	0.999071	-0.321213	8.27652e-08	-0.134805	0.0316037	0.0815501	0.240514	-0.290493	1.09985e-06	-0.337273	2.88453e-08	-0.151281	0.0112565	0.0643701	0.379026	-0.309522	1.45539e-07	0.194902	0.00183775	0.410616	2.19407e-11
ENSMUSG00000002871.14	Tpra1	-0.0329977	0.965306	-0.014296	0.985114	-0.165112	0.796626	-0.156303	0.768971	0.356369	0.372414	1.45005	3.63211e-08	0.911153	0.00264477	0.0107954		-0.137553		-0.102299	0.857719	0.400704	0.301979	1.49231	3.83613e-09	0.948199	0.00106001	-0.144095	0.999071	-0.111538	0.838511	0.38878	0.322062	1.47983	6.1122e-09	0.938252	0.00134176	0.0368374	0.959412	0.537356	0.186222	1.62868	6.60893e-09	1.08512	0.000706519	0.508918	0.207069	1.59956	5.63855e-10
ENSMUSG00000002881.14	Nab1	0.410034	0.32133	-0.178218	0.770169	-0.133923	0.823802	-0.450326	0.299176	-1.37885	0.00140665	-1.54204	0.00057116	-0.989896	0.0178184	-0.596162		-0.549594		-0.83947	0.0216253	-1.77785	4.35034e-06	-1.94316	1.1693e-06	-1.39603	0.000120818	0.0511654	0.999071	-0.24208	0.648252	-1.18271	0.0118915	-1.3488	0.00428198	-0.799002	0.074103	-0.288171	0.596277	-1.22931	0.00822344	-1.39649	0.00352903	-0.848225	0.0608658	-0.931722	0.0818858	-1.09956	0.0345576
ENSMUSG00000002885.14	Adgre5	0.0500819	0.672326	0.0730681	0.569125	0.098337	0.366959	0.903747	2.15073e-44	0.747822	7.0026e-30	1.42953	1.93115e-112	0.733252	5.81748e-27	0.0151054	0.963907	0.0427099	0.832805	0.874402	5.23386e-45	0.708838	1.54239e-28	1.38807	8.0093e-112	0.686845	1.55084e-25	0.0321334	0.999071	0.860767	3.56723e-35	0.692477	5.33545e-22	1.37172	6.03431e-92	0.672849	5.24296e-20	0.833555	1.57386e-33	0.664922	8.25813e-22	1.34342	3.48986e-90	0.642614	1.14693e-18	-0.159701	0.029464	0.518653	8.66858e-16
ENSMUSG00000002897.5	Il17ra	0.254738	0.596109	0.131751	0.822966	0.156979	0.773166	0.12103	0.802653	-0.336935	0.442963	0.0582098	0.908738	0.342693	0.355672	-0.130921		-0.10341		-0.113009	0.815813	-0.580771	0.132011	-0.188215	0.656003	0.0913954	0.827766	0.0320788	0.999071	0.0194897	0.970359	-0.450839	0.280396	-0.0584663	0.903131	0.223583	0.552448	-0.00764902	0.991271	-0.478454	0.254594	-0.086451	0.856609	0.193133	0.637163	-0.461905	0.294388	-0.0698438	0.883709
ENSMUSG00000002900.16	Lamb1	0.623506	2.91411e-06	0.715842	2.12621e-07	0.567282	0.000100158	0.745456	9.31014e-09	1.04049	6.91309e-18	1.12017	1.12552e-19	1.03665	7.96032e-18	0.0844251	0.826899	-0.0618153	0.856579	0.142668	0.348007	0.428078	0.000180395	0.505263	1.07266e-05	0.41683	0.000199727	-0.1417	0.999071	0.0596827	0.743618	0.342403	0.00538731	0.419681	0.000468473	0.333559	0.00528876	0.206336	0.179174	0.488727	4.60002e-05	0.565133	3.23759e-06	0.477204	6.76584e-05	0.291282	0.0209514	0.367575	0.0023338
ENSMUSG00000002908.17	Kcnn1	0.229389	0.78002	0.207029	0.812148	-0.15418	0.86705	0.892969	0.0568828	0.94576	0.0415697	1.08934	0.013561	0.247533	0.699998	-0.0302287		-0.389127		0.684399	0.158686	0.727907	0.117537	0.869183	0.0434927	0.0220028	0.97428	-0.354509	0.999071	0.716129	0.139103	0.756743	0.107495	0.89769	0.0375469	0.0532286	0.938518	1.07563	0.0354817	1.11614	0.0214437	1.25671	0.00645404	0.409921	0.517618	0.0492425	0.938673	0.189322	0.711102
ENSMUSG00000002910.11	Arrdc2	0.31616	0.257024	-0.0921473	0.828765	-0.0786863	0.849354	1.0848	1.80502e-09	1.1125	8.23382e-10	1.97035	3.74574e-39	1.67977	3.59819e-26	-0.416198		-0.400281		0.789512	7.60203e-06	0.807511	3.9245e-06	1.66295	1.55436e-31	1.36734	5.30117e-20	0.0203452	0.999071	1.20713	5.61908e-11	1.22251	4.95187e-11	2.07776	4.80688e-42	1.78455	2.42328e-28	1.19146	7.97091e-10	1.20637	2.05724e-10	2.06082	8.60535e-39	1.76561	4.09244e-26	0.0239328	0.928623	0.878459	5.27948e-11
ENSMUSG00000002930.6	Ppp1r17
ENSMUSG00000002944.15	Cd36			3.05162										1.48566		3.11715										1.5624		-2.92701	0.999071	-3.10706		-2.97138		-2.94552		-1.56488								1.37488
ENSMUSG00000002948.19	Map2k7	-0.107442	0.438739	-0.208917	0.114852	-0.189428	0.145628	-0.222437	0.0477899	-0.341875	0.00170003	-0.550769	5.36595e-07	-0.0922979	0.458366	-0.109378	0.687797	-0.0875453	0.706464	-0.0942102	0.501323	-0.223378	0.057943	-0.434774	0.000114441	0.0187904	0.898795	0.0263182	0.999071	0.0167008	0.926149	-0.115109	0.41975	-0.326568	0.00786679	0.129307	0.301791	-0.00480782	0.983324	-0.137013	0.317399	-0.349153	0.00475629	0.104821	0.431292	-0.123306	0.401591	-0.335548	0.00610287
ENSMUSG00000002949.15	Timm44	0.117012	0.39076	0.212557	0.107082	0.203145	0.124631	-0.147651	0.238669	0.233001	0.0289157	0.463044	2.08437e-06	0.0552889	0.693368	0.0876428	0.760371	0.0805863	0.734764	-0.243872	0.0321668	0.127064	0.272364	0.354539	0.000244134	-0.0580773	0.662106	-0.00260712	0.999071	-0.329941	0.00396548	0.0384051	0.793704	0.265718	0.0124552	-0.144579	0.238201	-0.32254	0.0086011	0.0452644	0.762107	0.272042	0.0141764	-0.140265	0.283284	0.376862	0.000495691	0.603509	1.29148e-09
ENSMUSG00000002957.11	Ap2a2	0.316254	5.67129e-05	0.286164	0.00179134	0.18811	0.0626715	0.231649	0.00632981	0.647864	3.90375e-19	0.565373	5.8191e-13	0.823705	4.77402e-32	-0.037975	0.898832	-0.133742	0.312552	-0.0637721	0.54824	0.342675	1.75512e-06	0.257664	0.00115645	0.51108	2.42247e-14	-0.0912326	0.999071	-0.0244395	0.848794	0.379442	1.24838e-06	0.294426	0.000398309	0.550201	7.92217e-14	0.0717289	0.549734	0.475251	1.02346e-09	0.389471	4.05988e-06	0.643401	1.33188e-17	0.412386	5.23399e-08	0.326629	7.05104e-05
ENSMUSG00000002963.17	Pnkp	-0.199187	0.373907	-0.0305671	0.924252	-0.14469	0.565421	-0.41354	0.0248909	0.0384485	0.8702	-0.0953425	0.679143	0.0405191	0.863903	0.160772	0.729787	0.048967	0.924485	-0.193442	0.401784	0.248707	0.193662	0.112584	0.617399	0.243379	0.188568	-0.107237	0.999071	-0.353077	0.0843499	0.0865513	0.706315	-0.0495677	0.840242	0.083731	0.70266	-0.240669	0.300881	0.198583	0.332441	0.0616537	0.806533	0.192971	0.3427	0.448117	0.0190796	0.311301	0.132247
ENSMUSG00000002968.9	Med25	0.101452	0.433858	-0.0371631	0.838705	-0.0157984	0.931709	-0.122555	0.303421	-0.0909229	0.464009	-0.172098	0.131915	-0.0385298	0.774116	-0.146497	0.438611	-0.122855	0.488663	-0.203184	0.0592449	-0.181281	0.0918296	-0.265091	0.0099321	-0.136377	0.19086	0.028149	0.999071	-0.0552748	0.710617	-0.0359021	0.808572	-0.119775	0.329938	0.0112604	0.940269	-0.0785805	0.596213	-0.0596421	0.671013	-0.144221	0.24176	-0.0149884	0.918258	0.0279048	0.865002	-0.0567314	0.693601
ENSMUSG00000002980.14	Bcam	1.02112	1.25131e-61	0.939039	9.04855e-40	0.910225	3.33871e-40	0.907603	6.17594e-44	0.818635	1.67968e-33	0.808696	1.06193e-28	0.420313	4.48425e-08	-0.0899647	0.541041	-0.11643	0.251869	-0.0926377	0.21564	-0.191341	0.00349713	-0.20376	0.00353899	-0.597026	8.24532e-21	-0.0220251	0.999071	-0.00119917	0.990918	-0.102469	0.213389	-0.115049	0.166853	-0.505988	3.83755e-12	0.0255636	0.819448	-0.0760953	0.362086	-0.0893241	0.300713	-0.482095	1.93059e-11	-0.0927538	0.255953	-0.10605	0.200627
ENSMUSG00000002981.10	Clptm1	-0.0441339	0.755804	0.0438583	0.780376	0.085207	0.510271	0.121434	0.223302	0.276239	0.00156302	0.705503	1.3378e-19	0.446279	2.45516e-08	0.0801056	0.742512	0.123776	0.419511	0.18642	0.0480751	0.331533	0.000111295	0.75824	4.15363e-23	0.494069	2.14943e-10	0.0481992	0.999071	0.107666	0.333714	0.250201	0.00839284	0.676915	4.72595e-17	0.415104	8.6004e-07	0.0644231	0.61854	0.206544	0.0320849	0.632549	1.57517e-14	0.368869	1.85778e-05	0.151074	0.137405	0.576992	2.85335e-13
ENSMUSG00000002983.17	Relb	0.0884209	0.74406	0.191911	0.409634	0.0382282	0.904225	0.517856	0.00074199	0.660554	8.90248e-06	0.574227	0.000137483	0.204903	0.267719	0.0955686	0.855739	-0.0558172	0.912561	0.44999	0.00469095	0.583245	0.000105841	0.494157	0.00110852	0.120008	0.543527	-0.146982	0.999071	0.356114	0.0311368	0.48658	0.00166751	0.397523	0.00997424	0.0256034	0.909404	0.507808	0.00408615	0.638036	8.86431e-05	0.548198	0.000926291	0.174617	0.399398	0.139028	0.464996	0.049149	0.808451
ENSMUSG00000002984.17	Tomm40	0.251236	0.000221838	0.156829	0.0782201	0.163499	0.0636996	0.00896791	0.934875	0.065369	0.455974	-0.0196439	0.867969	-0.143216	0.0817395	-0.102292	0.47775	-0.0932932	0.482317	-0.221381	0.00192999	-0.174754	0.0161934	-0.262225	0.000822966	-0.390753	2.37346e-08	0.0134951	0.999071	-0.11777	0.185128	-0.0736898	0.430862	-0.161237	0.0689249	-0.287389	0.000283395	-0.126375	0.176152	-0.0826519	0.376022	-0.170937	0.064433	-0.298957	0.000248593	0.0526084	0.609666	-0.0356481	0.755911
ENSMUSG00000002985.16	Apoe	0.132575	0.00161078	0.123258	0.101642	0.225322	1.89406e-06	0.303632	7.99557e-12	0.55343	1.9621e-44	0.265245	4.52377e-06	-0.149847	0.00165096	-0.0172228	0.942648	0.0871843	0.206335	0.191779	1.92392e-05	0.431943	1.3713e-28	0.141336	0.02167	-0.278769	1.81554e-10	0.108855	0.999071	0.210792	0.0010818	0.448224	4.78933e-15	0.157409	0.0384536	-0.260439	3.80641e-05	0.106457	0.0697806	0.343569	2.25751e-14	0.0521951	0.506068	-0.367452	2.24644e-13	0.246006	1.80982e-07	-0.0454753	0.590113
ENSMUSG00000002992.17	Apoc2	-0.791699		-0.506724		0.169409		-0.898617	0.543693	-2.47869	0.131798	-2.0784	0.199751	-5.95218	0.00443854	0.276864		0.955112		-0.0863114		-1.68016		-1.27148	0.543679	-5.15632		0.683011	0.999071	-0.360424		-1.95624		-1.55234	0.407275	-5.432	0.0185795	-1.03968		-2.63139	0.103508	-2.23387	0.156774	-6.11315	0.00310642	-1.59137		-1.18193	0.603019
ENSMUSG00000002996.17	Hbp1	-0.29604	0.0369433	-0.163721	0.353532	-0.175775	0.285637	-0.364345	0.00693337	-0.108472	0.482109	0.158039	0.249598	-0.40938	0.00144312	0.124406	0.730204	0.114623	0.686947	-0.0476978	0.824972	0.198722	0.188717	0.462529	0.000231738	-0.109788	0.510702	-0.00527282	0.999071	-0.170348	0.323425	0.0732652	0.680578	0.336991	0.00951497	-0.232989	0.115297	-0.160383	0.375993	0.0828212	0.636877	0.346013	0.00870738	-0.22593	0.137751	0.252212	0.112432	0.51519	8.2775e-05
ENSMUSG00000002997.15	Prkar2b	0.527213	0.566482	0.852589	0.274114	0.786381	0.325023	0.66072	0.368797	0.868969	0.188849	1.61761	0.00111943	1.31117	0.0158399	0.317274		0.253211		0.153854	0.861892	0.352422	0.620966	1.09743	0.0212728	0.786662	0.137425	-0.0587179	0.999071	-0.162275	0.837907	0.0333095	0.969074	0.779791	0.0945129	0.471194	0.377489	-0.0973705	0.919862	0.0973597	0.903599	0.842053	0.0890534	0.531206	0.351224	0.204381	0.79893	0.949163	0.0454957
ENSMUSG00000003031.14	Cdkn1b	-0.00391716	0.990072	0.0416937	0.863766	-0.0467813	0.846169	0.0974438	0.572674	0.134198	0.395721	-0.696705	4.64457e-06	-0.198088	0.218132	0.0377281	0.946114	-0.0484585	0.906252	0.122028	0.48642	0.149119	0.350642	-0.684425	7.57018e-06	-0.190591	0.236025	-0.0816689	0.999071	0.085799	0.646707	0.110182	0.518429	-0.723233	2.23214e-06	-0.227205	0.151072	0.172355	0.335583	0.196435	0.223021	-0.638068	9.25007e-05	-0.143568	0.431094	0.0329232	0.874113	-0.801474	8.11244e-08
ENSMUSG00000003032.8	Klf4	-0.123835	0.100555	0.00267336	0.985478	-0.0599487	0.584681	-0.349691	1.10719e-07	-0.285241	2.37188e-05	0.356418	3.41951e-08	0.291422	1.23926e-06	0.118637	0.309537	0.0582855	0.706446	-0.205036	0.00294911	-0.150344	0.0345785	0.488754	1.39914e-15	0.418906	6.69111e-14	-0.0558656	0.999071	-0.322294	3.62094e-06	-0.270172	0.000166225	0.368868	2.7042e-08	0.301358	1.93716e-06	-0.261608	0.00105019	-0.209828	0.00738894	0.42845	1.87614e-09	0.359213	1.0029e-07	0.0606416	0.530802	0.698886	3.70973e-27
ENSMUSG00000003033.15	Ap1m1	-0.283692	0.0398547	-0.302309	0.0429484	-0.353218	0.0133234	-0.470642	0.000204809	-0.559272	1.35449e-05	-0.321472	0.0153524	-0.680515	8.52562e-08	-0.0265374	0.959868	-0.0750422	0.815735	-0.166037	0.298611	-0.264486	0.0667632	-0.0290685	0.875596	-0.393115	0.00335847	-0.0440364	0.999071	-0.138044	0.424855	-0.239036	0.122079	-0.00374987	0.98302	-0.365445	0.010035	-0.0891554	0.65777	-0.190601	0.242289	0.0440594	0.81714	-0.319591	0.0329794	-0.0925074	0.637144	0.142103	0.386156
ENSMUSG00000003037.16	Rab8a	-0.355238	0.00087711	-0.361346	0.00197558	-0.295361	0.0134372	-1.08327	7.03007e-24	-1.43394	7.07772e-36	-1.27921	3.92242e-28	-1.2722	2.84882e-30	-0.0139992	0.975173	0.0543748	0.858253	-0.707144	1.76152e-09	-1.06759	3.37409e-18	-0.915246	1.41578e-13	-0.913276	9.87932e-15	0.072864	0.999071	-0.691824	1.50929e-08	-1.05483	1.59228e-16	-0.902538	1.2448e-12	-0.898178	2.69326e-13	-0.7598	1.09884e-09	-1.12318	7.47454e-19	-0.971644	3.97685e-14	-0.969127	4.7877e-15	-0.354451	0.0336105	-0.202898	0.24228
ENSMUSG00000003038.15	Hmgn2	-0.0679649	0.508652	-0.0828898	0.487117	-0.0544216	0.646543	-0.00947816	0.942571	-0.668692	1.70632e-12	-1.7565	6.83961e-83	-0.808878	7.50285e-25	-0.0228254	0.943899	0.0079657	0.976023	0.0794705	0.487584	-0.589797	7.8945e-10	-1.68003	1.7557e-74	-0.737283	1.0017e-20	0.0352668	0.999071	0.103636	0.372949	-0.56801	4.70726e-08	-1.65833	1.95824e-65	-0.713261	1.63595e-16	0.0732767	0.5639	-0.598865	3.15315e-09	-1.6899	2.78084e-69	-0.746745	1.57081e-18	-0.663472	0.000727906	-1.75406	9.88944e-68
ENSMUSG00000003039.9	Fam32a	-0.330815	0.00268563	-0.365788	0.00229998	-0.419984	0.000313075	-0.403094	0.00014936	-0.510845	2.00103e-06	-0.576163	3.90475e-07	-0.408412	0.000127266	-0.0428832	0.920938	-0.0946971	0.714492	-0.0514939	0.762338	-0.168894	0.20921	-0.236667	0.0745999	-0.0739527	0.609865	-0.0473244	0.999071	-0.00704883	0.970359	-0.127067	0.394453	-0.194968	0.166478	-0.0298969	0.85764	0.045008	0.821331	-0.0754105	0.646907	-0.143922	0.353472	0.0193247	0.911163	-0.111507	0.482364	-0.18006	0.215667
ENSMUSG00000003051.13	Elf3	0.604422	9.27055e-07	0.174475	0.366439	0.396063	0.00651661	1.59425	1.40681e-62	1.16165	5.85357e-27	1.22784	3.39868e-28	0.57408	3.04745e-06	-0.437825	0.00287247	-0.213789	0.248522	1.01079	5.64634e-31	0.568415	2.05757e-08	0.63223	1.31948e-09	-0.0265539	0.86763	0.228497	0.999071	1.44994	1.0051e-52	1.00497	1.51641e-20	1.06868	1.9936e-22	0.412323	0.000844162	1.22628	6.343e-38	0.78098	2.14617e-13	0.844022	1.63169e-14	0.185674	0.173656	-0.436356	1.49836e-06	-0.373586	9.70772e-05
ENSMUSG00000003053.17	Cyp2c29	-3.51652		0.337406		-3.32628		-2.09245		-0.912388		-0.910134		-3.42934		3.8452				1.44393		2.62449		2.61658				-3.65601	0.999071	-2.39729		-1.23061		-1.23055		-3.75264		1.26044		2.43699		2.42958				1.18409		1.17744
ENSMUSG00000003062.13	Stard3nl	-0.106138	0.616409	0.0655434	0.802595	0.0602288	0.797831	-0.0462764	0.835708	0.137053	0.408275	0.162759	0.344635	-0.145697	0.389864	0.163848	0.642016	0.160835	0.554602	0.0805272	0.712764	0.254365	0.0976838	0.277667	0.0797681	-0.0358721	0.857516	0.00158447	0.999071	-0.0819857	0.717982	0.0890221	0.647074	0.112409	0.550488	-0.198648	0.241915	-0.0783604	0.735562	0.0922945	0.618319	0.114903	0.540174	-0.198271	0.234995	0.179657	0.335355	0.201977	0.265463
ENSMUSG00000003068.16	Stk11	0.128913	0.300131	-0.188516	0.16025	-0.109675	0.453767	-0.206406	0.0661417	-0.220118	0.0469374	0.0462266	0.743264	0.187217	0.082577	-0.325326	0.0106827	-0.244139	0.0700582	-0.314435	0.00251455	-0.337931	0.000950921	-0.0741114	0.554094	0.0619966	0.616252	0.0856686	0.999071	0.0123014	0.946247	-0.0137151	0.935566	0.24999	0.0285492	0.388413	0.000254001	-0.0685483	0.673461	-0.0949895	0.493181	0.168027	0.168367	0.304632	0.00525783	-0.0175097	0.924028	0.245452	0.0318103
ENSMUSG00000003070.6	Efna2	0.0718568	0.945574	0.0373555	0.969846	-0.250927	0.781071	0.494368	0.401976	0.394223	0.517659	0.0593602	0.940363	-0.370363	0.601607	-0.0424273		-0.328098		0.443604	0.450744	0.333621	0.57632	-0.00334035	0.996694	-0.438427	0.494457	-0.280995	0.999071	0.48704	0.416387	0.374355	0.539329	0.0376248	0.963309	-0.395012	0.550942	0.773452	0.191434	0.660451	0.258099	0.322976	0.644238	-0.111804	0.892269	-0.104004	0.880723	-0.44199	0.436383
ENSMUSG00000003072.15	Atp5d	0.288956	0.000392468	0.202941	0.0461876	0.150956	0.15892	0.253846	0.00286734	0.296613	0.000401049	0.25528	0.0180287	0.0161542	0.900667	-0.0939081	0.604451	-0.143501	0.244602	-0.0142933	0.911966	0.018807	0.871556	-0.0249003	0.861654	-0.269143	0.000649062	-0.0451031	0.999071	0.0810593	0.454444	0.111525	0.259759	0.0676424	0.60199	-0.174111	0.0576648	0.131066	0.198632	0.161121	0.0825003	0.116747	0.34661	-0.127141	0.200911	0.0390151	0.747101	-0.00554666	0.97244
ENSMUSG00000003099.11	Ppp5c	-0.0278975	0.887384	-0.0590268	0.754901	-0.0683236	0.695842	-0.513309	4.81036e-06	-0.0266355	0.86356	-0.0670983	0.651502	-0.0943316	0.481347	-0.0390431	0.922021	-0.0459987	0.878185	-0.464661	3.62834e-05	0.0124064	0.939174	-0.0305559	0.843705	-0.0627606	0.648928	-0.00245407	0.999071	-0.424041	0.000382219	0.0503374	0.739397	0.00728718	0.967133	-0.0225561	0.885293	-0.41686	0.00090609	0.0571922	0.708236	0.0135014	0.936043	-0.0182112	0.910018	0.482951	4.42239e-05	0.439161	0.000284577
ENSMUSG00000003119.14	Cdk12	0.245735	5.33499e-05	0.115584	0.211108	0.0751132	0.432423	0.0426669	0.633178	-1.18197	1.39076e-55	-0.714855	9.15206e-23	-0.280934	2.72394e-05	-0.138023	0.194162	-0.176197	0.0321892	-0.182276	0.00517349	-1.41662	4.40025e-89	-0.952061	3.72866e-44	-0.523042	3.26153e-18	-0.0336334	0.999071	-0.0429348	0.675516	-1.27987	6.96873e-57	-0.81533	1.42964e-26	-0.383917	7.31057e-08	-0.00429391	0.973978	-1.24162	8.43787e-57	-0.777877	1.45424e-24	-0.348318	8.17077e-07	-1.22837	2.09363e-58	-0.764759	3.78736e-25
ENSMUSG00000003123.15	Lipe	-0.0250967	0.974605	-0.863719	0.0696153	-0.643277	0.179725	-0.293282	0.527096	0.487299	0.1753	0.782383	0.0114103	0.675227	0.0465548	-0.846664		-0.62361		-0.246925	0.631229	0.52397	0.159388	0.81682	0.00976377	0.704374	0.0398617	0.227206	0.999071	0.600984	0.232274	1.36942	0.000209696	1.66151	4.93437e-07	1.55167	1.10437e-05	0.378334	0.495504	1.14607	0.00175095	1.4379	1.42662e-05	1.32595	0.000181979	0.776972	0.035838	1.06867	0.000610168
ENSMUSG00000003131.7	Pafah1b2	-0.0916142	0.616327	-0.0752675	0.725939	-0.146879	0.392753	-0.183362	0.193675	-0.306528	0.0200543	-0.506528	9.56184e-05	-0.249445	0.0572662	0.00848456	0.989391	-0.0607352	0.858345	-0.0707057	0.690111	-0.203801	0.152394	-0.406158	0.00208612	-0.154057	0.270068	-0.0646797	0.999071	-0.0781443	0.669581	-0.213738	0.156391	-0.416002	0.00251709	-0.161501	0.270966	-0.00819326	0.973309	-0.14421	0.36732	-0.34735	0.0151486	-0.0949171	0.562746	-0.127043	0.455016	-0.330235	0.0184149
ENSMUSG00000003134.10	Tbc1d8	0.33219	0.290647	-0.0603977	0.902942	0.172069	0.662993	1.07838	1.19092e-07	1.48881	7.22632e-16	1.97362	2.58277e-32	1.57674	3.02093e-18	-0.400484		-0.165594		0.767031	0.00014369	1.16781	3.79746e-11	1.65016	1.85397e-25	1.24834	3.16013e-13	0.239222	0.999071	1.16906	3.86278e-08	1.56713	4.91933e-16	2.04907	1.78434e-32	1.64968	1.58876e-18	0.934357	1.48209e-05	1.33198	1.19531e-12	1.81348	9.29861e-27	1.41213	1.90899e-14	0.406713	0.0280652	0.888147	2.72614e-09
ENSMUSG00000003135.15	Cnot11	-0.34897	0.00246164	-0.422576	0.000356333	-0.429146	0.000399547	-0.36529	0.00170536	-0.658398	2.05326e-09	-0.336195	0.00393957	-0.185718	0.131997	-0.0815047	0.825161	-0.0856957	0.761416	0.00431552	0.983061	-0.29835	0.0191768	0.0214526	0.901908	0.166858	0.203163	0.000317954	0.999722	0.0874808	0.604847	-0.218028	0.112851	0.101759	0.486432	0.249587	0.0486256	0.0918903	0.616077	-0.213852	0.13522	0.105249	0.50458	0.251208	0.0599983	-0.296976	0.0332656	0.0220096	0.904517
ENSMUSG00000003153.10	Slc2a3	0.0707953	0.0235979	-0.0303243	0.65182	-0.0543217	0.278691	0.0632607	0.110053	0.273059	4.7716e-16	-0.0132893	0.830834	0.159053	8.47808e-07	-0.109015	0.0419307	-0.13067	0.00193133	0.0132626	0.795571	0.213401	2.07195e-10	-0.0755005	0.100888	0.0919149	0.00446458	-0.0171535	0.999071	0.123698	0.00852001	0.321198	1.58085e-13	0.0322591	0.608409	0.202048	1.52217e-06	0.14575	0.000846837	0.342876	5.30742e-18	0.0531914	0.353431	0.221108	2.41669e-08	0.206057	2.59823e-07	-0.0837755	0.120468
ENSMUSG00000003154.15	Foxj2	0.287476	0.496737	-0.0747395	0.895041	-0.224349	0.645368	0.46863	0.137823	0.385496	0.231528	0.768934	0.00647336	0.666075	0.0170906	-0.370177		-0.517603		0.201284	0.602588	0.108939	0.782925	0.489732	0.102765	0.381844	0.203313	-0.142862	0.999071	0.573569	0.0739276	0.478189	0.139919	0.858826	0.00238209	0.753355	0.00695663	0.721076	0.0302812	0.625436	0.0526328	1.00574	0.000622811	0.898294	0.00189745	-0.0867872	0.833035	0.293187	0.354125
ENSMUSG00000003161.15	Sri	-0.323387	0.239804	-0.387673	0.168069	-0.257461	0.387202	-0.522871	0.0282452	-1.61032	2.05396e-10	-2.79092	4.43377e-20	-2.80878	1.07221e-18	-0.0722188		0.060369		-0.178668	0.584134	-1.27579	3.97805e-06	-2.45958	3.5796e-14	-2.48225	2.40651e-13	0.137012	0.999071	-0.104874	0.771474	-1.20456	2.87321e-05	-2.38843	7.05672e-13	-2.40883	6.09928e-12	-0.237135	0.466771	-1.33721	1.75261e-06	-2.52171	2.05311e-14	-2.54383	2.10904e-13	-1.09125	0.000335467	-2.27642	2.84237e-11
ENSMUSG00000003166.20	Dgcr2	-0.112299	0.401874	-0.134302	0.345332	-0.0605771	0.705246	-0.299978	0.0044474	-0.19108	0.0819726	-0.0401838	0.779457	0.0472983	0.71181	-0.0299001	0.943836	0.046118	0.87372	-0.166989	0.184703	-0.0676745	0.622854	0.0806514	0.541533	0.163177	0.127162	0.0805325	0.999071	-0.135472	0.318893	-0.0388669	0.798114	0.109379	0.390102	0.19426	0.0765892	-0.211222	0.0931977	-0.11502	0.372776	0.0326319	0.828837	0.115557	0.335203	0.105151	0.468015	0.252657	0.0314069
ENSMUSG00000003184.15	Irf3	-0.164016	0.456882	-0.216932	0.351768	-0.148816	0.529029	0.309499	0.057851	0.514754	0.000434141	1.16788	5.43796e-22	0.604813	9.05239e-06	-0.0608638	0.922727	0.00965376	0.986661	0.494492	0.0016091	0.689791	1.63079e-06	1.3405	5.13554e-29	0.772494	6.55061e-09	0.0749238	0.999071	0.5568	0.000717998	0.749677	1.17241e-06	1.4001	1.35311e-27	0.834447	6.25803e-09	0.486597	0.00413504	0.678931	7.13887e-06	1.32881	1.18048e-25	0.761219	8.87451e-08	0.201306	0.250425	0.851212	1.21924e-12
ENSMUSG00000003190.12	Bcl2l12	-0.0927027	0.856847	-0.105939	0.839135	-0.00701595	0.990327	-0.271618	0.465144	0.0167408	0.96987	-0.261201	0.473745	-0.201583	0.584105	-0.0211132		0.0800917		-0.15837	0.708039	0.120354	0.75609	-0.160102	0.675701	-0.105363	0.785066	0.105555	0.999071	-0.135388	0.758316	0.140616	0.718121	-0.140235	0.722786	-0.0831216	0.83697	-0.23656	0.564639	0.0391581	0.928535	-0.242132	0.511227	-0.187011	0.613831	0.284465	0.460976	0.0031624	0.995069
ENSMUSG00000003198.10	Zfp959	-0.793743	0.0705642	-0.346594	0.529446	-0.39946	0.42759	-0.794215	0.055164	-1.53233	0.000410068	-1.35766	0.00126348	-2.17304	1.27225e-06	0.43948		0.38866		0.0202805	0.978072	-0.728245	0.206329	-0.556153	0.319563	-1.37557	0.0120784	-0.0460642	0.999071	-0.418291	0.435027	-1.16923	0.0191221	-0.996614	0.0353366	-1.81417	0.000237594	-0.366604	0.522932	-1.11784	0.0267362	-0.946606	0.0537972	-1.76588	0.000486726	-0.742425	0.229838	-0.570906	0.324166
ENSMUSG00000003199.16	Mpnd	0.0326544	0.860558	0.000541575	0.998246	0.0533717	0.759525	-0.0334671	0.834248	-0.504982	5.89996e-06	-0.795914	4.79803e-11	-1.15226	6.69898e-23	-0.0400129	0.91918	0.0152264	0.963257	-0.0452652	0.771387	-0.526496	1.29128e-06	-0.819826	3.30479e-12	-1.18118	1.06999e-25	0.0596983	0.999071	-0.00377693	0.98212	-0.487601	2.36228e-05	-0.781092	1.45916e-10	-1.14004	6.06125e-22	-0.0586385	0.721263	-0.542871	1.78376e-06	-0.836881	1.06176e-11	-1.19788	1.15029e-23	-0.475313	4.2179e-05	-0.769516	2.89705e-10
ENSMUSG00000003200.10	Sh3gl1	0.435365	1.97674e-05	0.298814	0.0186337	0.284586	0.0214748	0.311934	0.00503451	-0.0772562	0.613247	0.301765	0.0129277	0.353407	0.000870204	-0.144449	0.490866	-0.156323	0.348329	-0.102505	0.428121	-0.501532	2.31419e-06	-0.124975	0.326574	-0.0782821	0.513121	-0.00740354	0.999071	0.0433696	0.787318	-0.358164	0.00292604	0.0182606	0.911565	0.0673005	0.611054	0.0555978	0.736978	-0.346388	0.00377858	0.0294677	0.856714	0.0765306	0.567829	-0.393054	0.000918431	-0.0171514	0.92026
ENSMUSG00000003206.7	Ebi3	-0.209003		-0.354082		-0.0233227		0.265929	0.852058	-1.05868	0.480759	-1.04577	0.460557	-0.633206	0.657247	-0.153006		0.180233		0.495836		-0.837345	0.613067	-0.827945	0.585578	-0.420397	0.782885	0.337539	0.999071	0.650319		-0.685214	0.69698	-0.676288	0.671487	-0.26637	0.869209	0.317316		-1.01922	0.518175	-1.01001	0.492786	-0.602319	0.680878	-1.32813		-1.31915	0.313241
ENSMUSG00000003208.9	Yju2	-0.454682	0.159905	-0.228389	0.579358	-0.137632	0.739361	-0.612712	0.0347955	-0.791854	0.00604985	-0.711564	0.0139558	-1.44862	1.18394e-06	0.218292		0.31146		-0.137374	0.757274	-0.326209	0.382921	-0.248212	0.507659	-0.990378	0.00334619	0.0975313	0.999071	-0.353667	0.334216	-0.545202	0.106466	-0.467626	0.157464	-1.20738	0.000216384	-0.446995	0.198325	-0.638857	0.043831	-0.561683	0.0778448	-1.3033	4.2444e-05	-0.183183	0.688519	-0.105928	0.812183
ENSMUSG00000003226.7	Ranbp2	-0.206811	4.42335e-05	-0.155261	0.0216979	-0.241259	6.08273e-05	-0.389463	1.73472e-13	-0.424693	6.25315e-15	-0.663014	1.48253e-25	-0.349212	2.06132e-11	0.0436656	0.807426	-0.0400008	0.770763	-0.1618	0.00727261	-0.20681	0.000422468	-0.447687	5.75397e-12	-0.138749	0.0147236	-0.0791433	0.999071	-0.204128	0.00198916	-0.251719	0.000129947	-0.492582	2.33075e-12	-0.181296	0.00433316	-0.120044	0.110734	-0.168016	0.0137158	-0.409735	1.27594e-08	-0.100216	0.155018	-0.0390667	0.665857	-0.280795	0.000123164
ENSMUSG00000003227.4	Edar							1.38219												1.47378										1.39366								1.29119								-1.32121		-1.29902
ENSMUSG00000003228.9	Grk5	0.417354	0.505252	0.242542	0.760747	0.565389	0.323773	0.083126	0.908628	-0.522314	0.404094	-0.587772	0.342919	-2.32146	0.000495125	-0.182746		0.142355		-0.313198	0.601735	-0.928564	0.075041	-0.99658	0.0512338	-2.73535	4.23428e-06	0.329903	0.999071	-0.129616	0.854063	-0.747607	0.19628	-0.815131	0.141121	-2.55164	5.30597e-05	-0.453812	0.428608	-1.07218	0.0338119	-1.14089	0.0230837	-2.87937	1.14253e-06	-0.609279	0.352211	-0.677778	0.260518
ENSMUSG00000003233.12	Dvl3	0.115868	0.605168	-0.233181	0.298775	-0.306699	0.123605	-0.0957504	0.6606	0.167008	0.358799	0.125693	0.526644	0.599186	1.73022e-05	-0.356916	0.138664	-0.428113	0.0345122	-0.190911	0.319171	0.0623116	0.76466	0.01837	0.936973	0.487018	0.000354371	-0.0666324	0.999071	0.167369	0.452652	0.417842	0.0170382	0.373987	0.0355029	0.845031	9.4056e-09	0.239103	0.261433	0.48923	0.00379856	0.444438	0.011744	0.913617	5.63207e-10	0.25909	0.167906	0.214067	0.261751
ENSMUSG00000003234.16	Abcf3	-0.273537	0.0795035	-0.209511	0.245301	-0.273863	0.0939843	-0.0392789	0.841757	0.0805749	0.627165	0.281892	0.0328481	0.0433424	0.808692	0.0561602	0.915168	-0.00584715	0.991181	0.25521	0.10249	0.365206	0.0084106	0.56409	9.64408e-06	0.320571	0.0198513	-0.0574969	0.999071	0.200242	0.231666	0.307749	0.0364335	0.506619	0.000112306	0.265496	0.0680944	0.262796	0.112067	0.36988	0.0100249	0.567947	2.01746e-05	0.324922	0.0256178	0.116011	0.50929	0.314054	0.0196513
ENSMUSG00000003235.13	Eif2b5	0.167642	0.010582	0.134495	0.110029	0.109097	0.190792	0.0302224	0.750749	0.29457	1.47879e-06	0.238356	0.000570717	0.522131	4.22226e-21	-0.0410281	0.850661	-0.0640925	0.622769	-0.116631	0.1081	0.138018	0.0340572	0.0793235	0.313639	0.358151	3.18451e-11	-0.0185615	0.999071	-0.0742045	0.412876	0.177787	0.0138827	0.119071	0.137757	0.400278	8.85106e-11	-0.0507001	0.609348	0.200921	0.00326459	0.141487	0.0727273	0.420724	5.15123e-12	0.260542	9.91384e-05	0.200995	0.00788185
ENSMUSG00000003269.17	Cyth2	0.188538	0.162122	0.0399319	0.850829	0.104489	0.550621	0.48154	3.63094e-06	0.134877	0.336057	0.478303	9.87933e-06	0.435631	4.25883e-05	-0.156496	0.501289	-0.08963	0.717869	0.313864	0.00283289	-0.042481	0.791407	0.298383	0.00516411	0.250737	0.017479	0.0714164	0.999071	0.471688	1.40183e-05	0.112734	0.457607	0.453654	3.92888e-05	0.408368	0.000189727	0.405285	0.000445087	0.0459085	0.789357	0.386036	0.000763228	0.338976	0.00290492	-0.350411	0.00251695	-0.0103608	0.946686
ENSMUSG00000003271.17	Sult2b1	0.191747	0.888583	0.184893	0.891601	0.577639	0.566152	0.343723	0.735611	0.806002	0.284542	1.07872	0.119903	0.925226	0.196003	-0.0148059		0.380753		0.174004	0.873678	0.625781	0.407598	0.896433	0.180748	0.737651	0.285142	0.399362	0.999071	0.190138	0.858138	0.639839	0.410123	0.909822	0.18271	0.753013	0.285882	-0.205129	0.850291	0.244056	0.765699	0.513822	0.470414	0.355306	0.636827	0.457953	0.585145	0.727774	0.298897
ENSMUSG00000003273.14	Car11	0.08607	0.95284	0.242506	0.844262	0.506258	0.609446	-0.615754	0.550345	-0.809742	0.41537	-0.652002	0.511921	-2.57308	0.0175949	0.148493		0.41426		-0.681658	0.514046	-0.885004	0.370396	-0.729737	0.444163	-2.65547	0.0117848	0.270724	0.999071	-0.828752	0.390682	-1.03513	0.26603	-0.879718	0.321238	-2.80297	0.00598031	-1.09418	0.219398	-1.30035	0.124602	-1.14631	0.166691	-3.07127	0.00159484	-0.198657		-0.0431428	0.975214
ENSMUSG00000003279.17	Dlgap1	-0.0552257	0.958378	-0.565025	0.480025	-0.441646	0.579221	0.642886	0.198074	-0.128148	0.861263	-0.565225	0.381201	-0.346958	0.600724	-0.517643		-0.391788		0.719409	0.166863	-0.0619581	0.937759	-0.500892	0.449461	-0.28785	0.674105	0.130395	0.999071	1.23787	0.0155932	0.453888	0.526262	0.0151081	0.98451	0.230674	0.763641	1.1129	0.0372666	0.328694	0.659106	-0.111241	0.897828	0.102493	0.90087	-0.774826	0.144608	-1.21543	0.0144696
ENSMUSG00000003282.9	Plag1	-0.327409	0.374603	-0.420745	0.26325	-0.381568	0.322969	-0.771715	0.012798	-0.291113	0.377904	-0.632268	0.0448561	-0.261974	0.427493	-0.10119		-0.0596075		-0.423644	0.272615	0.0474176	0.913388	-0.296608	0.429519	0.069044	0.863091	0.0460798	0.999071	-0.320917	0.446918	0.147336	0.716598	-0.196539	0.629071	0.171378	0.644518	-0.36239	0.414088	0.105879	0.809617	-0.239272	0.571541	0.127454	0.757018	0.476854	0.214691	0.131588	0.780742
ENSMUSG00000003283.14	Hck	1.48451	2.08886e-09	1.49158	8.46374e-09	1.57577	3.30606e-10	1.59312	3.71122e-11	1.79967	5.85312e-14	2.38589	7.22477e-31	2.09549	3.65807e-22	-0.00087361		0.0857254	0.881088	0.129204	0.651637	0.326148	0.157113	0.909675	1.40789e-07	0.614559	0.000814735	0.0912277	0.999071	0.131456	0.64958	0.325649	0.171593	0.90938	2.80323e-07	0.616666	0.00116344	0.0453739	0.900106	0.239103	0.336117	0.821994	5.34953e-06	0.527222	0.00713524	0.202802	0.444987	0.785582	6.3562e-06
ENSMUSG00000003299.10	Mrpl4	-0.0143843	0.950427	-0.0732887	0.710852	0.152237	0.339264	-0.154426	0.261386	-0.505835	4.14372e-05	-0.0811126	0.596043	-0.227262	0.0770213	-0.0667955	0.864908	0.161045	0.440954	-0.119199	0.431758	-0.480316	0.000116086	-0.0581662	0.712471	-0.209241	0.102117	0.23233	0.999071	-0.0510051	0.778736	-0.414677	0.00193816	0.00742154	0.968256	-0.1413	0.323614	-0.278545	0.0484363	-0.642614	6.03046e-07	-0.221184	0.111371	-0.371682	0.00396198	-0.35512	0.0116796	0.0662503	0.69265
ENSMUSG00000003308.15	Keap1	0.416769	0.000343545	0.414097	0.00125991	0.375713	0.00371769	0.872007	4.09998e-17	0.271794	0.0318924	0.377014	0.00193563	0.0530586	0.76057	-0.0105445	0.982045	-0.0466635	0.879255	0.475867	2.34886e-06	-0.133896	0.309655	-0.0312546	0.842273	-0.360012	0.00213673	-0.0315888	0.999071	0.487919	5.65957e-06	-0.124619	0.379504	-0.0219687	0.895408	-0.348364	0.00516989	0.524402	1.96301e-06	-0.0884361	0.555976	0.0134477	0.936745	-0.314841	0.01521	-0.603963	1.50734e-08	-0.502256	3.65293e-06
ENSMUSG00000003309.14	Ap1m2	0.13653	0.731559	0.182668	0.650732	0.0833097	0.847161	-0.119101	0.757759	-0.552492	0.065173	-1.03801	0.000511215	-1.89577	2.98631e-09	0.0382428		-0.0587552		-0.235159	0.493638	-0.678027	0.0166894	-1.166	4.21204e-05	-2.02874	2.63689e-11	-0.0926463	0.999071	-0.271381	0.425619	-0.717063	0.0135101	-1.20543	2.9369e-05	-2.06573	2.77341e-11	-0.174467	0.657187	-0.620399	0.0379835	-1.10919	0.000215546	-1.97144	7.05347e-10	-0.437443	0.222529	-0.92632	0.00419344
ENSMUSG00000003316.14	Glg1	-0.0309425	0.768015	-0.0622921	0.552794	-0.163312	0.044455	-0.196486	0.00339824	0.30355	2.86714e-07	0.0368838	0.712467	0.308929	7.32203e-08	-0.0392382	0.866342	-0.137909	0.193396	-0.144649	0.0524078	0.345614	9.4008e-09	0.0763315	0.38932	0.343558	2.46852e-09	-0.0941866	0.999071	-0.104119	0.227526	0.383617	5.76877e-09	0.114333	0.194056	0.383865	1.37685e-09	-0.00503865	0.97245	0.482357	4.44485e-13	0.212152	0.0124512	0.480037	2.64264e-13	0.496247	2.09134e-15	0.226113	0.00494677
ENSMUSG00000003341.9	Atp8b3	0.532302	0.703454	0.424708	0.796486	-0.829163		0.44128	0.729012	0.510494	0.662239	0.976167	0.30538	0.823661	0.414023	-0.115586		-1.36635		-0.0694251	0.960938	-0.0101457	0.994917	0.45374	0.61987	0.296111	0.764156	-1.24612	0.999071	0.0460503	0.972463	0.102652	0.935401	0.567611	0.545111	0.412563	0.680694	1.29863		1.35512	0.230892	1.81818	0.0582337	1.66041	0.0971814	0.0653894	0.959764	0.52817	0.573498
ENSMUSG00000003344.14	Btbd2	0.502428	3.54582e-05	0.428532	0.00241867	0.319168	0.0304507	0.259346	0.0646753	0.87779	1.28019e-15	0.868179	1.43389e-14	0.894719	1.88085e-16	-0.08176	0.825323	-0.188824	0.326343	-0.222217	0.0966309	0.386467	0.000287079	0.374294	0.000597417	0.395972	0.000123937	-0.102518	0.999071	-0.139254	0.382279	0.46689	4.84626e-05	0.454771	7.69334e-05	0.478826	1.60887e-05	-0.0316193	0.886228	0.574096	2.47835e-07	0.561168	9.58153e-07	0.583288	1.29194e-07	0.61465	2.59499e-08	0.601665	7.34746e-08
ENSMUSG00000003345.16	Csnk1g2	0.391962	7.38131e-06	0.200549	0.091076	0.152659	0.250921	0.0997631	0.402623	0.151508	0.152101	0.193685	0.0644953	0.186063	0.0629444	-0.199306	0.130746	-0.244903	0.0453673	-0.271198	0.00277789	-0.229306	0.0105275	-0.189577	0.0439397	-0.20215	0.0203963	-0.0411011	0.999071	-0.0705226	0.585599	-0.0311037	0.815965	0.00849517	0.956143	-0.00174826	0.994076	-0.0246952	0.889909	0.0143918	0.926204	0.0532887	0.696618	0.0413211	0.757178	0.0479193	0.726463	0.0868605	0.47
ENSMUSG00000003346.14	Abhd17a	0.100818	0.605673	0.0381868	0.877264	-0.113886	0.578494	0.0355535	0.862246	0.331172	0.0103322	0.500982	7.76122e-05	0.489157	3.47274e-05	-0.0705727	0.881959	-0.220277	0.306082	-0.044632	0.825753	0.241436	0.0699555	0.408778	0.00121563	0.391923	0.000757197	-0.145231	0.999071	0.0277658	0.897035	0.311064	0.0234447	0.478214	0.000246777	0.463699	0.000158011	0.177617	0.312255	0.460481	0.000444025	0.62721	1.50622e-06	0.610641	6.21567e-07	0.291884	0.0366794	0.45839	0.00041481
ENSMUSG00000003348.10	Mob3a	0.224362	0.563293	0.0964257	0.841711	-0.0622051	0.901395	-0.407504	0.23694	-0.131587	0.729108	0.281572	0.363922	-0.648409	0.0403033	-0.13584		-0.292351		-0.611019	0.0426223	-0.345106	0.254427	0.0651542	0.848032	-0.869392	0.00153134	-0.151917	0.999071	-0.47402	0.14321	-0.210494	0.532485	0.199938	0.498028	-0.732385	0.0113421	-0.316966	0.408075	-0.0539626	0.895986	0.355687	0.221835	-0.578554	0.0694697	0.271947	0.484755	0.681737	0.0151847
ENSMUSG00000003352.14	Cacnb3	0.16939	0.662262	0.0972096	0.828872	0.0394393	0.933464	0.846536	6.61133e-05	0.891454	2.41053e-05	1.01712	7.57387e-07	0.695031	0.00182491	-0.0799881		-0.135378		0.698294	0.00168974	0.733414	0.000728276	0.85661	3.80693e-05	0.529555	0.0203683	-0.0508284	0.999071	0.779372	0.000361903	0.811969	0.000177904	0.93515	5.56429e-06	0.610508	0.00668752	0.835091	0.00035849	0.867184	0.000106019	0.98953	5.23356e-06	0.662917	0.00522197	0.0411467	0.89279	0.163436	0.485783
ENSMUSG00000003354.6	Ccdc65	1.51434		1.81691		1.72266		1.82774		-0.360162		-0.910134		-0.391823		0.295062		0.201898		0.334351		-1.86134		-2.41441	0.279908	-1.90388	0.367546	-0.090078	0.999071	0.0424866		-2.15421		-2.70979	0.199887	-2.19743	0.269788	0.134235		-2.06521		-2.62028	0.238205	-2.10761	0.317561	-2.18971		-2.74488	0.195317
ENSMUSG00000003355.7	Fkbp11	0.291094	0.407684	0.592383	0.0389126	0.345795	0.313242	0.257958	0.434819	0.480071	0.0753084	0.895592	0.000220336	0.369038	0.197504	0.29347		0.049171		-0.0119627	0.977545	0.20013	0.5068	0.613299	0.0107909	0.0817026	0.805278	-0.239848	0.999071	-0.304352	0.308673	-0.0946536	0.766368	0.31822	0.209992	-0.210647	0.447323	-0.0595237	0.894403	0.149821	0.64142	0.562125	0.0259862	0.0311426	0.9318	0.218218	0.506981	0.630703	0.0115141
ENSMUSG00000003360.15	Ddx23	-0.405244	2.10274e-07	-0.401669	5.14125e-06	-0.352677	7.49015e-05	-1.16581	5.14163e-43	-0.919098	6.75665e-27	-0.947078	1.48958e-26	-1.08918	3.87054e-33	-0.0043262	0.9912	0.0470362	0.846059	-0.739717	1.989e-15	-0.502827	1.062e-07	-0.533321	3.39072e-08	-0.680337	3.61562e-12	0.0558518	0.999071	-0.733977	7.10813e-14	-0.499641	7.32466e-07	-0.530184	1.52508e-07	-0.674883	8.44763e-11	-0.785047	7.63715e-15	-0.55108	3.54342e-08	-0.58239	1.30904e-08	-0.728882	3.66661e-12	0.242814	0.0567664	0.21151	0.0969822
ENSMUSG00000003363.15	Pld3	0.594389	1.19533e-06	0.690543	3.62942e-08	0.81492	2.25607e-11	0.785442	3.87047e-10	1.06281	1.06536e-21	1.42837	1.88809e-39	0.825085	8.50785e-13	0.0882408	0.799648	0.214863	0.222845	0.211519	0.134316	0.4795	7.99543e-06	0.842492	2.79922e-16	0.234296	0.0444794	0.131102	0.999071	0.125011	0.43541	0.390131	0.000554438	0.753012	7.40806e-13	0.147236	0.250185	-0.00150923	0.994927	0.263472	0.0279095	0.625744	1.02824e-08	0.0180867	0.911965	0.273782	0.0358302	0.635875	2.40313e-08
ENSMUSG00000003378.9	Grik5	0.777307	0.00986952	0.914822	0.00243753	0.904805	0.001905	0.293076	0.44909	0.843307	0.0024447	1.5317	3.59453e-11	0.980296	0.000196696	0.129686		0.122098		-0.46353	0.139867	0.0772436	0.827752	0.763321	0.000413996	0.206821	0.470279	-0.00333663	0.999071	-0.591336	0.0468899	-0.0533161	0.881115	0.632126	0.00464334	0.0781306	0.809777	-0.58379	0.0553347	-0.0459921	0.899666	0.639159	0.0040832	0.0832063	0.797184	0.546587	0.070852	1.23176	6.57098e-08
ENSMUSG00000003379.7	Cd79a	-0.201984	0.857541	-0.37122	0.734584	-0.375869	0.71722	-0.0790826	0.933564	-0.808787	0.345773	-2.79739	0.00285129	-2.53813	0.00528212	-0.177044		-0.179552		0.143089	0.893381	-0.594882	0.533509	-2.58744	0.0084548	-2.33222	0.0141333	0.00215695	0.999722	0.322046	0.741413	-0.419426	0.689553	-2.41184	0.0196476	-2.15395	0.03299	0.324904	0.757506	-0.41659	0.698298	-2.40992	0.0233242	-2.15366	0.0381093	-0.732889	0.458002	-2.72676	0.00524638
ENSMUSG00000003380.11	Rabac1	-0.0117959	0.957	0.0907074	0.595418	0.182441	0.157325	0.0313823	0.843601	0.151966	0.216342	0.305893	0.00459023	-0.118207	0.353469	0.0945871	0.744046	0.188702	0.219752	0.063988	0.661378	0.174813	0.139823	0.326364	0.00171585	-0.102718	0.411087	0.0985628	0.999071	-0.029023	0.861893	0.0791856	0.577288	0.230556	0.0422197	-0.196166	0.0992089	-0.122872	0.363458	-0.0150308	0.927804	0.135728	0.264831	-0.292919	0.00797449	0.116691	0.401612	0.267434	0.0156616
ENSMUSG00000003382.18	Etv3	0.116302	0.667669	-0.0987952	0.752853	-0.122262	0.662726	0.276875	0.131329	-0.142427	0.523264	-0.267985	0.186545	0.509532	0.00102157	-0.222917	0.590066	-0.244023	0.451674	0.18159	0.394613	-0.247427	0.240556	-0.375461	0.0531108	0.397118	0.0142771	-0.0165718	0.999071	0.405557	0.0342931	-0.0260965	0.928712	-0.154041	0.506678	0.621003	0.000151468	0.427311	0.0278531	-0.00460693	0.987924	-0.133452	0.585795	0.63925	0.000103461	-0.423034	0.0244519	-0.552058	0.00163992
ENSMUSG00000003402.14	Prkcsh	0.19353	0.0206605	0.168415	0.0910991	0.241106	0.00396168	0.182781	0.0311859	0.336388	3.93793e-06	0.514042	2.39077e-12	0.682129	6.13518e-26	-0.0330188	0.912501	0.0419735	0.833963	0.00989016	0.944179	0.153932	0.057561	0.329023	1.4974e-05	0.492165	4.65681e-14	0.0794939	0.999071	0.0446334	0.714934	0.185917	0.0297061	0.360911	5.64398e-06	0.526383	1.54361e-13	-0.0301981	0.820751	0.11075	0.207415	0.285142	0.000300368	0.448722	8.42654e-11	0.149859	0.0965937	0.324087	6.47752e-05
ENSMUSG00000003410.8	Elavl3	0.10503	0.881242	-0.327601	0.616414	-0.586683	0.298134	1.73374	3.65637e-11	0.780382	0.027827	-0.166684	0.771421	0.291742	0.525139	-0.440469		-0.697287		1.64961	1.38139e-10	0.686576	0.0535607	-0.26336	0.609077	0.190426	0.684124	-0.252272	0.999071	2.09148	3.26277e-14	1.12566	0.00215587	0.175726	0.765138	0.631926	0.138269	2.3488	1.6355e-15	1.38269	0.000235803	0.431433	0.444554	0.886167	0.0423122	-0.957269	0.000198854	-1.90629	2.25158e-11
ENSMUSG00000003411.10	Rab3b	0.12206	0.886047	0.511876	0.397274	0.315099	0.646705	0.356026	0.531785	0.328239	0.559304	0.86889	0.0399334	-0.840585	0.151892	0.381819		0.187437		0.255074	0.671055	0.217221	0.707708	0.755523	0.063538	-0.958841	0.0755521	-0.189974	0.999071	-0.125433	0.836529	-0.165661	0.766802	0.372707	0.380026	-1.33949	0.00518324	0.0693852	0.926777	0.0287467	0.967638	0.566353	0.190412	-1.14776	0.0296464	-0.0318059	0.962582	0.505784	0.241299
ENSMUSG00000003418.11	St8sia6	-1.85524	5.80998e-09	-2.11375	3.56222e-09	-2.52252	3.57434e-12	-2.92885	1.95159e-15	-2.74946	6.89648e-14	-1.31041	2.91296e-05	-1.73699	5.0041e-08	-0.267289		-0.671661		-1.0537	0.108135	-0.884084	0.160018	0.552279	0.271469	0.122286	0.851454	-0.399905	0.999071	-0.784557	0.310509	-0.616939	0.409351	0.818401	0.115116	0.390775	0.529742	-0.381279	0.705525	-0.21408	0.816297	1.22197	0.0200456	0.792737	0.191346	0.175946	0.871649	1.6111	0.00231485
ENSMUSG00000003420.8	Fcgrt	0.43017	0.267652	0.49826	0.212523	0.634363	0.0663175	1.16852	4.86809e-06	1.80598	2.08645e-16	1.90114	1.75515e-17	1.01008	0.00029198	0.0602125		0.198633		0.759092	0.00279144	1.38689	2.14957e-11	1.47955	2.22559e-12	0.58362	0.0325076	0.143135	0.999071	0.700155	0.00915617	1.3254	1.57537e-09	1.41819	1.00008e-10	0.524619	0.0691554	0.562272	0.0418646	1.18689	2.20271e-08	1.27889	3.27948e-09	0.38352	0.198138	0.633695	0.0022415	0.725481	0.000353028
ENSMUSG00000003421.13	Nosip	-0.172901	0.295674	-0.0426306	0.852488	0.0878001	0.652233	-0.124367	0.442817	0.297994	0.0172539	0.0540845	0.760447	-0.164417	0.270812	0.122374	0.724153	0.255141	0.165712	0.0692875	0.717269	0.482019	6.0459e-05	0.235634	0.0932363	0.0121454	0.951889	0.137299	0.999071	-0.0516139	0.793645	0.358433	0.00512263	0.112018	0.473929	-0.109073	0.494034	-0.184017	0.25258	0.225686	0.0912666	-0.0214542	0.911268	-0.24444	0.0861879	0.418614	0.00107067	0.171357	0.265222
ENSMUSG00000003423.15	Pih1d1	-0.280394	0.0749997	-0.202823	0.283713	-0.107919	0.603084	-0.17505	0.273567	-0.453735	0.00154402	-0.27755	0.0740752	-1.02682	2.3744e-12	0.0696328	0.894543	0.16696	0.517362	0.126208	0.484215	-0.162214	0.349813	0.0116375	0.957637	-0.742712	8.60048e-07	0.101762	0.999071	0.0581483	0.782614	-0.232846	0.168389	-0.0592373	0.767818	-0.811176	1.79784e-07	-0.0388989	0.872072	-0.330346	0.0345987	-0.15721	0.374316	-0.911163	2.90298e-09	-0.282512	0.0846555	-0.109509	0.558784
ENSMUSG00000003429.11	Rps11	-9.66859e-05	0.999392	-0.0280831	0.783014	0.0138983	0.88063	-0.0123944	0.846397	0.137129	0.00203864	0.208006	1.72194e-06	0.346859	2.18348e-26	-0.0359232	0.846944	0.00846331	0.95787	0.00862351	0.899095	0.148276	0.000507428	0.216704	2.27961e-07	0.350615	2.22715e-30	0.0486939	0.999071	0.0460415	0.579823	0.183219	0.00460307	0.251441	5.98575e-05	0.387661	1.67126e-12	0.00197088	0.986903	0.138611	0.0243182	0.206344	0.000495448	0.340526	2.4982e-11	0.145636	0.00631358	0.213332	3.18183e-05
ENSMUSG00000003435.9	Supt5	-0.108609	0.143715	-0.125365	0.133387	-0.087278	0.310244	-0.0423639	0.621691	0.0919209	0.183588	0.230478	0.000336096	0.368513	2.25212e-11	-0.0246624	0.922194	0.0158018	0.940746	0.0870724	0.272395	0.211635	0.000910326	0.347747	4.46205e-08	0.480829	2.85069e-18	0.0449228	0.999071	0.113186	0.166339	0.235105	0.000663425	0.37112	3.26021e-08	0.506549	1.04383e-16	0.0731024	0.420793	0.194644	0.00456332	0.329978	1.08491e-06	0.463469	2.9218e-14	0.130467	0.0790715	0.265656	0.000111088
ENSMUSG00000003436.11	Dll3	1.13248	0.226242	0.77652	0.518907	0.768717	0.508556	0.893423	0.348686	0.00721545	0.99538	-0.302223	0.830706	0.124536	0.929759	-0.363793		-0.369089		-0.219586	0.826528	-1.11443	0.181687	-1.42517	0.0944401	-1.00509	0.207966	-0.000898409	0.999828	0.146653	0.893637	-0.75144	0.445766	-1.06261	0.272959	-0.639941	0.491475	0.152073	0.902982	-0.746198	0.456686	-1.05828	0.29562	-0.637282	0.517618	-0.88984	0.375946	-1.2025	0.212009
ENSMUSG00000003437.14	Paf1	-0.0667367	0.707944	-0.232486	0.148335	-0.33197	0.0133393	0.287812	0.0110891	0.0104398	0.951774	0.437202	5.4206e-05	0.327206	0.00219252	-0.173582	0.519967	-0.270791	0.107344	0.375468	0.000805779	0.0882675	0.541979	0.512561	1.68469e-06	0.397584	0.000129573	-0.0925881	0.999071	0.550061	1.05203e-05	0.26035	0.0683161	0.684889	1.29001e-08	0.572314	1.3851e-06	0.648003	4.17843e-08	0.357869	0.00484957	0.781438	9.1099e-12	0.666901	2.52222e-09	-0.281184	0.020641	0.142355	0.266375
ENSMUSG00000003438.17	Timm50	-0.124663	0.319521	0.0875085	0.565397	0.0862192	0.554903	-0.271313	0.00836799	-0.345627	0.000678977	-0.0556438	0.692112	-0.303446	0.00257882	0.20427	0.188484	0.20534	0.152685	-0.125807	0.318173	-0.209869	0.0609472	0.0776858	0.559729	-0.175127	0.108874	0.00551061	0.999071	-0.328609	0.00199308	-0.415226	7.84426e-05	-0.127872	0.299942	-0.378275	0.000209013	-0.329402	0.00330029	-0.416401	8.62791e-05	-0.12966	0.313111	-0.381901	0.000259588	-0.0781069	0.602942	0.208649	0.0859384
ENSMUSG00000003444.8	Med29	-0.283613	0.252381	-0.351113	0.164855	-0.283263	0.278691	-0.401435	0.0624946	-0.206485	0.372556	-0.0182168	0.950929	-0.0202011	0.942633	-0.0753888		-0.00516948	0.995388	-0.0970234	0.754326	0.0881715	0.753167	0.274048	0.223624	0.267055	0.216456	0.0746633	0.999071	-0.0201789	0.954401	0.162426	0.539329	0.348104	0.116549	0.343532	0.111575	-0.0901305	0.79501	0.0921914	0.751548	0.277259	0.247168	0.27088	0.244291	0.191119	0.488348	0.376165	0.0946138
ENSMUSG00000003452.15	Bicd1	-0.373639	0.333768	0.112529	0.823506	-0.121015	0.802795	-1.23791	0.000191551	-2.29319	1.08417e-09	-2.42935	2.54783e-10	-2.98624	1.39884e-12	0.478416		0.247089		-0.843514	0.0299041	-1.9085	3.17692e-06	-2.04724	7.38416e-07	-2.60952	6.69813e-09	-0.226753	0.999071	-1.32096	7.88426e-05	-2.38867	2.12837e-10	-2.5272	2.49203e-11	-3.08619	1.1078e-13	-1.08898	0.00352777	-2.15695	5.00869e-08	-2.29655	1.24761e-08	-2.85783	9.2015e-11	-1.0589	0.0606177	-1.19838	0.0254657
ENSMUSG00000003458.12	Ncstn	-0.145127	0.330876	-0.166116	0.302013	-0.206559	0.157573	-0.236753	0.0606285	-0.558503	4.11903e-06	0.0773456	0.595997	0.0778521	0.57786	-0.0288615	0.952904	-0.0669604	0.824325	-0.0707634	0.677557	-0.402318	0.00176716	0.231134	0.0595747	0.226687	0.0542375	-0.0335771	0.999071	-0.0406007	0.829578	-0.374783	0.00648999	0.2587	0.039984	0.25663	0.0365672	-0.00196608	0.994113	-0.336495	0.0159153	0.296126	0.0195829	0.292071	0.0182012	-0.325636	0.0221503	0.306938	0.0129205
ENSMUSG00000003464.13	Pex19	0.00573842	0.983578	0.0187272	0.935722	0.04361	0.832888	-0.137861	0.343235	0.0246314	0.883908	0.368932	0.00116648	0.0648464	0.666644	0.00507185	0.992436	0.032382	0.931795	-0.122763	0.440406	0.0300101	0.86522	0.371916	0.00131898	0.0628301	0.679288	0.0316721	0.999071	-0.126282	0.438366	0.0238804	0.893221	0.365479	0.00222341	0.058797	0.706207	-0.153381	0.340342	-0.0035135	0.986052	0.337525	0.0055745	0.0290209	0.864667	0.158695	0.296932	0.49965	1.87244e-05
ENSMUSG00000003469.9	Phyhip	0.469566	0.620131	0.56284	0.552094	0.391893	0.700058	1.17989	0.0477899	1.79149	0.000191869	1.39218	0.0105014	2.01359	7.05898e-06	0.0852099		-0.0833782		0.730492	0.23154	1.33284	0.00312356	0.931272	0.0710363	1.54742	0.000162521	-0.164083	0.999071	0.647255	0.295633	1.24662	0.00648279	0.844881	0.102081	1.46364	0.000397092	0.816117	0.200755	1.41557	0.0025887	1.01311	0.060798	1.6301	0.00017314	0.608281	0.219766	0.20539	0.734967
ENSMUSG00000003476.16	Crhr2	0.90768		0.0178541		1.15752		2.24214		0.618008		2.68253	0.230937	2.91829	0.16069	-0.899152		0.241151		1.34928		-0.279657		1.7781	0.399735	2.00783	0.29799	1.14532	0.999071	2.25511		0.61892		2.68125	0.207422	2.91375	0.144074	1.11903		-0.521253		1.54736	0.480954	1.78129	0.376675	-1.62201		0.434011	0.825824
ENSMUSG00000003477.5	Inmt
ENSMUSG00000003484.4	Cyp4f18	1.36322		1.45589						1.49654		1.51816				0.0842486		-1.252		-1.42744		0.143512		0.162267		-1.34574		-1.33203	0.999071	-1.50838		0.0598079		0.078431		-1.42837				1.39436		1.41249				1.57607		1.59432
ENSMUSG00000003500.13	Impdh1	0.347766	0.112794	0.167801	0.579597	0.131212	0.687634	0.145953	0.563612	0.283692	0.183582	-0.0474056	0.873362	0.265776	0.222403	-0.187826		-0.222252	0.544494	-0.181019	0.437411	-0.0529715	0.839501	-0.386666	0.0520463	-0.0784324	0.743148	-0.0299109	0.999071	0.00812817	0.978602	0.133569	0.579712	-0.200107	0.386759	0.110491	0.641545	0.0428645	0.904807	0.168109	0.506112	-0.166589	0.52854	0.14254	0.578544	0.134002	0.603507	-0.200592	0.402562
ENSMUSG00000003505.15	Psg18
ENSMUSG00000003518.13	Dusp3	0.957955	0.000914385	0.93509	0.0020629	1.06643	0.000180441	0.67589	0.0345244	0.221269	0.589911	-1.36233	0.000955426	0.230901	0.564203	-0.0308479		0.102618		-0.261931	0.438511	-0.725657	0.0110492	-2.31187	1.11603e-12	-0.723557	0.0081694	0.137952	0.999071	-0.229148	0.506856	-0.695812	0.0171852	-2.28205	2.86085e-12	-0.691489	0.01278	-0.362701	0.261165	-0.829542	0.00307484	-2.41663	9.3092e-14	-0.827641	0.00238907	-0.458387	0.195167	-2.04566	6.56349e-09
ENSMUSG00000003526.12	Prodh	0.169456	0.683099	0.135347	0.783925	0.123443	0.786089	0.127127	0.741125	0.399988	0.182197	0.403069	0.157683	0.819115	0.000525595	-0.0419085		-0.0514931		-0.0213371	0.963591	0.241468	0.45373	0.242225	0.412835	0.653336	0.00476115	-0.00496436	0.999071	0.0212876	0.96224	0.281539	0.408905	0.282746	0.361612	0.696371	0.00565961	0.0319732	0.949304	0.291851	0.374168	0.291728	0.344742	0.702937	0.00463158	0.268829	0.434062	0.268782	0.377719
ENSMUSG00000003527.9	Ess2	-0.132286	0.612828	-0.120136	0.679348	-0.0532175	0.859247	0.000749833	0.997582	0.083485	0.715437	0.364968	0.0310015	0.5321	0.000538003	0.0042644		0.0735381	0.879303	0.154083	0.513732	0.22696	0.260251	0.505837	0.00192028	0.668079	8.46508e-06	0.0736511	0.999071	0.15109	0.528076	0.221625	0.286497	0.500228	0.00270674	0.664805	1.86551e-05	0.0822215	0.769307	0.1522	0.485044	0.430301	0.0117979	0.593044	0.000157336	0.0790371	0.763713	0.357062	0.0428928
ENSMUSG00000003528.15	Slc25a1	0.202609	0.0675738	0.0443154	0.81305	0.0813398	0.59764	0.274064	0.00560596	0.525351	1.64301e-09	0.453111	8.95193e-07	-0.0552825	0.67124	-0.166152	0.388679	-0.12678	0.49611	0.0922848	0.460409	0.333923	0.000227309	0.259172	0.00705415	-0.254166	0.0105924	0.0439093	0.999071	0.259707	0.021459	0.498664	3.41419e-07	0.42396	2.32658e-05	-0.0869871	0.49882	0.220843	0.0587986	0.459558	1.3173e-06	0.383924	0.000134706	-0.128824	0.293106	0.247556	0.0120065	0.171818	0.104695
ENSMUSG00000003531.15	Dgcr6	0.391876	0.0604081	0.462546	0.030528	0.512325	0.0110506	-0.0585286	0.845354	-0.265835	0.277974	0.0402621	0.891491	-0.269739	0.268113	0.0627639	0.922021	0.114941	0.770763	-0.429645	0.0324565	-0.64657	0.00105748	-0.343016	0.0850274	-0.657803	0.000662948	0.0566264	0.999071	-0.490762	0.0140005	-0.710319	0.00040122	-0.406993	0.0388679	-0.719359	0.000249493	-0.542666	0.00726991	-0.762712	0.000109864	-0.459828	0.0194038	-0.774194	8.26679e-05	-0.210965	0.455461	0.0917069	0.740627
ENSMUSG00000003534.17	Ddr1	0.24493	0.510568	-0.0755398	0.880174	0.00773848	0.989531	0.119671	0.755277	-0.0846838	0.83416	0.0547675	0.892387	-0.677256	0.0361776	-0.328343		-0.242534		-0.104073	0.787588	-0.318293	0.327926	-0.181229	0.584007	-0.918521	0.00159008	0.0902557	0.999071	0.225396	0.528952	0.00883816	0.984	0.145673	0.682312	-0.589067	0.0764013	0.140249	0.743861	-0.0767992	0.85769	0.0595358	0.883236	-0.67736	0.0462134	-0.207983	0.588021	-0.0718539	0.850951
ENSMUSG00000003541.6	Ier3	0.520614	0.390793	0.335489	0.657346	-0.26698	0.750472	-0.309763	0.660475	0.574839	0.265388	0.458263	0.398609	0.0480383	0.946456	-0.193063		-0.793301		-0.809782	0.136473	0.0652028	0.916278	-0.0542361	0.931643	-0.469292	0.367329	-0.595596	0.999071	-0.615615	0.308717	0.256781	0.650604	0.137758	0.81733	-0.27506	0.636772	-0.0145752	0.990373	0.857362	0.101912	0.737417	0.172117	0.322657	0.629105	0.88104	0.100857	0.760905	0.152387
ENSMUSG00000003545.3	Fosb	-0.0743018		0.0322229		1.44647		2.09377		0.656805		2.89061	0.16968	-0.965869		0.098408		1.51536		2.18824		0.743206		2.97443	0.139035	-0.888699		1.42501	0.999071	2.09396		0.641027		2.8804	0.165685	-0.986285		0.675706		-0.774477		1.45932	0.428475	-2.41217		-1.44173		0.791644	0.662961
ENSMUSG00000003546.10	Klc4	0.124244	0.702444	0.232433	0.453324	0.158579	0.616781	-0.280063	0.28225	-0.594185	0.0152921	-0.429912	0.0876958	-0.601985	0.0199042	0.100371		0.0287276	0.964015	-0.383437	0.117704	-0.707444	0.0023071	-0.545739	0.0190545	-0.722498	0.00267819	-0.0669916	0.999071	-0.482875	0.0484694	-0.809495	0.000753378	-0.647426	0.00616416	-0.821859	0.000863501	-0.410507	0.111285	-0.737397	0.00208228	-0.576583	0.0171157	-0.752705	0.00279317	-0.318065	0.306821	-0.157218	0.622958
ENSMUSG00000003549.9	Ercc1	-0.47759	0.0176261	-0.448506	0.0395984	-0.401075	0.0646593	-0.56257	0.0031797	-0.856893	9.91887e-06	-0.790126	0.000210206	-0.756852	0.000204171	0.0211246		0.0710443	0.902964	-0.0641964	0.841553	-0.368422	0.126655	-0.303492	0.251204	-0.275773	0.279117	0.0542714	0.999071	-0.0836839	0.786828	-0.390483	0.110026	-0.326053	0.215375	-0.295677	0.248651	-0.13347	0.663061	-0.4406	0.0644817	-0.37665	0.153084	-0.348196	0.172205	-0.298396	0.278451	-0.234349	0.424074
ENSMUSG00000003555.8	Cyp17a1							2.32903												2.42606										2.34065								2.24175								-2.26935		-2.24348
ENSMUSG00000003559.8	As3mt	-0.530378	0.0666377	-0.549985	0.072457	-0.446256	0.141634	-1.02341	9.94913e-05	-1.44253	1.46679e-07	-0.900096	0.000714868	-1.84187	3.18935e-10	-0.0274079		0.0787688		-0.472119	0.183936	-0.901167	0.00621367	-0.360656	0.290875	-1.30821	0.000103926	0.110698	0.999071	-0.44368	0.224526	-0.875397	0.0102208	-0.334866	0.337512	-1.27979	0.000210893	-0.549176	0.117323	-0.981048	0.00252891	-0.441554	0.186922	-1.38828	4.18827e-05	-0.423178	0.337315	0.116388	0.794012
ENSMUSG00000003573.15	Homer3	0.0684641	0.788132	0.13586	0.56635	0.0874419	0.722667	0.478322	0.000697206	-0.342245	0.0672169	-0.18717	0.321256	-0.501866	0.00306686	0.0595007	0.915056	0.0134081	0.980121	0.430621	0.00255091	-0.399484	0.0272621	-0.247141	0.155568	-0.566672	0.000456815	-0.0416424	0.999071	0.372664	0.0137568	-0.460034	0.0118677	-0.307796	0.0719645	-0.625005	0.000147484	0.419047	0.00676032	-0.414182	0.0261936	-0.262515	0.14684	-0.581563	0.000614091	-0.824296	2.4568e-07	-0.672713	3.82663e-06
ENSMUSG00000003575.13	Crtc1	-0.0901122	0.803443	-0.0536572	0.890319	-0.0378071	0.923017	-0.413781	0.102538	-0.993525	7.20446e-05	-0.488489	0.041449	-1.0019	2.73567e-05	0.0285753		0.0467896		-0.303047	0.28527	-0.892078	0.000532903	-0.389704	0.116979	-0.908094	0.000165061	0.0226625	0.999071	-0.330036	0.240349	-0.921968	0.000423121	-0.419562	0.0891463	-0.935539	0.000125422	-0.348112	0.243544	-0.940307	0.000467864	-0.438595	0.0933183	-0.956367	0.000180688	-0.583254	0.066996	-0.0820178	0.818625
ENSMUSG00000003581.14	Rnf215	0.206757	0.766463	0.0323269	0.969494	0.132896	0.861619	-0.157072	0.811585	0.183524	0.759154	0.545819	0.22162	0.548754	0.218806	-0.182184		-0.0792073		-0.342972	0.53988	-0.0120153	0.986482	0.347496	0.434302	0.34575	0.434874	0.10756	0.999071	-0.16003	0.809161	0.168402	0.781011	0.528202	0.227881	0.528952	0.226694	-0.26168	0.695574	0.0660643	0.922387	0.424581	0.371768	0.422775	0.374582	0.337215	0.575585	0.695593	0.107603
ENSMUSG00000003585.13	Sec14l2	0.40486	0.365083	0.758056	0.0390132	0.594694	0.13401	0.33445	0.432214	1.25351	6.68535e-06	1.45982	3.26689e-08	0.854618	0.00663169	0.34517		0.184204		-0.0499482	0.926972	0.859575	0.00146489	1.06336	2.30807e-05	0.453211	0.150381	-0.156446	0.999071	-0.393318	0.284538	0.513464	0.0665822	0.717099	0.00404193	0.109158	0.76615	-0.232198	0.602744	0.674144	0.0153803	0.877274	0.000654134	0.267381	0.442968	0.915427	0.00121001	1.11846	1.29401e-05
ENSMUSG00000003604.14	Aven	-0.484757	0.0269835	-0.330035	0.218256	-0.414778	0.0873238	-0.512127	0.0159043	-0.186298	0.427027	0.0545509	0.837032	-0.662599	0.00130574	0.146701		0.0645434		-0.00634083	0.986675	0.309733	0.184125	0.547979	0.00546558	-0.174164	0.518285	-0.0778134	0.999071	-0.151476	0.625262	0.162246	0.550931	0.400082	0.0632066	-0.319694	0.207397	-0.0692979	0.856594	0.244028	0.338217	0.481544	0.0242544	-0.240082	0.378778	0.322183	0.207069	0.559612	0.0067617
ENSMUSG00000003617.16	Cp	-1.38191		-0.723049		-3.64843		-0.0901906		-3.70182		-1.23254		-2.29457		0.649012		-2.27489		1.31531		-2.31201		0.160364		-0.902437		-2.91704	0.999071	0.664752		-2.95741		-0.491534		-1.55425		3.58611				2.42958		1.37488		-3.61476		-1.14806
ENSMUSG00000003623.4	Crot	-0.20367	0.349379	-0.171017	0.505952	-0.215514	0.338948	-0.473792	0.00804482	-0.0595323	0.792661	0.395908	0.0123682	0.136082	0.479726	0.024832		-0.0174352	0.976122	-0.249395	0.248851	0.155173	0.455924	0.608112	7.87934e-05	0.343353	0.0396114	-0.0376548	0.999071	-0.272975	0.22024	0.12891	0.566429	0.582045	0.000339127	0.31967	0.0745535	-0.23008	0.329065	0.171415	0.41972	0.623619	0.000116492	0.359256	0.0424034	0.410433	0.0362163	0.862595	6.39981e-08
ENSMUSG00000003644.17	Rps6ka1	0.398747	4.36653e-06	0.213357	0.064372	0.210475	0.0637353	0.568182	9.3741e-12	0.93713	7.20442e-34	1.04548	2.17775e-38	0.613191	3.77827e-13	-0.19328	0.155643	-0.193841	0.128314	0.190263	0.0338698	0.549512	7.28031e-14	0.655375	1.30658e-17	0.218158	0.00957953	0.00393988	0.999071	0.384985	1.36411e-05	0.741618	2.59845e-20	0.847391	4.90434e-25	0.412533	2.6839e-06	0.385901	2.9074e-05	0.742191	2.96671e-20	0.847274	6.37447e-24	0.410523	4.83437e-06	0.365174	3.12951e-06	0.470184	3.8927e-09
ENSMUSG00000003657.9	Calb2	1.03065	0.042642	1.18339	0.0224702	1.49787	0.000550223	0.99437	0.0412729	0.338893	0.620866	0.222665	0.758382	-0.128022	0.875593	0.144788		0.4615		-0.0158379	0.980325	-0.680811	0.17413	-0.799368	0.0870846	-1.15545	0.0133358	0.320925	0.999071	-0.158306	0.78677	-0.825961	0.0952515	-0.945058	0.0403224	-1.29892	0.00552336	-0.475526	0.295818	-1.14411	0.00744573	-1.26291	0.00217645	-1.61874	0.000123415	-0.659333	0.226477	-0.77884	0.109564
ENSMUSG00000003660.10	Snrnp200	-0.190059	1.73486e-05	-0.0834047	0.249141	-0.167359	0.00261187	-0.171493	0.000410462	-0.130786	0.0107765	-0.111457	0.0790693	0.294972	4.25163e-12	0.0987694	0.2959	0.0171517	0.910161	0.0394206	0.552022	0.0703486	0.226594	0.0871455	0.18585	0.488703	3.99499e-32	-0.0770912	0.999071	-0.0580558	0.436504	-0.0297318	0.710608	-0.012889	0.891312	0.39101	3.34797e-14	0.0240449	0.783113	0.0520046	0.453362	0.0679882	0.373158	0.470058	1.12625e-21	0.036869	0.621592	0.0528025	0.50489
ENSMUSG00000003662.10	Ciao1	-0.324112	0.0643116	-0.318694	0.0768954	-0.339485	0.0448366	-0.243755	0.132736	-0.255894	0.111109	0.277678	0.0585954	0.297789	0.0276407	-0.00240012	0.99672	-0.0208759	0.96892	0.101295	0.657053	0.0795175	0.721725	0.610766	4.05639e-05	0.62573	6.72661e-06	-0.0139563	0.999071	0.104862	0.634609	0.0804394	0.712669	0.611571	3.01553e-05	0.629101	5.22538e-06	0.123918	0.576696	0.099143	0.637534	0.629474	1.81592e-05	0.644926	2.94927e-06	-0.0158116	0.950695	0.514358	0.000426865
ENSMUSG00000003665.7	Has1	-1.51698		-1.42483		0.146996		-0.0951188		-1.38039		-1.35463		-1.43017				1.66349		1.44393								1.58309	0.999071	1.36052								-0.214358		-1.51542		-1.49208		-1.57094		-1.28891		-1.2644
ENSMUSG00000003680.16	Taf6l	-0.157509	0.552747	-0.217227	0.416793	-0.323085	0.173076	0.193155	0.359357	0.279616	0.140436	0.715069	5.22472e-06	-0.17911	0.418893	-0.0676247		-0.171149	0.680054	0.371308	0.060043	0.448115	0.0138843	0.881101	2.13761e-08	-0.0180076	0.950198	-0.0990427	0.999071	0.440604	0.0258342	0.514691	0.00604433	0.947525	4.44393e-09	0.0507807	0.850195	0.544376	0.00767444	0.618155	0.00101733	1.05047	3.6193e-10	0.151722	0.54577	0.0826448	0.738548	0.514798	0.00133143
ENSMUSG00000003721.14	Insig2	-0.224262	0.507915	-0.200084	0.588083	-0.2428	0.471152	-0.948225	0.000313933	-1.12363	2.34789e-05	-0.804725	0.00250895	-0.676127	0.00878896	0.0163297		-0.0240515		-0.702953	0.01646	-0.888273	0.00173843	-0.572175	0.0455236	-0.448217	0.10803	-0.0360087	0.999071	-0.717999	0.0133602	-0.905606	0.00146046	-0.589627	0.0371194	-0.4635	0.0955234	-0.677185	0.0283304	-0.865338	0.00281072	-0.550102	0.0635443	-0.42569	0.145617	-0.178856	0.699183	0.136004	0.747251
ENSMUSG00000003731.13	Kpna6	-0.11988	0.249189	-0.0253438	0.870144	-0.152514	0.187544	-0.414692	1.94968e-06	0.0563336	0.604041	-0.0811611	0.463219	-0.0562572	0.592064	0.0866405	0.691003	-0.0382029	0.88433	-0.274096	0.00391275	0.187377	0.0421332	0.0471988	0.697258	0.0672485	0.511951	-0.120321	0.999071	-0.359158	0.000153065	0.0995947	0.358718	-0.0405695	0.745608	-0.0182363	0.88149	-0.233865	0.0417664	0.22439	0.0292137	0.0835114	0.509366	0.103861	0.361853	0.467339	5.21438e-07	0.326147	0.00121178
ENSMUSG00000003746.16	Man1a	-0.0595547	0.95284	0.0497166	0.960059	0.198779	0.802863	-0.351772	0.605983	-1.2149	0.0603618	-0.72587	0.249725	-1.30918	0.0343561	0.101502		0.252568		-0.271916	0.707078	-1.14423	0.0750325	-0.658578	0.28284	-1.24626	0.0368245	0.155974	0.999071	-0.372418	0.583507	-1.24796	0.0519889	-0.76123	0.204715	-1.34678	0.023734	-0.522517	0.412528	-1.39841	0.0207417	-0.912792	0.111747	-1.50028	0.00897057	-0.866309	0.262272	-0.381977	0.605204
ENSMUSG00000003752.9	Itpkc	0.436403	0.0961075	0.10552	0.806015	0.0121442	0.980862	0.832419	6.48421e-05	0.618623	0.00575105	1.14384	2.88189e-09	0.532756	0.0222176	-0.338779		-0.42988		0.416611	0.0569625	0.193277	0.443656	0.715955	9.93052e-05	0.100072	0.714471	-0.0865885	0.999071	0.757108	0.000409318	0.530982	0.0221634	1.05358	4.20208e-08	0.439986	0.063356	0.848438	0.000153033	0.621989	0.00751169	1.14392	9.28251e-09	0.528486	0.0288001	-0.217541	0.388048	0.304263	0.133997
ENSMUSG00000003762.13	Coq8b	0.178115	0.655336	0.310074	0.395799	0.330914	0.350081	-0.0193282	0.963066	0.31955	0.281194	0.688564	0.00459324	-0.240611	0.491371	0.124116		0.147227		-0.176461	0.626182	0.152607	0.641398	0.519126	0.0318492	-0.41511	0.167308	0.0275706	0.999071	-0.299467	0.357419	0.0270797	0.942895	0.393694	0.116275	-0.538222	0.0623506	-0.322113	0.352178	0.00425395	0.990066	0.370005	0.171142	-0.563736	0.0615102	0.335109	0.297056	0.70075	0.00427247
ENSMUSG00000003778.14	Brd8	0.321678	1.70453e-07	0.396346	7.89204e-09	0.452064	7.30625e-13	0.175469	0.0121977	0.138638	0.0535758	0.0734602	0.419119	0.250657	8.13944e-05	0.0667673	0.700607	0.124858	0.186543	-0.125388	0.088493	-0.171933	0.0114741	-0.239659	0.00108081	-0.0673304	0.358067	0.0625191	0.999071	-0.19066	0.010626	-0.239814	0.000818232	-0.307645	5.89446e-05	-0.133022	0.0693177	-0.248441	0.000413296	-0.297965	7.09079e-06	-0.366496	6.25192e-07	-0.193685	0.00391062	-0.0406258	0.679809	-0.109317	0.220842
ENSMUSG00000003779.16	Kif20a	0.499091	1.51575e-29	0.612092	3.12274e-27	0.608178	1.1581e-33	0.174641	0.00186639	0.0501384	0.482702	-0.544458	2.21189e-18	-0.608826	9.98017e-27	0.105129	0.28095	0.103546	0.154723	-0.303657	3.26704e-10	-0.437841	5.10271e-18	-1.03499	5.77597e-75	-1.10424	9.46425e-107	0.00293942	0.999071	-0.40749	7.27552e-12	-0.544298	1.13818e-18	-1.1414	7.75459e-70	-1.20832	8.34604e-89	-0.405355	6.27142e-14	-0.542558	4.7235e-23	-1.14044	4.01146e-79	-1.2093	3.28982e-102	-0.128246	0.0572313	-0.726292	1.56144e-30
ENSMUSG00000003808.18	Farsa	0.0442671	0.75836	-0.00785936	0.967701	-0.0796954	0.563505	-0.338804	0.000327777	0.0232397	0.862674	0.0259981	0.845981	-0.0240113	0.853477	-0.0600025	0.840973	-0.129509	0.413605	-0.362268	0.000104266	-0.00985882	0.94475	-0.00967272	0.944409	-0.064628	0.55589	-0.0649888	0.999071	-0.300905	0.00393105	0.0488786	0.716425	0.0490634	0.698496	-0.00351549	0.981325	-0.23091	0.0410324	0.118453	0.313032	0.11791	0.304307	0.0633688	0.605955	0.358366	0.000555505	0.357654	0.000350708
ENSMUSG00000003809.14	Gcdh	0.300478	0.0345449	0.263399	0.107328	0.408893	0.00335042	-0.287999	0.0681351	-0.2672	0.083732	-0.19241	0.256235	-0.13349	0.424635	-0.0449733	0.923558	0.102857	0.698234	-0.567438	3.0347e-05	-0.556555	2.80419e-05	-0.484256	0.000516112	-0.430267	0.000821065	0.152268	0.999071	-0.521099	0.000312213	-0.512606	0.000307805	-0.440524	0.00266019	-0.384165	0.00550616	-0.668659	2.25894e-06	-0.660639	9.72152e-07	-0.589136	3.40235e-05	-0.53458	5.43319e-05	0.0170773	0.94638	0.0887877	0.677469
ENSMUSG00000003810.12	Mast2	0.197488	0.143165	-0.0374421	0.864195	-0.108379	0.542342	-0.0214425	0.905034	-0.101335	0.502283	-0.343909	0.00813513	-0.133516	0.343137	-0.242802	0.179894	-0.311422	0.0359995	-0.19811	0.129436	-0.287691	0.0194681	-0.532833	7.26289e-06	-0.327335	0.00453013	-0.0640926	0.999071	0.0460038	0.804657	-0.046179	0.795953	-0.291309	0.0341678	-0.083453	0.588695	0.115114	0.494077	0.0225397	0.907806	-0.223371	0.129887	-0.0174232	0.924184	-0.0836168	0.629975	-0.329651	0.013817
ENSMUSG00000003812.13	Dnase2a	0.457134	0.00270372	0.407444	0.0188971	0.548398	0.000302631	1.24215	4.13409e-26	0.896288	5.02024e-12	0.4154	0.00921121	0.948314	2.83174e-13	-0.0576251	0.909156	0.0856627	0.782123	0.805672	8.83619e-14	0.450216	0.000250397	-0.0331177	0.871883	0.494876	4.08546e-05	0.147754	0.999071	0.865003	5.23336e-14	0.50686	0.000102208	0.0233467	0.910544	0.553679	1.5629e-05	0.721927	3.6656e-10	0.363397	0.00494567	-0.120728	0.496104	0.407787	0.00148358	-0.349611	0.002675	-0.834013	4.57109e-12
ENSMUSG00000003813.15	Rad23a	-0.0207269	0.920816	-0.0393662	0.845826	0.0090154	0.966369	0.195503	0.0976009	0.0582907	0.688001	0.136993	0.285758	0.115887	0.36085	-0.0265294	0.951748	0.0242372	0.944029	0.237214	0.035975	0.0901859	0.500418	0.166449	0.159803	0.140331	0.225375	0.0552742	0.999071	0.265	0.0231866	0.115458	0.395829	0.19169	0.111118	0.167954	0.158752	0.214738	0.0838034	0.064753	0.657265	0.140251	0.274046	0.114587	0.373429	-0.141018	0.279387	-0.065569	0.641933
ENSMUSG00000003814.8	Calr	0.246622	1.69648e-10	0.263373	2.99745e-07	0.299006	9.79301e-11	0.299844	7.73278e-12	0.134926	0.00645908	0.341006	1.44095e-11	0.236985	2.44869e-08	0.00886583	0.96592	0.0468342	0.606398	0.0741155	0.156142	-0.100624	0.0422436	0.103006	0.0609284	-0.00597117	0.921586	0.0424792	0.999071	0.0665003	0.318026	-0.110788	0.0699441	0.0928624	0.14788	-0.0137516	0.849278	0.0290494	0.7026	-0.148644	0.00557741	0.0542346	0.426316	-0.0543133	0.353287	-0.168765	0.00151471	0.0341299	0.651886
ENSMUSG00000003824.12	Syce2	0.422531	0.0130306	0.367102	0.0611331	0.386896	0.0327336	0.0502931	0.84787	-0.155913	0.472348	-0.186228	0.373041	-0.552176	0.00314104	-0.0633266	0.910261	-0.0410787	0.926967	-0.351017	0.0508185	-0.567326	0.000568318	-0.600024	0.000205709	-0.971048	2.00064e-09	0.0265851	0.999071	-0.286339	0.145854	-0.504901	0.00461673	-0.537925	0.00175563	-0.906552	1.50004e-07	-0.308197	0.114639	-0.527327	0.00214792	-0.56088	0.000931264	-0.931455	4.31274e-08	-0.210146	0.365745	-0.243479	0.245549
ENSMUSG00000003847.16	Nfat5	-0.199363	0.0921981	-0.351877	0.00285524	-0.438983	0.00019993	-0.588574	2.51264e-08	-0.536466	3.22943e-07	-0.649247	2.24477e-08	-0.169167	0.124212	-0.160374	0.47706	-0.245143	0.146156	-0.368458	0.00172844	-0.325968	0.00485924	-0.441496	0.000337782	0.0338685	0.81306	-0.0802479	0.999071	-0.206718	0.145819	-0.166931	0.233819	-0.28241	0.0407695	0.195308	0.105326	-0.12159	0.486879	-0.0820309	0.621995	-0.198657	0.204898	0.277642	0.0249695	0.048372	0.797697	-0.0683431	0.710235
ENSMUSG00000003848.14	Nob1	0.0442544	0.761028	0.157034	0.158593	0.218438	0.0246283	0.111928	0.269955	0.0480893	0.686945	0.419161	4.66519e-07	-0.0444019	0.701413	0.104881	0.608841	0.168561	0.199951	0.0883435	0.441265	0.0149804	0.91382	0.383384	8.86996e-06	-0.0850918	0.423931	0.0682175	0.999071	-0.0149604	0.914719	-0.091055	0.426078	0.277346	0.00167572	-0.188781	0.0450076	-0.0783458	0.51164	-0.154861	0.128168	0.212915	0.0198941	-0.255137	0.00487204	-0.0675521	0.591714	0.300075	0.000645787
ENSMUSG00000003849.8	Nqo1	0.080907	0.752635	0.074152	0.784897	0.167333	0.462351	1.25105	6.80904e-28	0.847413	3.92401e-11	0.332035	0.0345305	1.10416	1.33689e-19	-0.0146498	0.982045	0.0807941	0.851435	1.1908	1.45874e-25	0.777452	1.30509e-09	0.259476	0.10801	1.02672	1.52118e-17	0.100061	0.999071	1.20698	1.37245e-25	0.790996	1.54688e-09	0.273022	0.08789	1.04259	2.15426e-17	1.11168	1.80337e-18	0.695276	6.43377e-07	0.176821	0.340495	0.944085	1.05796e-12	-0.407463	0.000386579	-0.926221	1.02158e-15
ENSMUSG00000003863.18	Ppfia3	0.314615	0.304258	-0.186534	0.653486	-0.161017	0.690648	1.1066	2.81343e-08	-0.281015	0.378208	-0.547631	0.0609048	-0.444873	0.125704	-0.509017		-0.481322		0.812158	1.18038e-05	-0.584707	0.0215827	-0.854311	0.000511096	-0.755995	0.00139997	0.0321895	0.999071	1.3231	7.16371e-12	-0.0765549	0.840305	-0.346258	0.261586	-0.245786	0.429849	1.29549	8.54464e-11	-0.104531	0.779679	-0.374594	0.23254	-0.276208	0.385099	-1.39159	1.40198e-11	-1.66215	4.73884e-16
ENSMUSG00000003865.16	Gys1	1.03356	1.64804e-17	1.15219	1.3985e-20	1.10882	4.68693e-19	1.28236	4.59044e-28	1.51712	9.74389e-42	1.30005	3.51873e-27	1.19074	6.30792e-23	0.110774	0.700607	0.0697652	0.798498	0.269611	0.0215801	0.494715	1.16152e-06	0.275137	0.016119	0.16094	0.187946	-0.0365193	0.999071	0.160264	0.227225	0.382726	0.000388348	0.163105	0.190371	0.0512722	0.72648	0.201669	0.126332	0.42374	7.3544e-05	0.203402	0.10242	0.0896669	0.529498	0.231019	0.0445697	0.0105217	0.949569
ENSMUSG00000003868.14	Ruvbl2	0.435094	1.77977e-09	0.463647	6.84932e-09	0.46082	2.28752e-09	0.229783	0.00509026	0.508709	9.59377e-12	0.307702	0.000367393	0.347497	4.01241e-06	0.0206512	0.948716	0.0201185	0.931795	-0.184591	0.0249243	0.0847191	0.348184	-0.118842	0.205057	-0.0840044	0.323784	0.00397168	0.999071	-0.203663	0.0178467	0.0629948	0.53365	-0.140682	0.137828	-0.103479	0.242111	-0.202872	0.020716	0.063378	0.523143	-0.14091	0.141895	-0.105578	0.233532	0.275194	0.000681236	0.0708192	0.523366
ENSMUSG00000003872.9	Lin7b	1.09109		0.722448		0.919696		1.50344	0.29917	2.23111	0.0470578	1.18209	0.454458	2.05435	0.080346	-0.376981		-0.177408		0.431471		1.14981	0.287682	0.0982136	0.953461	0.965712	0.384983	0.204762	0.999071	0.810637		1.52628	0.16412	0.474697	0.762348	1.34524	0.228437	0.611276		1.32599	0.226031	0.274208	0.864922	1.14163	0.321212	0.724283	0.530737	-0.328772	0.821631
ENSMUSG00000003873.11	Bax	-0.0823392	0.416785	-0.0455975	0.742577	0.0262449	0.846599	-0.0644602	0.519272	-0.0966028	0.277064	-0.0644101	0.536791	-0.125156	0.204431	0.0288339	0.919213	0.103062	0.419402	0.0387168	0.715884	-0.00310794	0.979323	0.0266876	0.806302	-0.0390393	0.727015	0.0786723	0.999071	0.0114376	0.928428	-0.0330365	0.760367	-0.00340227	0.976483	-0.0667368	0.547389	-0.0625485	0.563577	-0.107348	0.223309	-0.0783685	0.4349	-0.143562	0.147975	-0.0359372	0.748514	-0.00703037	0.95534
ENSMUSG00000003882.5	Il7r
ENSMUSG00000003923.14	Tfam	-0.154468	0.304258	-0.0193491	0.923712	-0.0734424	0.662993	-0.0782564	0.573476	-0.0815783	0.54408	0.0757928	0.570278	-0.0394414	0.787578	0.127218	0.662587	0.0752774	0.798367	0.0967938	0.550361	0.0837976	0.592702	0.238569	0.0595083	0.118592	0.40153	-0.0472523	0.999071	-0.0287981	0.866293	-0.0445141	0.772957	0.110356	0.384138	-0.00745927	0.962322	0.0234083	0.906687	0.00728676	0.969986	0.16143	0.204612	0.0416456	0.788062	-0.00720281	0.967649	0.146823	0.247375
ENSMUSG00000003929.11	Zfp81	-0.176633	0.596786	-0.186801	0.601189	-0.182514	0.592417	-0.772354	0.00192254	-0.388009	0.160712	-0.351739	0.183329	-0.422487	0.103137	-0.0180912		-0.0114065		-0.574897	0.0391384	-0.200553	0.535974	-0.166555	0.584699	-0.242142	0.403086	0.0111223	0.999071	-0.555204	0.0512512	-0.183417	0.581449	-0.149611	0.629879	-0.222967	0.451551	-0.561555	0.059279	-0.190131	0.57205	-0.157095	0.626369	-0.232298	0.450329	0.379987	0.276277	0.413116	0.174253
ENSMUSG00000003934.5	Efnb3	-0.117289	0.894825	0.0862199	0.922392	-0.0396263	0.965024	1.18864	0.00143672	1.25603	0.000615941	0.79328	0.0699773	0.791449	0.0637834	0.195488		0.0720682		1.3266	0.000443187	1.38428	0.000168314	0.918953	0.0324882	0.912337	0.0285029	-0.11895	0.999071	1.13282	0.00358499	1.1879	0.00173673	0.722477	0.102156	0.717887	0.0979054	1.25581	0.00226339	1.31023	0.000744564	0.844625	0.065934	0.838008	0.0622042	0.063636	0.897352	-0.402219	0.311321
ENSMUSG00000003948.17	Mmd	0.398015	0.433957	0.535036	0.267923	0.542548	0.244507	0.356396	0.445687	0.416738	0.340243	0.462649	0.278391	0.137411	0.799268	0.129087		0.138921		-0.0208077	0.973553	0.0297988	0.956317	0.0731898	0.880973	-0.25708	0.567558	0.0143406	0.999071	-0.148431	0.768584	-0.100429	0.836237	-0.0571808	0.906091	-0.385081	0.3487	-0.157915	0.770813	-0.110322	0.822214	-0.0676683	0.890794	-0.397547	0.352844	0.056518	0.923172	0.0991665	0.840672
ENSMUSG00000003949.16	Hlf	1.93502		3.34335		3.5805		4.69752	0.00104379	3.7546	0.0283454	5.26135	5.1593e-05	4.44458	0.00245311	1.40234		1.64271		2.78778	0.00722124	1.83341	0.18109	3.34038	0.000116257	2.51714	0.0176499	0.24436	0.999071	1.38464	0.135352	0.429593	0.749491	1.93436	0.00807859	1.11431	0.241281	1.14601	0.234045	0.191133	0.893562	1.69447	0.0213701	0.872476	0.37654	-0.945025	0.330174	0.55683	0.437376
ENSMUSG00000003955.8	Fam162a	0.069614	0.839395	0.142236	0.653143	0.185407	0.539273	-0.130146	0.62798	0.404936	0.0355452	-0.0309418	0.915983	-1.21108	7.68172e-08	0.064695		0.110337	0.830859	-0.17876	0.486293	0.346446	0.0732992	-0.0918572	0.719507	-1.277	3.38785e-09	0.0501336	0.999071	-0.241937	0.326853	0.280774	0.178974	-0.157734	0.507516	-1.3405	1.274e-09	-0.287177	0.279098	0.234743	0.313771	-0.204091	0.423653	-1.38885	3.5336e-09	0.531182	0.00735478	0.0921026	0.738432
ENSMUSG00000003970.9	Rpl8	0.0226129	0.473084	0.0621045	0.241482	0.113371	0.00132365	0.0572157	0.143766	0.108259	0.000298847	0.193699	0.000150128	0.226322	8.05113e-15	0.0316113	0.780368	0.085201	0.0445745	0.0553184	0.162049	0.096768	0.00194054	0.179764	0.000607418	0.207351	9.37502e-13	0.0580661	0.999071	0.0253442	0.69994	0.0640771	0.193295	0.146869	0.0177021	0.176873	5.17967e-05	-0.0280109	0.634792	0.0103703	0.846739	0.0926088	0.143877	0.120662	0.00287435	0.0472973	0.347123	0.129404	0.0433026
ENSMUSG00000003974.6	Grm3	-1.51698		-1.42483		-1.32697		-0.0650313		-1.38039		-1.35463		0.0380426						1.47378						1.5624				1.39366						1.47886		1.29119						1.37488		-1.32121		-1.29902
ENSMUSG00000003992.15	Ssbp2	0.526971	0.520745	0.536425	0.554883	0.879738	0.192882	-0.112529	0.909128	-0.38517	0.663076	-0.423493	0.637356	-1.89738	0.0353556	0.00143889		0.347022		-0.618433	0.39938	-0.900985	0.188497	-0.942019	0.16584	-2.41903	0.00140405	0.350703	0.999071	-0.619434	0.416076	-0.904732	0.205734	-0.945043	0.176306	-2.4199	0.00195253	-0.963723	0.134698	-1.24949	0.0405453	-1.29143	0.0370081	-2.76689	0.000105235	-0.276386	0.789309	-0.317406	0.737124
ENSMUSG00000004018.9	Fancl	0.102434	0.716584	0.114326	0.704293	0.126916	0.646944	0.204349	0.341544	-0.419754	0.0435753	-0.452453	0.0270865	-0.923279	5.04702e-06	0.00401837	0.99672	0.0190334	0.975266	0.122644	0.602974	-0.510972	0.0090948	-0.546126	0.0041723	-1.02192	8.52944e-08	0.0195768	0.999071	0.120023	0.624403	-0.51641	0.0115773	-0.551493	0.00483631	-1.02488	2.12209e-07	0.105559	0.693067	-0.531143	0.00887652	-0.567003	0.00450921	-1.04243	2.10743e-07	-0.627826	0.00172108	-0.664	0.00052156
ENSMUSG00000004031.13	Brinp2	1.51191		2.01679		1.43989		2.00207	0.273316	-1.9435		-0.336271	0.923915	0.330763		0.497068		-0.0776604		0.511198		-3.44218		-1.83742	0.387846	-1.17661	0.55782	-0.570468	0.999071	0.0157429		-3.93885		-2.33412	0.202168	-1.67198	0.32497	0.590633		-3.3659		-1.76215	0.433645	-1.10047	0.608046	-3.9464		-2.34221	0.215046
ENSMUSG00000004032.10	Gstm5	1.0627	0.111467	1.27534	0.043821	1.0102	0.165143	0.967159	0.142687	0.899646	0.167564	-0.379069	0.705749	-0.461875	0.629779	0.204884		-0.057261		-0.0752286	0.929154	-0.151771	0.831868	-1.43385	0.0229398	-1.52121	0.0127871	-0.257428	0.999071	-0.278168	0.684633	-0.357673	0.557087	-1.64054	0.00575601	-1.72503	0.00295635	-0.0155052	0.988594	-0.0956709	0.903082	-1.37734	0.0435975	-1.46517	0.0277769	-0.0709382	0.933464	-1.35439	0.0450701
ENSMUSG00000004035.12	Gstm7	1.21566	0.274276	1.68245	0.0768481	1.3964	0.19169	1.39014	0.13831	1.25839	0.202507	1.2396	0.201988	0.693119	0.573362	0.458814		0.175722		0.19508	0.859298	0.0536911	0.963516	0.0324761	0.976166	-0.518077	0.60389	-0.277974	0.999071	-0.26243	0.783943	-0.40696	0.647136	-0.427345	0.605046	-0.975245	0.235248	0.0213578	0.988079	-0.123473	0.911698	-0.145028	0.887834	-0.695288	0.477729	-0.135607	0.907031	-0.157562	0.875573
ENSMUSG00000004038.9	Gstm3	1.14377	0.0507678	0.95559	0.155017	1.12035	0.0672789	1.51524	0.0016571	1.99437	2.33321e-06	2.0109	1.74429e-06	1.58431	0.000732659	-0.19635		-0.0294268		0.39237	0.430862	0.861518	0.0201047	0.875778	0.015839	0.443909	0.311368	0.171575	0.999071	0.59009	0.215739	1.05673	0.00539351	1.07131	0.00358051	0.641552	0.13676	0.423721	0.420838	0.89016	0.0210231	0.903733	0.0176922	0.472238	0.305517	0.475029	0.245513	0.488716	0.199569
ENSMUSG00000004040.16	Stat3	0.501156	3.71284e-10	0.465393	4.05968e-07	0.394492	1.63731e-05	0.645423	1.27044e-14	0.312631	0.00056109	1.20104	3.69997e-55	0.0521908	0.665881	-0.0436419	0.863004	-0.112306	0.363192	0.164764	0.0446563	-0.177527	0.0252974	0.708249	4.1215e-28	-0.445457	3.70421e-10	-0.0641159	0.999071	0.209923	0.0174292	-0.135146	0.147453	0.750689	2.44421e-26	-0.400682	4.73444e-07	0.278963	0.000976523	-0.066426	0.516831	0.818613	1.03588e-31	-0.334639	3.42633e-05	-0.336481	4.1627e-05	0.548337	5.13867e-14
ENSMUSG00000004043.14	Stat5a	0.354671	0.491524	0.519032	0.279333	0.493827	0.305908	0.19293	0.717614	0.377862	0.407541	0.795995	0.0252344	0.631586	0.0928217	0.15647		0.133768		-0.140953	0.792571	0.0344821	0.950362	0.449985	0.209675	0.280664	0.476628	-0.0181712	0.999071	-0.295791	0.520908	-0.123075	0.803808	0.292372	0.4348	0.125312	0.770621	-0.272712	0.594014	-0.100564	0.84741	0.314164	0.429119	0.145072	0.746755	0.181405	0.737481	0.595884	0.100924
ENSMUSG00000004044.9	Cavin1	0.687779	3.34799e-05	0.34499	0.130911	0.382074	0.0747541	1.03651	5.85783e-12	1.00892	4.11655e-11	-0.293364	0.197533	0.321708	0.0998621	-0.350688	0.155643	-0.3112	0.193396	0.369668	0.0164937	0.332188	0.0289489	-0.972613	1.1118e-08	-0.362405	0.0277084	0.0440173	0.999071	0.721513	3.2617e-06	0.681526	1.40217e-05	-0.623212	0.00139586	-0.0106294	0.966669	0.682637	1.98889e-05	0.642159	3.94763e-05	-0.663222	0.000734589	-0.0527488	0.828985	-0.0314803	0.88984	-1.33695	6.64358e-17
ENSMUSG00000004054.9	Map3k11	-0.197779	0.366539	-0.331329	0.11947	-0.283519	0.201398	-0.250635	0.18169	-0.399299	0.0302659	0.202217	0.256122	0.270418	0.121018	-0.141493		-0.0912418	0.853983	-0.0321632	0.911002	-0.190236	0.394466	0.40852	0.0141265	0.471762	0.00444891	0.0547125	0.999071	0.111115	0.659076	-0.0496438	0.856415	0.548936	0.00113216	0.614497	0.000320894	0.0609205	0.846159	-0.100268	0.708236	0.49802	0.0056274	0.561825	0.00184094	-0.152283	0.542908	0.445757	0.0076439
ENSMUSG00000004056.15	Akt2	0.0902178	0.549931	-0.0417018	0.831845	-0.0676383	0.694807	0.0733339	0.595164	0.444545	3.78151e-06	0.440067	9.63352e-06	-0.0132242	0.935792	-0.139829	0.538971	-0.163438	0.350481	0.00389755	0.982072	0.365387	0.000143644	0.358403	0.00029206	-0.0998343	0.418988	-0.0190806	0.999071	0.145223	0.263113	0.504094	4.11161e-07	0.497086	7.33138e-07	0.0411689	0.778073	0.16918	0.195954	0.527648	1.00225e-07	0.519952	3.65533e-07	0.0621235	0.665751	0.367389	0.00022447	0.359631	0.000347868
ENSMUSG00000004069.17	Dnaja3	-0.0308298	0.861019	-0.141138	0.321448	-0.158338	0.244892	0.0963932	0.439037	0.0868957	0.473759	0.494312	6.9884e-08	0.550857	1.34317e-10	-0.118193	0.622617	-0.133055	0.489346	0.148166	0.211145	0.128858	0.261681	0.533777	3.31467e-09	0.585372	2.8023e-12	-0.0103486	0.999071	0.267612	0.0178115	0.245822	0.0280543	0.650708	7.58604e-12	0.704667	6.64529e-15	0.282914	0.0176439	0.260732	0.0208235	0.664885	1.56896e-11	0.71703	1.64992e-14	-0.013284	0.936854	0.390839	4.49365e-05
ENSMUSG00000004070.15	Hmox2	0.0597472	0.860558	0.0917959	0.77973	0.212051	0.394839	-0.442375	0.0391462	-0.452161	0.037167	-0.207054	0.388411	-0.676157	0.00144467	0.0241632		0.146846	0.715648	-0.481239	0.028672	-0.500702	0.0210484	-0.258011	0.261983	-0.732223	0.000457418	0.127013	0.999071	-0.503872	0.0204469	-0.525867	0.0157156	-0.283612	0.207552	-0.755316	0.000315121	-0.626271	0.00293875	-0.648742	0.00157243	-0.406901	0.0557124	-0.880616	1.60865e-05	-0.0134177	0.970153	0.228311	0.384524
ENSMUSG00000004071.13	Cdip1	-0.134641	0.557592	-0.136683	0.591746	0.0255368	0.928967	-0.69127	5.02447e-05	-1.06752	9.77067e-09	-0.143274	0.465845	-0.408484	0.0162678	-0.0099119	0.989844	0.154682	0.622769	-0.535818	0.00299467	-0.921553	1.34203e-06	9.50778e-05	0.999689	-0.270117	0.130532	0.169157	0.999071	-0.524609	0.00569861	-0.913087	4.6391e-06	0.00870251	0.971825	-0.25913	0.169662	-0.688596	0.000127912	-1.07747	1.0933e-08	-0.15653	0.423562	-0.426329	0.0131544	-0.379718	0.138203	0.540837	0.00283341
ENSMUSG00000004085.14	Map3k20	-0.376794	0.482054	0.188736	0.755567	-0.0128815	0.986321	-0.802789	0.0656502	-0.472252	0.293778	-0.725786	0.0914389	-0.756404	0.0835035	0.55791		0.358405		-0.405187	0.479594	-0.0846958	0.890894	-0.340276	0.52061	-0.375784	0.478245	-0.194682	0.999071	-0.96223	0.025495	-0.644136	0.135501	-0.899818	0.027458	-0.933016	0.0244301	-0.761661	0.112933	-0.443941	0.347991	-0.700685	0.116257	-0.73598	0.104008	0.326259	0.595046	0.0695785	0.918527
ENSMUSG00000004096.9	Cwc15	-0.162468	0.214121	-0.214765	0.16397	-0.241572	0.0680439	-0.25884	0.0240377	-0.200548	0.0869347	-0.194502	0.107587	0.0664346	0.612585	-0.0602464	0.895235	-0.0846831	0.745809	-0.0755129	0.626091	-0.0270161	0.86896	-0.0235323	0.883134	0.232533	0.0306399	-0.0201161	0.999071	-0.0136341	0.94832	0.0323862	0.858754	0.0355693	0.841333	0.293924	0.0183052	0.0110182	0.96112	0.0564769	0.730031	0.0592511	0.714824	0.315612	0.00688628	0.0544682	0.749852	0.057163	0.720327
ENSMUSG00000004098.7	Col5a3	0.206141	0.721107	0.227769	0.699835	0.268333	0.618107	1.27116	7.20302e-06	1.55047	5.81699e-09	0.929745	0.00319145	-0.182413	0.724467	0.01381		0.0567905		1.08601	0.000135892	1.35558	2.34109e-07	0.732473	0.0196932	-0.38471	0.380437	0.047434	0.999071	1.07349	0.000165822	1.34045	4.32202e-07	0.71712	0.0220525	-0.397347	0.356557	1.03071	0.000603353	1.29723	1.39015e-06	0.673442	0.0391148	-0.442942	0.316127	0.275642	0.352679	-0.348688	0.239198
ENSMUSG00000004099.16	Dnmt1	0.210319	2.00981e-06	-0.0239247	0.812975	-0.0391295	0.646077	-0.00152711	0.987636	0.167978	0.000867106	0.278107	1.47827e-07	0.318686	2.17701e-12	-0.242114	4.38763e-05	-0.255024	4.88969e-06	-0.191155	0.000365328	-0.0312403	0.628453	0.0763288	0.204339	0.112001	0.0181671	-0.00835763	0.999071	0.0524785	0.533535	0.209648	0.000431099	0.317222	7.69844e-08	0.355238	3.38901e-11	0.0657109	0.419453	0.222589	8.67768e-05	0.329376	2.29595e-08	0.36556	4.79134e-12	0.16575	0.00717836	0.272376	1.08653e-05
ENSMUSG00000004100.12	Ppan	-0.00647968	0.962216	-0.144357	0.127214	-0.165057	0.0482783	-0.0736754	0.382557	-0.465868	2.56965e-11	-0.336516	6.27142e-06	-0.29311	4.37879e-05	-0.145786	0.22101	-0.164118	0.0857722	-0.0463746	0.616842	-0.448286	5.05546e-11	-0.321419	1.05372e-05	-0.282945	4.67523e-05	-0.0138861	0.999071	0.10097	0.283316	-0.303532	0.000219617	-0.17679	0.044674	-0.136048	0.128863	0.119592	0.181212	-0.285345	0.000317301	-0.159186	0.0705549	-0.120352	0.179858	-0.396004	8.61654e-08	-0.269956	0.00062895
ENSMUSG00000004105.8	Angptl2	1.15277		0.628651		0.912868		1.30577	0.294157	1.80394	0.0711102	2.851	0.000119154	1.39243	0.221078	-0.531038		-0.245623		0.171929	0.898081	0.662374	0.457388	1.70708	0.00391017	0.243424	0.818041	0.289164	0.999071	0.706765	0.570589	1.19302	0.203978	2.2348	0.000733685	0.77505	0.458484	0.419665	0.752297	0.906748	0.311303	1.95038	0.00190086	0.487508	0.644348	0.496133	0.627424	1.53978	0.0135444
ENSMUSG00000004110.17	Cacna1e	-1.51534		-1.42374		0.104408		0.88943		1.09409		-1.3499		0.0407887				1.61321		2.42606		2.62449				1.5624		1.53422	0.999071	2.34065		2.5387				1.47886		0.814394		1.00459		-1.44218		-0.0578017		0.19993		-2.24348
ENSMUSG00000004113.18	Cacna1b	1.17378		1.35791		1.49859		1.42705	0.226265	0.531851	0.745951	-0.0215622	0.989166	-1.09033	0.582517	0.175745		0.318037		0.271731	0.838242	-0.631932	0.625356	-1.18967	0.336395	-2.26401	0.085553	0.14687	0.999071	0.0992305	0.941051	-0.807441	0.497736	-1.36573	0.233895	-2.43879	0.0511365	-0.0441908	0.976433	-0.951499	0.392841	-1.50943	0.173846	-2.58492	0.0331731	-0.898702		-1.457	0.193889
ENSMUSG00000004127.12	Trmt10a	-0.47705	0.0222813	-0.429312	0.0661347	-0.383371	0.0907626	-0.460817	0.0185284	-0.717786	0.000281064	-0.829449	2.44862e-05	-1.09907	2.58397e-08	0.0397362		0.0880476	0.876988	0.0371035	0.913776	-0.229512	0.383303	-0.343835	0.15207	-0.618385	0.00629759	0.0526126	0.999071	-0.00106099	0.997333	-0.270079	0.307305	-0.384822	0.111855	-0.656991	0.00484396	-0.0491445	0.891169	-0.318745	0.204271	-0.433796	0.0689908	-0.707979	0.00210856	-0.260581	0.338537	-0.375841	0.117756
ENSMUSG00000004151.17	Etv1	-1.21293	2.22639e-06	-1.23104	4.6143e-06	-1.66251	2.52056e-09	-3.45472	2.98479e-24	-2.59179	8.60472e-18	-2.40776	6.93609e-16	-3.18637	3.46305e-20	-0.026061		-0.454746		-2.22199	7.57614e-07	-1.36823	0.000674511	-1.18742	0.00269621	-1.97216	1.13505e-05	-0.424271	0.999071	-2.19497	1.52875e-06	-1.34323	0.0011328	-1.16247	0.0037195	-1.9448	2.15038e-05	-1.76689	0.00122577	-0.915007	0.0603705	-0.735369	0.13272	-1.51992	0.00433713	0.861191	0.252639	1.04069	0.112588
ENSMUSG00000004187.11	Kifc2	-0.149282	0.75993	-0.238991	0.619761	-0.0274303	0.960357	-0.0797059	0.858112	-0.0365973	0.934631	-0.332545	0.361778	0.0719524	0.860369	-0.0976011		0.116312		0.0905031	0.84486	0.12404	0.775771	-0.174708	0.665035	0.224883	0.520432	0.218243	0.999071	0.189522	0.655793	0.220676	0.593578	-0.0784165	0.860118	0.323523	0.340379	-0.0241151	0.96585	0.00635171	0.988605	-0.293075	0.440042	0.107185	0.784124	0.0396685	0.938673	-0.25997	0.502303
ENSMUSG00000004207.14	Psap	0.309026	3.74321e-10	0.175024	0.0112803	0.194356	0.00297745	0.580507	3.6866e-31	0.791723	7.16219e-60	1.03057	1.94789e-84	1.5214	9.20522e-272	-0.141896	0.0777149	-0.120189	0.135407	0.292276	1.04371e-09	0.49382	4.36586e-27	0.730175	8.81469e-48	1.21605	3.93931e-204	0.0261771	0.999071	0.435654	2.47847e-15	0.634557	7.29573e-32	0.870831	1.02961e-53	1.35904	7.46449e-168	0.414333	2.03497e-13	0.612809	1.37467e-30	0.848467	9.3454e-50	1.33466	1.59988e-159	0.207449	8.78576e-05	0.442939	7.46873e-16
ENSMUSG00000004221.16	Ikbkg	-0.284155	0.133567	-0.0586632	0.843537	-0.00606553	0.985233	0.0553822	0.808944	0.38719	0.00811172	0.611154	9.01265e-06	0.628105	2.55405e-06	0.217681	0.561738	0.272528	0.296821	0.360558	0.0408444	0.682467	2.15663e-06	0.9039	5.87029e-11	0.915978	6.89001e-12	0.0594732	0.999071	0.14372	0.523508	0.463237	0.00470373	0.684937	5.57114e-06	0.69943	2.02011e-06	0.0897947	0.715306	0.408614	0.00890629	0.629293	1.71651e-05	0.641636	7.07488e-06	0.327921	0.0436414	0.548574	0.000120939
ENSMUSG00000004231.15	Pax2	-0.0786188		0.0304498		1.0772		1.91687		2.38099		4.34801	0.0475921	3.44628	0.218464	0.101738		1.14909		2.01404		2.46838		4.43144	0.0419993	3.52584		1.0565	0.999071	1.91875		2.37123		4.34133	0.0461646	3.43599		0.861918		1.31016		3.26242	0.0867987	2.36314	0.366084	0.460668		2.42444	0.138018
ENSMUSG00000004233.14	Wars2	-0.236563	0.667386	-0.283005	0.679097	-0.322969	0.56365	-1.51179	0.000420948	-0.964187	0.0228145	-0.601582	0.159564	-1.25655	0.00262464	-0.0539762		-0.0918481		-1.25424	0.00828011	-0.716182	0.12807	-0.356146	0.459479	-1.01633	0.0220469	-0.0324098	0.999071	-1.20068	0.0311433	-0.664733	0.236563	-0.303359	0.594741	-0.961524	0.0661558	-1.16144	0.0301527	-0.62586	0.229026	-0.26632	0.630108	-0.92601	0.0612695	0.54478	0.429204	0.904226	0.0927601
ENSMUSG00000004263.15	Atn1	-0.210814	0.214883	-0.331385	0.0390132	-0.366272	0.0192712	0.0127201	0.94988	-0.290592	0.0701243	0.0977672	0.552235	-0.331009	0.0190214	-0.128455	0.744926	-0.161019	0.574875	0.244307	0.124367	-0.0689142	0.75088	0.317103	0.0272779	-0.116591	0.509499	-0.028016	0.999071	0.374205	0.0116251	0.0583687	0.79408	0.444444	0.00138686	0.0130544	0.950496	0.407182	0.00865209	0.0909159	0.675982	0.476293	0.000902368	0.04301	0.836428	-0.307291	0.0721548	0.0780126	0.656494
ENSMUSG00000004264.17	Phb2	0.065294	0.389948	-0.0637153	0.562559	-0.0596711	0.514847	-0.0809206	0.25949	-0.194388	0.00260509	-0.167352	0.015875	0.020829	0.800465	-0.136935	0.218334	-0.130516	0.13666	-0.12534	0.0596558	-0.24861	5.61558e-05	-0.224034	0.00064094	-0.0408064	0.571925	0.0108599	0.999071	0.0131006	0.907648	-0.112709	0.190603	-0.0882725	0.324837	0.0972687	0.22818	0.00694192	0.954921	-0.119292	0.119343	-0.0954749	0.246184	0.0882249	0.236999	-0.117317	0.132272	-0.0935166	0.256584
ENSMUSG00000004266.15	Ptpn6	-0.456042	0.0727918	-0.619846	0.0133231	-0.699947	0.00639174	-0.552715	0.0142804	-0.0476884	0.870501	-0.355587	0.129365	-0.486666	0.0299203	-0.171671		-0.249235		-0.0754208	0.822907	0.419712	0.0521823	0.109711	0.694629	-0.0265931	0.931916	-0.0729725	0.999071	0.0972866	0.766689	0.589921	0.00566713	0.279899	0.251684	0.146055	0.588975	0.175567	0.606876	0.667392	0.00317967	0.35677	0.172347	0.220673	0.443213	0.501151	0.0202555	0.190178	0.46594
ENSMUSG00000004267.16	Eno2	0.222572	0.796227	-0.113646	0.910231	-0.433681	0.612499	0.973299	0.040481	1.3646	0.000843278	0.849781	0.0792685	0.470154	0.42561	-0.344067		-0.661797		0.771024	0.116636	1.15293	0.00415172	0.63562	0.185832	0.251052	0.680387	-0.313162	0.999071	1.11682	0.0244267	1.49571	0.000451579	0.978604	0.0441913	0.596294	0.298342	1.43486	0.0058647	1.81337	3.6967e-05	1.29534	0.0105546	0.911349	0.119768	0.387776	0.412288	-0.130681	0.815626
ENSMUSG00000004268.11	Emg1	-0.269097	0.00112883	-0.26361	0.00649153	-0.237968	0.0108432	-0.328161	6.39342e-05	-0.698803	7.13184e-17	-0.469464	4.19493e-08	-0.822518	4.92438e-23	-0.00242817	0.99672	0.0255621	0.919255	-0.0382026	0.769909	-0.418662	3.63827e-06	-0.191841	0.0485382	-0.549775	3.29808e-10	0.032428	0.999071	-0.0343353	0.806747	-0.417296	2.07046e-05	-0.190617	0.0668039	-0.546205	8.74698e-09	-0.0619612	0.64152	-0.445383	2.85656e-06	-0.219331	0.0314126	-0.576842	8.45559e-10	-0.374472	0.000126909	-0.148474	0.170932
ENSMUSG00000004270.13	Lpcat3	0.059665	0.748294	0.282704	0.0344487	0.189913	0.181431	0.123143	0.38085	-0.00213476	0.989575	0.270219	0.0229816	-0.740615	3.09094e-09	0.215179	0.2484	0.124711	0.56261	0.0842496	0.584049	-0.0506886	0.74924	0.219198	0.0673711	-0.796588	4.13586e-11	-0.0859168	0.999071	-0.129594	0.376733	-0.267232	0.0342468	0.00271097	0.985303	-1.01068	1.12419e-16	-0.0386382	0.842254	-0.176583	0.183647	0.0925194	0.517556	-0.922769	9.50213e-14	-0.129067	0.390218	0.139923	0.304324
ENSMUSG00000004285.12	Atp6v1f	0.21099	0.172052	0.314237	0.033963	0.265015	0.0843087	0.0381327	0.8481	0.24046	0.0825624	-0.36248	0.0144877	0.105681	0.510819	0.09535	0.786572	0.048481	0.889074	-0.151984	0.323451	0.0405974	0.814002	-0.564791	1.87898e-05	-0.101598	0.493311	-0.0423966	0.999071	-0.245895	0.0815355	-0.055903	0.738919	-0.66138	4.89803e-07	-0.195828	0.149532	-0.198691	0.202249	-0.00906035	0.9653	-0.615267	7.0722e-06	-0.151541	0.306289	0.198503	0.186891	-0.407713	0.00481063
ENSMUSG00000004296.14	Il12b											2.58291		1.48566										2.66631		1.5624								2.57925		1.47886						2.47909		1.37488				2.66178
ENSMUSG00000004317.14	Clcn5	0.00516205	0.99252	0.120962	0.762911	0.0318992	0.94156	-0.109974	0.761496	-0.173466	0.572682	-0.0776498	0.820226	-0.742184	0.00574921	0.107879		0.0212057		-0.094636	0.799163	-0.167489	0.585604	-0.074126	0.818096	-0.743669	0.00410799	-0.0820807	0.999071	-0.200879	0.536533	-0.276666	0.328812	-0.183217	0.515676	-0.850463	0.000837831	-0.113802	0.770825	-0.189898	0.5395	-0.0972161	0.767135	-0.766397	0.00450766	-0.0672516	0.866428	0.0251342	0.946789
ENSMUSG00000004319.15	Clcn3	0.247957	0.000665691	0.187988	0.0395984	0.228202	0.00613882	0.554449	3.44193e-17	0.583083	1.21384e-17	0.627195	1.39894e-18	0.435583	1.49977e-10	-0.0678672	0.725871	-0.0253148	0.900614	0.327285	1.74681e-07	0.346261	1.0289e-07	0.387844	7.73932e-09	0.191263	0.00361776	0.0470851	0.999071	0.39659	9.11812e-09	0.412923	1.0676e-08	0.454513	3.5427e-10	0.260281	0.000285659	0.35444	4.19507e-07	0.370369	1.3249e-07	0.411206	1.3448e-08	0.2151	0.00307658	0.0248742	0.809908	0.0655963	0.456832
ENSMUSG00000004328.15	Hif3a	0.905758	0.275587	0.856823	0.354439	0.371498	0.751415	-0.24946	0.834349	1.02506	0.143556	-0.867466	0.412343	-1.28587	0.22222	-0.0569214		-0.540412		-1.13465	0.142852	0.130164	0.872964	-1.76551	0.0201591	-2.18865	0.00483533	-0.478685	0.999071	-1.07722	0.186376	0.185178	0.819175	-1.71016	0.0304724	-2.13092	0.00863381	-0.592973	0.577692	0.669505	0.364426	-1.22728	0.192646	-1.6499	0.0832698	1.27079	0.0880693	-0.62506	0.601321
ENSMUSG00000004341.8	Gpx6	1.30966		1.28186		1.38131		1.6805	0.349343	2.4478	0.0768292	3.02096	0.0101275	3.7356	0.000179676	-0.0352059		0.0665624		0.392679		1.15026	0.373607	1.7213	0.0901998	2.43151	0.00272406	0.106012	0.999071	0.428588		1.18361	0.361649	1.75397	0.0844576	2.46647	0.00272551	0.327575		1.08216	0.410431	1.65209	0.115806	2.36271	0.00506087	0.763483		1.33306	0.190342
ENSMUSG00000004344.12	Gpx5
ENSMUSG00000004347.17	Pde1c	-0.0741808		-0.57476		-0.0417293		-0.462928		-1.11624		-0.713394	0.790527	-3.14366	0.277637	-0.508541		0.0262275		-0.366769		-1.03202		-0.631363	0.809345	-3.06701		0.538915	0.999071	0.143273		-0.522096		-0.121396		-2.5528		-0.392859		-1.05993		-0.660514	0.805413	-3.09543		-0.657753		-0.252446
ENSMUSG00000004356.8	Utp20	-0.426013	7.86313e-13	-0.38403	4.16039e-08	-0.426523	1.60301e-10	-0.515324	1.65096e-16	-0.706937	9.5255e-27	-0.340425	6.73661e-07	-0.473216	2.74643e-12	0.0341045	0.903781	-0.00605141	0.982037	-0.0684554	0.46846	-0.269906	0.000379224	0.094122	0.270434	-0.0435311	0.657763	-0.0356366	0.999071	-0.101295	0.290532	-0.305316	0.000220447	0.0587429	0.548096	-0.0765348	0.429994	-0.0606477	0.576562	-0.265039	0.0012081	0.0981767	0.286972	-0.0389696	0.718465	-0.195482	0.0240987	0.167704	0.0459357
ENSMUSG00000004359.16	Spic	-0.77261	2.13013e-06	-0.200246	0.351768	0.0807882	0.736755	0.300742	0.0501015	-0.246117	0.178978	0.144631	0.414104	-0.558219	0.00102763	0.564477		0.847808	7.99464e-07	1.09401	2.23164e-13	0.537347	0.00414896	0.925767	3.81154e-09	0.218188	0.327905	0.287904	0.999071	0.531132	0.000447165	-0.0282277	0.911887	0.360175	0.0233045	-0.345319	0.0680418	0.248093	0.146918	-0.31149	0.0832627	0.0760685	0.6978	-0.631379	0.000203562	-0.550789	0.00066699	-0.163286	0.336375
ENSMUSG00000004360.9	9330159F19Rik	-1.06034		1.60431		0.71769		2.72904		1.87761		-0.918942		1.62399		2.66266		1.77589		3.8179		2.95513		0.146179		2.69298		-0.88351	0.999071	1.15382		0.28988		-2.5076		0.028273		2.04385		1.17842		-1.62595		0.914976		-0.855653		-3.65157
ENSMUSG00000004364.14	Cul3	-0.0899605	0.389639	-0.114244	0.317558	-0.159708	0.112213	-0.259532	0.00175375	-0.252176	0.0025663	-0.0407473	0.720255	-0.17868	0.038625	-0.032183	0.917316	-0.0752877	0.663022	-0.148718	0.112965	-0.151111	0.09647	0.0578368	0.581399	-0.0850596	0.375401	-0.0386218	0.999071	-0.115107	0.281737	-0.12008	0.242655	0.0887926	0.38911	-0.0517452	0.638887	-0.0716048	0.560595	-0.0770061	0.487141	0.1312	0.191246	-0.0112785	0.930727	0.00354601	0.979384	0.211666	0.022227
ENSMUSG00000004366.4	Sst											1.51816												1.5993										1.5148								1.41249						1.59432
ENSMUSG00000004371.15	Il11	2.97361				1.54559		2.93418		2.47529		1.57338		3.0778		-2.96221		-1.42847		-0.011555		-0.481452		-1.39861		0.108133		1.53422	0.999071	2.94572		2.47323		1.56988		3.07073		1.41529		0.945026		0.0358785		1.53382		-0.459648		-1.38205
ENSMUSG00000004383.18	Large1	-0.112949	0.669682	-0.0534066	0.863881	-0.152954	0.557578	0.00577969	0.983205	0.351701	0.0369577	0.701691	2.53829e-06	-0.283353	0.145461	0.0516586		-0.0455569	0.935236	0.13952	0.542187	0.475745	0.00367943	0.823182	2.13551e-08	-0.166741	0.432227	-0.0926486	0.999071	0.0892558	0.720651	0.422833	0.014158	0.770388	3.21223e-07	-0.217278	0.289274	0.186952	0.426653	0.520055	0.00242107	0.866745	2.67668e-08	-0.122734	0.607013	0.342123	0.0560166	0.688723	3.89604e-06
ENSMUSG00000004393.10	Ddx56	-0.0766952	0.669054	-0.142293	0.419189	-0.147109	0.390045	0.344248	0.00255339	0.170301	0.182534	0.444341	4.81387e-05	0.537046	1.11315e-07	-0.0734652	0.855739	-0.0759588	0.804136	0.441669	8.17305e-05	0.258133	0.0333956	0.52961	8.24488e-07	0.617408	4.62591e-10	0.00205228	0.999071	0.516574	1.42251e-05	0.330284	0.00976101	0.601839	1.18786e-07	0.692001	9.99851e-11	0.519488	3.44057e-05	0.332942	0.0102474	0.603607	3.44039e-07	0.692068	4.48468e-10	-0.177693	0.182747	0.0928608	0.5039
ENSMUSG00000004394.12	Tmed4	0.182447	0.478646	0.108621	0.733855	0.160705	0.562235	0.274405	0.184389	0.133654	0.571551	1.05542	3.60223e-12	0.829847	1.35164e-07	-0.081711		-0.0272291	0.961401	0.112896	0.642384	-0.0376356	0.888235	0.881748	1.41243e-09	0.651169	1.64958e-05	0.058943	0.999071	0.195979	0.383938	0.0428859	0.872251	0.962152	1.18512e-10	0.733922	2.45259e-06	0.1419	0.573129	-0.0115702	0.970332	0.906997	2.74716e-09	0.676913	2.15357e-05	-0.144568	0.54847	0.773899	1.29782e-07
ENSMUSG00000004415.15	Col26a1	1.91568	0.00126489	2.45735	2.37474e-06	2.27944	3.01961e-05	3.17677	1.49191e-13	2.88077	3.6663e-10	3.47052	5.76403e-18	3.42607	1.626e-17	0.533868		0.358502		1.28265	0.000248142	0.976313	0.00988963	1.56368	3.33321e-07	1.51428	6.70921e-07	-0.170693	0.999071	0.749723	0.0350783	0.44124	0.273366	1.02857	0.000538206	0.981512	0.00098377	0.925655	0.0127076	0.61664	0.120127	1.20289	0.00010608	1.15384	0.000200941	-0.299973	0.468359	0.286377	0.395512
ENSMUSG00000004446.12	Bid	-0.00528835	0.98727	-0.0407375	0.870144	-0.116522	0.57537	-0.143356	0.398144	0.128904	0.440203	0.240024	0.0927383	-0.335805	0.0290988	-0.0433421	0.93223	-0.116801	0.694974	-0.117256	0.521374	0.145378	0.381597	0.253836	0.0692546	-0.326857	0.0308973	-0.0689797	0.999071	-0.0724443	0.723351	0.187601	0.257389	0.295978	0.0369466	-0.282366	0.0817698	0.00132705	0.995983	0.260948	0.101212	0.36868	0.0102048	-0.211552	0.233023	0.268606	0.097669	0.376185	0.0070557
ENSMUSG00000004451.14	Ralb	0.353689	0.0149108	0.379183	0.0121844	0.299153	0.0541798	0.198083	0.198636	0.791391	1.81362e-11	0.780565	5.0286e-11	0.0533651	0.778756	0.0176081	0.971068	-0.0599743	0.8664	-0.134613	0.414618	0.44886	0.000156062	0.435676	0.000237199	-0.296515	0.0293762	-0.0732089	0.999071	-0.150781	0.353548	0.430161	0.000451895	0.416732	0.000567386	-0.313045	0.0235114	-0.0728701	0.712022	0.507679	2.18223e-05	0.493619	4.07682e-05	-0.238041	0.104857	0.589448	6.76987e-07	0.575337	9.05113e-07
ENSMUSG00000004455.16	Ppp1cc	0.00864295	0.906376	-0.0166006	0.852488	-0.0162927	0.841133	0.0140293	0.830478	0.197151	6.44371e-06	0.00344969	0.965014	-0.117314	0.00878365	-0.0331134	0.830689	-0.0304954	0.775662	0.0261993	0.665829	0.199647	4.61541e-06	0.00336573	0.964143	-0.122307	0.00469926	0.0071599	0.999071	0.0606798	0.35646	0.231527	1.84672e-05	0.0352445	0.626515	-0.088092	0.128617	0.0585015	0.35987	0.228941	4.1771e-06	0.0318941	0.659731	-0.0933054	0.0910084	0.179388	0.000294512	-0.0177557	0.818026
ENSMUSG00000004460.17	Dnajb11	-0.210333	0.0997995	-0.204547	0.147627	-0.129844	0.399628	-0.521536	1.94968e-06	-0.560999	4.81493e-07	-0.123668	0.368251	0.00584271	0.970947	-0.00205343	0.99672	0.0749405	0.790607	-0.290453	0.0251511	-0.339556	0.00664958	0.0949977	0.526497	0.219753	0.0560338	0.0815717	0.999071	-0.287039	0.0327099	-0.338825	0.00991238	0.095957	0.524646	0.223012	0.0636839	-0.363611	0.00658617	-0.415724	0.00105579	0.0180809	0.923405	0.143496	0.277174	-0.0432226	0.825613	0.390511	0.0022195
ENSMUSG00000004462.7	Tbccd1	-0.331445	0.100466	-0.101367	0.717368	-0.285946	0.183532	-0.286454	0.130959	-0.43836	0.0154509	-0.190537	0.342402	-0.178746	0.363254	0.222208		0.0400166	0.94552	0.0658676	0.813042	-0.0957899	0.704185	0.149471	0.498969	0.156401	0.462752	-0.177757	0.999071	-0.154989	0.502243	-0.319213	0.112623	-0.0739804	0.74915	-0.0647336	0.778073	0.0276129	0.933257	-0.136974	0.573447	0.10744	0.65497	0.114941	0.618985	-0.155688	0.533972	0.0886265	0.71577
ENSMUSG00000004473.10	Clec11a	0.627233	0.627295	0.293367	0.856085	0.606886	0.658683	1.00789	0.286114	1.20731	0.156362	0.361449	0.771002	1.03792	0.255583	-0.341706		-0.0254354		0.400597	0.698202	0.590983	0.490781	-0.257775	0.81383	0.414387	0.650606	0.320834	0.999071	0.74399	0.45011	0.931243	0.27741	0.0826322	0.950105	0.757277	0.391589	0.428121	0.707734	0.614503	0.50187	-0.233912	0.841805	0.437358	0.657002	0.196103	0.847208	-0.653908	0.486135
ENSMUSG00000004500.9	Zfp324	-1.15735	0.00166301	-1.39874	0.000445279	-1.56314	8.64316e-05	-0.75768	0.0359044	-1.1595	0.002127	-1.65959	1.16592e-05	-1.50257	4.03222e-05	-0.248973		-0.412158		0.420446	0.431715	0.00982402	0.991235	-0.493177	0.386892	-0.341705	0.552631	-0.158652	0.999071	0.670726	0.200423	0.257058	0.695982	-0.245677	0.714776	-0.0917478	0.894846	0.834502	0.121122	0.420877	0.510142	-0.0824934	0.9184	0.068808	0.927216	-0.405011	0.483041	-0.909118	0.0634365
ENSMUSG00000004508.6	Gab2	0.133198		1.599		1.11339		1.11033	0.564908	1.72314	0.253632	1.61802	0.299348	1.20083	0.503352	1.46054		0.976846		1.00057		1.60415	0.29555	1.49645	0.330229	1.07362	0.543697	-0.479471	0.999071	-0.458689		0.141833	0.926973	0.0314873	0.981937	-0.385526	0.794237	0.0244785		0.624288	0.669017	0.514923	0.730838	0.0950166	0.959785	0.609362		0.499489	0.737204
ENSMUSG00000004530.12	Coro1c	0.0992183	0.189551	-0.0126644	0.923712	-0.0515657	0.618012	0.110521	0.143338	-0.0868644	0.260934	-0.27518	0.00013197	-0.164576	0.0163215	-0.119764	0.307231	-0.156349	0.079385	0.0320131	0.740417	-0.174963	0.0101221	-0.365843	9.54044e-08	-0.260163	3.20818e-05	-0.0320492	0.999071	0.153299	0.0565992	-0.0564053	0.544502	-0.247287	0.00136917	-0.139247	0.0694018	0.190231	0.0155509	-0.0198154	0.848188	-0.211462	0.00773846	-0.105287	0.192797	-0.201138	0.00782859	-0.39297	1.30978e-07
ENSMUSG00000004535.12	Tax1bp1	-0.248668	0.00362943	-0.148535	0.17279	-0.170074	0.0925336	-0.250006	0.00313866	0.152009	0.0727293	-0.0687748	0.515629	0.127879	0.142014	0.0922499	0.667969	0.0730643	0.695367	0.0195396	0.89034	0.411798	1.34706e-07	0.188539	0.0396822	0.380234	9.35599e-07	-0.0146772	0.999071	-0.0713979	0.554104	0.318288	0.000214276	0.0950124	0.367111	0.289079	0.000649549	-0.0517476	0.700498	0.337553	5.72042e-05	0.113504	0.279288	0.305681	0.000320841	0.398212	1.30394e-06	0.174118	0.0740021
ENSMUSG00000004540.7	Psg17	-0.0800988		-1.42483		-1.32697		-0.0951188		-1.38039		0.0731804		0.00168062		-1.35277		-1.252		0.00673977		-1.28845		0.162267		0.085693				1.36052				1.5148		1.4401		1.26044				1.41249		1.33643		-1.28891		0.161967
ENSMUSG00000004542.15	Psg19
ENSMUSG00000004552.16	Ctse
ENSMUSG00000004558.15	Ndrg2	1.16189	2.45623e-05	1.11775	0.000125182	1.24192	6.93846e-06	0.827128	0.0071737	1.46702	4.80126e-09	0.633636	0.0535674	0.489407	0.162086	-0.0518588		0.0746975		-0.314297	0.291884	0.316302	0.198007	-0.519638	0.0473574	-0.669088	0.00889686	0.13098	0.999071	-0.260809	0.404291	0.366985	0.132192	-0.468999	0.0802212	-0.61616	0.0191838	-0.387034	0.189178	0.240326	0.355415	-0.596236	0.0228321	-0.74533	0.00394695	0.636478	0.00998528	-0.200789	0.558444
ENSMUSG00000004561.14	Mettl17	-0.509095	0.00694198	-0.567783	0.00374498	-0.581248	0.00249362	-0.808287	9.61824e-06	-1.08888	5.00383e-09	-0.175161	0.391745	-0.673576	0.000193458	-0.0665489		-0.0776967	0.889482	-0.27843	0.269373	-0.568577	0.0106998	0.342705	0.0877961	-0.160745	0.514286	-0.00665825	0.999071	-0.210464	0.439464	-0.503347	0.0316042	0.407805	0.0397986	-0.0931787	0.72666	-0.198862	0.490309	-0.492051	0.0367747	0.418379	0.0401775	-0.0845873	0.760925	-0.284295	0.328181	0.626011	0.00184803
ENSMUSG00000004562.16	Arhgef40	-0.163381	0.923319	0.475144	0.722316	-0.357727	0.816702	0.342224	0.768911	-0.295725	0.814584	-0.685488	0.593777	-1.28771	0.275335	0.630686		-0.199372		0.527357	0.633683	-0.120867	0.928733	-0.512857	0.699166	-1.12001	0.351773	-0.82603	0.999071	-0.101795	0.930022	-0.751745	0.450458	-1.14222	0.261644	-1.74916	0.0726683	0.728307	0.522527	0.0774573	0.959251	-0.316185	0.829974	-0.922101	0.491553	-0.641787	0.563697	-1.03376	0.342294
ENSMUSG00000004565.15	Pnpla6	0.0283661	0.870494	0.0264449	0.884633	0.0486912	0.770723	-0.391965	0.000203378	-0.598136	1.38834e-08	-0.0977454	0.446783	-0.433391	2.72394e-05	-0.00982668	0.981122	0.0148049	0.961605	-0.399617	9.79187e-05	-0.615342	1.49336e-09	-0.117449	0.324305	-0.458056	2.97916e-06	0.0291471	0.999071	-0.38823	0.000343429	-0.606687	1.70484e-08	-0.108862	0.380026	-0.447093	1.6517e-05	-0.41243	0.000277087	-0.631296	6.70114e-09	-0.134065	0.289685	-0.474398	9.98633e-06	-0.209891	0.128754	0.287155	0.0158253
ENSMUSG00000004567.16	Mcoln1	0.360887	0.0671934	0.370267	0.077791	0.263577	0.249051	0.711855	6.73882e-06	0.976078	3.798e-11	1.60408	4.55752e-35	1.54493	7.64084e-34	0.00150075	0.997114	-0.102763	0.795705	0.372014	0.0225427	0.62639	9.18003e-06	1.25194	3.80944e-25	1.18783	5.86538e-24	-0.0997389	0.999071	0.371726	0.0264271	0.623603	2.24134e-05	1.24918	1.24628e-23	1.18742	4.67254e-22	0.476516	0.00525157	0.727885	8.46635e-07	1.35261	6.87965e-26	1.2889	2.93199e-24	0.260364	0.102773	0.885049	1.30245e-13
ENSMUSG00000004568.13	Arhgef18	-0.0931203	0.32861	-0.00590645	0.969009	-0.0806026	0.465206	0.615754	2.82109e-20	0.422422	2.93299e-10	0.910138	3.92335e-46	0.543908	6.78211e-18	0.0793413	0.673733	0.00693825	0.980093	0.729545	5.45607e-30	0.526635	5.35642e-16	1.01177	2.07196e-59	0.640656	4.74024e-26	-0.0678907	0.999071	0.651726	3.20653e-20	0.446078	6.18374e-10	0.931191	6.90528e-44	0.562431	6.74319e-17	0.724468	6.91613e-24	0.518517	2.72096e-13	1.00288	3.05827e-49	0.632264	1.49917e-20	-0.197066	0.00854534	0.287126	4.3747e-05
ENSMUSG00000004591.16	Pkn2	-0.0165922	0.938669	0.0767846	0.668919	-0.0779419	0.65315	-0.0378475	0.816006	-0.0549398	0.715476	-0.0798582	0.581788	-0.077854	0.570938	0.0855123	0.792768	-0.0669433	0.808761	-0.000445299	0.997756	-0.0271955	0.871836	-0.0548558	0.716564	-0.0576738	0.685655	-0.147897	0.999071	-0.0846619	0.57962	-0.114015	0.428421	-0.141517	0.286631	-0.142024	0.264001	0.0682659	0.695574	0.0385033	0.820135	0.0101175	0.952455	0.00784465	0.965199	-0.0207738	0.913753	-0.0492083	0.758202
ENSMUSG00000004609.11	Cd33	2.09173		2.18748		3.12434		1.23467		1.05182		-0.874215		3.00345	0.14408	0.0874309		1.0249		-0.837262		-1.0285		-2.97728		0.914206	0.588716	0.942248	0.999071	-0.922901		-1.11645		-3.06676		0.828881	0.617009	-1.86071		-2.05335		-4.01084	0.0838864	-0.110629	0.950651	-0.186364		-2.12793
ENSMUSG00000004610.4	Etfb	-0.145115	0.255058	-0.12314	0.422423	-0.0164188	0.931143	-0.280109	0.0106735	-0.532052	7.46931e-07	-0.311971	0.00465447	-0.814761	1.29196e-14	0.0140543	0.97089	0.123147	0.503409	-0.114007	0.382691	-0.375836	0.000495625	-0.158154	0.174023	-0.665928	8.36848e-11	0.113552	0.999071	-0.126624	0.351437	-0.39092	0.000724817	-0.173392	0.153421	-0.678832	6.63855e-10	-0.235452	0.0528888	-0.500185	5.17832e-06	-0.283291	0.0122312	-0.790546	1.9161e-13	-0.255831	0.0440863	-0.0388765	0.803098
ENSMUSG00000004612.9	Nkg7			2.44489				3.69818				2.58291				2.50937				3.79029				2.66631				-2.32171	0.999071	1.28136		-2.35789		0.146931		-2.4167		3.60773				2.47909				-3.63739		-1.13268
ENSMUSG00000004626.14	Stxbp2	-0.132017	0.288488	-0.0526178	0.756874	-0.116697	0.42457	-0.496404	5.54212e-07	-0.452147	5.21196e-06	-0.621518	1.50153e-09	-0.355797	0.000280745	0.0714958	0.810667	0.00981829	0.978586	-0.343518	0.00116205	-0.308974	0.00319965	-0.48076	4.38234e-06	-0.220037	0.0331083	-0.0571717	0.999071	-0.413535	8.20463e-05	-0.381601	0.000276547	-0.553529	1.21106e-07	-0.290447	0.00463147	-0.351405	0.0035893	-0.319971	0.00565345	-0.492451	1.99481e-05	-0.231511	0.0486783	0.0404574	0.810475	-0.13227	0.339098
ENSMUSG00000004630.18	Pcp2	-1.65764		0.602305		-0.429944		0.319004		0.299068		-0.194487	0.948521	1.14859	0.558177	2.25212		1.22573		1.99777		1.96923		1.46794		2.81018	0.188448	-1.02916	0.999071	-0.252654		-0.285578		-0.780695	0.737042	0.557396	0.769151	0.777202		0.746948		0.242985		1.59283	0.470876	-0.0234549		-0.52052
ENSMUSG00000004631.15	Sgce	0.841476	0.431156	1.0175	0.322371	1.19804	0.188857	0.431388	0.722445	0.500271	0.653029	-0.290931	0.830947	-0.369644	0.781791	0.16817		0.351106		-0.390213	0.71847	-0.330061	0.74576	-1.12338	0.218101	-1.20673	0.182114	0.187264	0.999071	-0.556203	0.567312	-0.499362	0.591437	-1.29254	0.13259	-1.3735	0.111863	-0.739424	0.429429	-0.682823	0.431042	-1.47636	0.0775412	-1.559	0.0622067	0.0657301	0.960326	-0.729812	0.519782
ENSMUSG00000004633.17	Chn2	0.0968477	0.918131	0.166173	0.844467	0.802054	0.110159	0.0534105	0.944447	0.00653033	0.992687	1.27077	0.000759981	-0.150881	0.830232	0.0614395		0.699177		-0.0236488	0.977545	-0.0790146	0.915858	1.1816	0.00219224	-0.244418	0.707738	0.642885	0.999071	-0.0832569	0.914074	-0.142288	0.839021	1.11984	0.00315412	-0.304459	0.616251	-0.72122	0.168364	-0.780338	0.107404	0.480987	0.218386	-0.944864	0.0393403	-0.0501642	0.951908	1.21062	0.00237287
ENSMUSG00000004637.15	Wwox	-0.05085	0.919741	-0.327425	0.377859	-0.096488	0.828175	-0.494346	0.0965977	-0.901517	0.00234549	-0.848925	0.00418206	-1.31415	1.11151e-05	-0.284481		-0.0514222		-0.422925	0.207204	-0.839431	0.0074043	-0.790075	0.0106959	-1.25977	4.29994e-05	0.237705	0.999071	-0.136788	0.746042	-0.556055	0.111169	-0.506457	0.134804	-0.974056	0.0031688	-0.369557	0.296442	-0.78939	0.013318	-0.740394	0.0197616	-1.20995	0.000129616	-0.410645	0.308587	-0.362068	0.340996
ENSMUSG00000004642.13	Slbp	0.345336	1.0379e-06	0.317594	0.000129774	0.380764	1.05947e-06	-0.0511162	0.642748	-0.132375	0.148507	0.108588	0.274091	-0.202573	0.0173537	-0.0356208	0.897789	0.0298983	0.886218	-0.375677	3.05581e-07	-0.46663	2.573e-10	-0.228209	0.00584151	-0.544282	3.71963e-14	0.0700201	0.999071	-0.338657	3.63264e-05	-0.432272	1.33177e-07	-0.193828	0.0330917	-0.507545	1.49712e-10	-0.403684	7.51471e-07	-0.497687	4.30212e-10	-0.260027	0.00331839	-0.575684	4.03775e-13	-0.0850887	0.449532	0.152389	0.126674
ENSMUSG00000004651.6	Tyr
ENSMUSG00000004654.6	Ghrhr													1.44573												1.52256										1.4401								1.33643
ENSMUSG00000004655.5	Aqp1	-1.51534		0.013822		-1.32451		-0.0923381		-1.37772		0.077522		-1.42718		1.52089				1.44393				1.5993				-1.33203	0.999071	-0.0751609		-1.37235		0.078431		-1.42837		1.26044				1.41249				-1.28891		0.161967
ENSMUSG00000004661.15	Arid3b	-0.487754	1.14392e-06	-0.404781	0.00061762	-0.388078	0.000496928	0.0588289	0.667194	-0.0248582	0.866587	0.00302749	0.982771	0.096521	0.397772	0.0750335	0.847717	0.0941334	0.704813	0.567464	2.5968e-08	0.474114	1.30877e-05	0.499181	5.16227e-06	0.587904	1.02288e-09	0.0235348	0.999071	0.493879	9.60949e-06	0.39811	0.000876234	0.423012	0.000361665	0.513984	1.29664e-06	0.475097	2.14503e-05	0.378748	0.0010694	0.403079	0.000566793	0.492332	2.04467e-06	-0.0873412	0.548658	-0.0630146	0.664732
ENSMUSG00000004665.10	Cnn2	0.380856	0.00203306	0.0290858	0.904097	0.092175	0.640444	-0.173753	0.262689	-0.983969	6.98357e-12	-2.11221	5.54665e-37	-2.71689	5.30706e-49	-0.359652	0.0194051	-0.294246	0.0632961	-0.533811	9.87302e-06	-1.35375	1.52765e-25	-2.48452	9.05863e-60	-3.09453	1.33322e-75	0.0699007	0.999071	-0.172698	0.296865	-0.995218	1.1968e-11	-2.12607	2.86231e-37	-2.73339	3.66107e-49	-0.237773	0.134534	-1.0607	2.40517e-13	-2.19229	3.53915e-39	-2.80148	2.10916e-51	-0.814003	1.43491e-07	-1.94571	1.13005e-29
ENSMUSG00000004667.18	Polr2e	0.289685	7.22691e-06	0.310878	3.02624e-05	0.361294	1.88329e-07	0.314378	2.25456e-06	0.376473	9.37469e-09	0.532118	2.13131e-14	0.363796	3.04569e-07	0.0132906	0.961288	0.0660394	0.610574	0.0455393	0.601232	0.0978968	0.172179	0.251063	0.000236353	0.0778193	0.328284	0.0572563	0.999071	0.0337024	0.737506	0.0834861	0.31123	0.236566	0.00130085	0.0656635	0.466242	-0.0186958	0.873212	0.0306589	0.740046	0.183087	0.0153677	0.0102918	0.923227	0.0582966	0.507632	0.210693	0.0041811
ENSMUSG00000004668.14	Abca13	-0.657629		-2.56955		0.699153		1.32167	0.484463	0.936947	0.650676	0.8475	0.698976	0.758899	0.729514	-1.92037		1.35103		2.00083		1.60537		1.5141	0.478562	1.42004	0.511734	3.27431	0.999071	3.92		3.52382		3.43229	0.197721	3.34053		0.651279		0.253006		0.159649	0.939191	0.0664574	0.974203	-0.389049		-0.482682	0.793812
ENSMUSG00000004677.17	Myo9b	0.0619143	0.638275	0.0260211	0.875693	-0.0311007	0.845445	-0.121117	0.259761	0.336476	0.000182714	0.206596	0.02832	0.450645	1.9418e-08	-0.043768	0.895235	-0.0985664	0.572131	-0.162255	0.113875	0.285733	0.00160966	0.153221	0.109847	0.392395	5.1553e-07	-0.0503021	0.999071	-0.117067	0.319633	0.328286	0.000642605	0.195736	0.0448821	0.437256	2.12391e-07	-0.0618342	0.661359	0.383089	4.90357e-05	0.249841	0.01035	0.489412	1.03057e-08	0.45393	1.29179e-06	0.320488	0.000652349
ENSMUSG00000004698.10	Hdac9	-1.6058	0.0834922	-0.301991	0.796268	-0.856155	0.385387	-0.473915	0.594933	-0.294841	0.744548	-0.731437	0.388411	-4.17095	0.000702473	1.29614		0.744189		1.15271	0.281042	1.32138	0.168754	0.883728	0.422173	-2.55271	0.15878	-0.547365	0.999071	-0.142348	0.898724	0.0241243	0.982381	-0.414454	0.667774	-3.85548	0.00326501	0.410305	0.737697	0.576384	0.565188	0.137316	0.912511	-3.30253	0.0301759	0.1749	0.879235	-0.264243	0.808098
ENSMUSG00000004707.14	Ly9
ENSMUSG00000004709.14	Cd244a							1.34901												1.44393										1.36052								1.26044								-1.28891		-1.2644
ENSMUSG00000004730.15	Adgre1
ENSMUSG00000004748.5	Mtfp1	-0.0571426	0.932808	-0.193358	0.747256	-0.126672	0.836871	-0.525744	0.226515	-0.770498	0.061586	-0.336427	0.43737	-0.693452	0.0873669	-0.144135		-0.0750441		-0.447302	0.348451	-0.702121	0.102647	-0.270489	0.548913	-0.632569	0.124024	0.073527	0.999071	-0.30205	0.567312	-0.558914	0.231498	-0.127688	0.801369	-0.487323	0.273777	-0.37034	0.498088	-0.628001	0.181387	-0.19726	0.6978	-0.559145	0.224873	-0.248132	0.69032	0.182556	0.738817
ENSMUSG00000004768.14	Rab23	-0.0607312	0.831834	-0.2127	0.358802	-0.196297	0.387301	-0.171896	0.394898	-0.439789	0.0134187	0.263937	0.127658	-0.0845644	0.705108	-0.159878	0.719614	-0.141152	0.696114	-0.0903504	0.708898	-0.367948	0.0486152	0.333267	0.0473534	-0.020225	0.934855	0.0232484	0.999071	0.071007	0.782347	-0.209174	0.335236	0.491964	0.00300758	0.140812	0.506518	0.0526244	0.859199	-0.228017	0.286883	0.472551	0.00563699	0.119408	0.597804	-0.271666	0.205326	0.428839	0.0108251
ENSMUSG00000004771.12	Rab11a	-0.00402636	0.9893	0.193899	0.251243	0.0145048	0.953208	-0.207949	0.173065	0.304706	0.0179707	-0.0695814	0.708212	-0.0344366	0.858701	0.190031	0.433774	0.0130047	0.976122	-0.183	0.25506	0.319841	0.0115862	-0.0568368	0.755393	-0.0266919	0.885535	-0.172543	0.999071	-0.371656	0.0073089	0.128647	0.390106	-0.248196	0.0861934	-0.215573	0.132044	-0.194231	0.251958	0.305659	0.0222163	-0.0717859	0.698661	-0.041177	0.82748	0.508799	9.20833e-05	0.131401	0.45789
ENSMUSG00000004788.11	Eif2b2	-0.0835803	0.69425	-0.0706221	0.769007	-0.0883331	0.696487	-0.356202	0.023274	-0.308698	0.0433985	-0.164445	0.321942	-0.0141525	0.944542	0.00504914	0.992579	-0.0102895	0.982091	-0.251952	0.144835	-0.214052	0.191118	-0.0721707	0.698361	0.0731433	0.680387	-0.0108848	0.999071	-0.255313	0.149188	-0.220203	0.192831	-0.0784629	0.671269	0.0692272	0.703197	-0.239887	0.212892	-0.204976	0.248572	-0.06388	0.754897	0.082032	0.667768	0.0435546	0.861704	0.184594	0.319379
ENSMUSG00000004789.10	Dlst	0.126328	0.205125	0.149423	0.174057	0.206433	0.0300526	-0.0998604	0.338057	0.103329	0.281194	0.123697	0.201536	0.244235	0.00279446	0.0152134	0.964463	0.0745773	0.652811	-0.205377	0.0200708	-0.011859	0.920642	0.00605171	0.960837	0.121598	0.149397	0.0638895	0.999071	-0.219229	0.0219388	-0.0283883	0.815341	-0.0104532	0.935159	0.107478	0.256533	-0.278155	0.00243358	-0.0876185	0.383158	-0.070521	0.50894	0.0455513	0.671143	0.199403	0.0339723	0.216383	0.0199239
ENSMUSG00000004791.7	Pgf	0.15087		0.433191		0.366882		-0.374471		-1.54491		-0.923251	0.761016	-0.231799	0.940551	0.274379		0.21033		-0.500044		-1.68403		-1.06329	0.699166	-0.378834		-0.0607299	0.999071	-0.774941		-1.95788		-1.33817		-0.653011		-0.712634		-1.89688		-1.27764	0.643118	-0.590068	0.826639	-1.1769		-0.554052
ENSMUSG00000004798.14	Ulk2	-0.188166	0.669054	0.066051	0.895159	-0.11405	0.821209	-0.198512	0.599818	-0.653575	0.0463245	0.172149	0.622034	-0.563812	0.0835412	0.246343		0.0687301		0.0105205	0.983028	-0.454069	0.213189	0.369327	0.232581	-0.371845	0.294424	-0.173369	0.999071	-0.234362	0.531426	-0.701677	0.0307758	0.121496	0.725155	-0.61698	0.0483846	-0.0565166	0.917338	-0.524081	0.160246	0.29864	0.387617	-0.441878	0.232985	-0.458731	0.241801	0.363631	0.25941
ENSMUSG00000004814.10	Ccl24
ENSMUSG00000004815.12	Dgkq	-0.198593	0.509635	-0.514481	0.0443886	-0.725729	0.00289878	-0.313855	0.20157	-0.115162	0.66943	0.417951	0.0404168	0.599384	0.000772889	-0.323772		-0.532626		-0.094413	0.783655	0.0946424	0.753293	0.625145	0.00219394	0.801827	1.1277e-05	-0.204407	0.999071	0.230748	0.45083	0.417102	0.0948548	0.947547	3.28814e-06	1.12651	1.48359e-09	0.440021	0.131487	0.626067	0.0108741	1.15562	5.49858e-08	1.33284	8.52088e-12	0.194971	0.509602	0.724359	0.000434646
ENSMUSG00000004821.1	Tmed11
ENSMUSG00000004837.2	Grap	-0.0779133		-0.579229		-1.4454		0.669479		-0.494462		0.508105	0.885412	-0.569356		-0.509556		-1.37291		0.765252		-0.40404		0.592867		-0.488546		-0.853709	0.999071	1.28136		0.111325		1.10215		0.0236133		2.14578		0.965428		1.96769		0.881687		-1.16832		-0.169194
ENSMUSG00000004842.18	Pou1f1							2.32903												2.42606										2.34065								2.24175								-2.26935		-2.24348
ENSMUSG00000004843.7	Chmp2b	0.159872	0.574815	-0.150922	0.650979	0.126496	0.67953	-0.282269	0.23999	-0.147062	0.574433	-0.164973	0.52591	-0.195241	0.426757	-0.318722		-0.0390065	0.948581	-0.421415	0.0616178	-0.29577	0.203289	-0.316317	0.16052	-0.351547	0.0991589	0.284211	0.999071	-0.10098	0.750672	0.0220548	0.94819	0.0013526	0.996579	-0.031585	0.91784	-0.380545	0.115925	-0.25806	0.289502	-0.279186	0.242279	-0.314052	0.167917	0.131575	0.671005	0.110314	0.708985
ENSMUSG00000004846.10	Plod3	0.207419	0.340089	0.111868	0.689804	0.140435	0.581642	0.118926	0.590498	0.482168	0.00279204	0.447821	0.00607777	0.449603	0.00718492	-0.10349	0.844445	-0.0726155	0.87372	-0.0678144	0.780891	0.285863	0.0898906	0.24892	0.141205	0.245836	0.155094	0.0353744	0.999071	0.0373084	0.88565	0.388267	0.0201683	0.351319	0.0326656	0.350556	0.0391469	0.00664887	0.984771	0.357304	0.0366345	0.319675	0.0650429	0.317099	0.075889	0.359528	0.0372868	0.32178	0.0555996
ENSMUSG00000004849.14	Ap1s1	0.0113212	0.966923	0.0950892	0.661706	0.193284	0.228078	-0.262433	0.0725801	0.0208366	0.914824	-0.13446	0.422417	-0.374839	0.00622734	0.0758221	0.868737	0.176324	0.42753	-0.252948	0.106132	0.0204796	0.918494	-0.137162	0.418472	-0.382576	0.00555964	0.104968	0.999071	-0.327125	0.0323344	-0.0562247	0.76759	-0.214114	0.182466	-0.457176	0.00114695	-0.427421	0.0028083	-0.15701	0.31318	-0.315412	0.0326023	-0.560435	2.41603e-05	0.279335	0.0761259	0.121113	0.516345
ENSMUSG00000004864.13	Mapk13	0.0738416	0.859587	-0.0643669	0.880078	-0.00106233	0.998346	-0.0094133	0.979106	-0.595062	0.0261779	-1.45897	5.4466e-07	-1.85996	1.25895e-10	-0.146074		-0.0803713		-0.0622777	0.86617	-0.657729	0.0135746	-1.52437	1.15496e-07	-1.93012	1.08538e-11	0.0701029	0.999071	0.0851463	0.809921	-0.512718	0.073236	-1.37941	3.47638e-06	-1.78289	1.51104e-09	0.0198621	0.964082	-0.578454	0.0388645	-1.44586	1.45273e-06	-1.85113	4.78988e-10	-0.589367	0.0380744	-1.457	5.79683e-07
ENSMUSG00000004865.16	Srpk1	0.157362	0.0365197	0.0750656	0.516217	0.027679	0.829004	0.351353	9.97666e-08	0.215251	0.00259324	-0.0125864	0.911876	0.221064	0.00126284	-0.0901708	0.58335	-0.135244	0.203316	0.214762	0.00146795	0.0689692	0.40822	-0.161355	0.0391106	0.067349	0.384207	-0.0405179	0.999071	0.30632	4.8129e-05	0.157817	0.062594	-0.0724323	0.458895	0.158646	0.0450115	0.351846	1.35303e-06	0.203019	0.00865618	-0.0280539	0.80144	0.201112	0.00744617	-0.139923	0.076299	-0.371101	5.73743e-07
ENSMUSG00000004872.15	Pax3	2.97361		1.45589				3.37334		3.12335		3.13563		2.45766		-1.52327		-2.8599		0.423371		0.162778		0.174799		-0.508377		-1.33203	0.999071	1.94647		1.68527		1.69303		1.01377		3.28307		3.02206		3.03089		2.34791		-0.255088		-0.246044
ENSMUSG00000004880.11	Lbr	0.110751	0.0970064	0.144281	0.0580418	0.172269	0.0122405	0.0775939	0.287671	0.115476	0.0749558	-0.239718	0.000358041	-0.378679	3.48411e-10	0.025658	0.909156	0.0559186	0.648779	-0.0124675	0.898126	0.0157867	0.852673	-0.341993	5.92353e-08	-0.48584	6.21753e-18	0.0347959	0.999071	-0.0366304	0.694834	-0.0110794	0.907107	-0.368858	4.41053e-08	-0.51035	4.05301e-16	-0.0665384	0.430551	-0.0413272	0.612039	-0.399864	2.3313e-09	-0.543232	1.73454e-18	0.0341053	0.705653	-0.324554	2.32738e-06
ENSMUSG00000004885.5	Crabp2	0.189557	0.805893	0.359295	0.595489	0.211463	0.773166	-0.426003	0.500026	-0.816845	0.163445	-2.53434	0.000137805	-3.8911	1.53754e-06	0.161796		0.0163678		-0.594313	0.305227	-0.995179	0.0653287	-2.71514	1.46726e-05	-4.0771	1.35042e-07	-0.140996	0.999071	-0.754834	0.156524	-1.15815	0.0255274	-2.87831	2.11671e-06	-4.23788	2.40634e-08	-0.609127	0.317071	-1.01288	0.0666219	-2.73365	2.07205e-05	-4.09505	2.09437e-07	-0.394464	0.617688	-2.11457	0.00452404
ENSMUSG00000004891.16	Nes	-0.543748	6.88345e-07	-0.474525	3.22021e-05	-0.545628	9.93228e-07	-0.677093	8.49773e-11	-0.367239	0.000676097	-0.889039	1.40108e-15	-0.61848	3.03597e-09	0.0612918	0.894543	-0.00739083	0.986661	-0.112597	0.496758	0.187713	0.172304	-0.336689	0.0133198	-0.071126	0.65381	-0.0642111	0.999071	-0.172272	0.237986	0.125345	0.38589	-0.39908	0.00192118	-0.131201	0.343376	-0.103335	0.549734	0.193894	0.154119	-0.331204	0.0155072	-0.0651031	0.686281	0.306152	0.0178283	-0.218975	0.131352
ENSMUSG00000004892.13	Bcan	1.22866	0.141001	1.47676	0.0593703	1.30541	0.114109	1.24425	0.116647	0.495801	0.636182	0.50104	0.639285	-0.661348	0.584651	0.239889		0.071219		0.0352169	0.972946	-0.721995	0.328313	-0.716958	0.325275	-1.88678	0.00899987	-0.164187	0.999071	-0.202376	0.803574	-0.963139	0.151519	-0.957076	0.147648	-2.12569	0.00181001	-0.0338475	0.974279	-0.794739	0.275078	-0.790033	0.28006	-1.95963	0.00746582	-0.752165	0.358359	-0.748942	0.333457
ENSMUSG00000004894.10	Hapln2	-2.51581		-0.972256		-0.894849		-2.52668		0.0373347		-2.35126		-0.995283		1.54026		1.61321				2.5576				1.52256		0.0814944	0.999071	-1.53194		1.01986		-1.36889		-0.0143216		-1.60134		0.945026		-1.44218		-0.0928899		2.55335
ENSMUSG00000004895.9	Prcc	0.0391693	0.858692	-0.00762024	0.975677	-0.0282554	0.903333	0.104918	0.503283	0.221147	0.109418	0.736086	3.69874e-11	0.292175	0.01683	-0.0547067	0.905908	-0.0729823	0.817849	0.0866098	0.601854	0.192987	0.170564	0.70558	1.20681e-10	0.256676	0.0334813	-0.0138261	0.999071	0.142847	0.379193	0.246691	0.091928	0.759034	8.14742e-11	0.312492	0.014972	0.16135	0.326384	0.264797	0.0650477	0.776647	4.16843e-11	0.328242	0.0109016	0.112317	0.501842	0.624118	2.76382e-08
ENSMUSG00000004896.16	Rrnad1	0.130397	0.679938	-0.0553966	0.886473	-0.0177596	0.967586	0.417454	0.045009	0.116363	0.669012	0.421896	0.0416923	0.617356	0.000870548	-0.193679		-0.153668	0.761006	0.307749	0.166653	-0.00301034	0.994172	0.300027	0.153061	0.490572	0.00719437	0.0445269	0.999071	0.502968	0.0180701	0.189502	0.473178	0.492486	0.0165169	0.685386	0.000247742	0.463347	0.0554473	0.149431	0.61191	0.451803	0.0484091	0.6423	0.00193608	-0.30491	0.188389	-0.00275397	0.992862
ENSMUSG00000004897.16	Hdgf	0.232835	3.36041e-08	0.185018	0.00183262	0.172619	0.00164967	0.0992202	0.0767605	0.158839	0.00167425	-0.261295	2.26229e-06	-0.0714382	0.190311	-0.0557224	0.666591	-0.065765	0.453105	-0.112708	0.0387929	-0.0629304	0.267105	-0.485574	5.62287e-21	-0.300618	7.10726e-12	-0.00560109	0.999071	-0.0556318	0.46017	-0.00834539	0.924834	-0.431077	3.69843e-13	-0.243796	9.09553e-06	-0.0451635	0.566467	0.00165431	0.985613	-0.421735	3.51462e-13	-0.236376	9.4897e-06	0.0557723	0.438478	-0.367629	5.58905e-10
ENSMUSG00000004902.7	Slc25a18	-0.069142		0.277477		0.95367		0.406622		-0.679569		0.068777	0.980712	-0.275169	0.93897	0.339039		1.01774		0.496184		-0.600164		0.145059	0.962335	-0.203402		0.682376	0.999071	0.159251		-0.938395		-0.193845		-0.542417		-0.519874		-1.61709		-0.872276	0.710486	-1.22587	0.6273	-1.08992		-0.345707
ENSMUSG00000004929.12	Thop1	0.129007	0.330941	0.0286622	0.880898	-0.0251319	0.898372	-0.0806793	0.561989	0.114832	0.345702	0.24481	0.0233829	-0.00582138	0.971022	-0.108218	0.673733	-0.159653	0.382255	-0.188674	0.121435	-0.00309562	0.985979	0.124534	0.294822	-0.131103	0.262173	-0.0469695	0.999071	-0.0792687	0.595512	0.103872	0.430862	0.23139	0.0379605	-0.0218143	0.884609	-0.0274041	0.891159	0.155392	0.224917	0.282178	0.0152253	0.0271121	0.865168	0.191621	0.125834	0.318488	0.00414821
ENSMUSG00000004931.11	Apba3	0.247956	0.236989	0.213698	0.41661	0.367794	0.057305	0.425256	0.0112753	0.209323	0.309073	0.792188	2.10595e-07	0.789196	2.63699e-07	-0.0421991	0.952904	0.114278	0.752696	0.198111	0.298197	-0.0274309	0.913408	0.552786	0.000211473	0.544966	0.000261327	0.160816	0.999071	0.242101	0.244971	0.014129	0.963405	0.593769	0.000382383	0.588221	0.000474463	0.085639	0.720745	-0.142994	0.506931	0.43655	0.00590531	0.42929	0.00738694	-0.219635	0.287267	0.359721	0.0216603
ENSMUSG00000004933.17	Matk	0.582424	0.522311	0.255712	0.832624	0.957855	0.207131	0.326438	0.733843	-0.516759	0.59969	-1.39058	0.154997	-0.776087	0.414972	-0.334663		0.369663		-0.235103	0.797676	-1.08849	0.157734	-1.96621	0.0142076	-1.3554	0.0668471	0.709227	0.999071	0.10046	0.921089	-0.755279	0.396888	-1.63249	0.064248	-1.01961	0.221886	-0.602708	0.432349	-1.45962	0.0360789	-2.33783	0.00185205	-1.72679	0.0121959	-0.846849	0.359399	-1.72436	0.0515003
ENSMUSG00000004934.14	Pias4	0.30594	0.0247563	0.189959	0.268897	0.218269	0.201774	0.102869	0.535529	0.438129	0.000278876	0.29905	0.0267416	0.366695	0.00278465	-0.123866	0.684179	-0.0932411	0.751572	-0.182174	0.206881	0.143342	0.292188	0.00184117	0.992144	0.0644929	0.664647	0.0350729	0.999071	-0.0568717	0.759541	0.26606	0.0404262	0.124397	0.405432	0.189435	0.152728	-0.0872553	0.66109	0.235442	0.0972928	0.0930788	0.591857	0.156402	0.299049	0.331459	0.00980402	0.189105	0.195193
ENSMUSG00000004936.8	Map2k1	-0.0409031	0.784853	-0.121334	0.358629	-0.175099	0.15655	0.102924	0.33564	0.20763	0.0237394	0.234861	0.0120404	0.286823	0.000762224	-0.0883174	0.724788	-0.139756	0.417438	0.164659	0.0991441	0.259624	0.00349035	0.284342	0.00159393	0.331384	5.48821e-05	-0.0469175	0.999071	0.254359	0.0109513	0.346715	0.0002378	0.371447	7.53576e-05	0.420831	1.84405e-06	0.306184	0.00436148	0.398226	4.93715e-05	0.422104	2.54573e-05	0.469789	5.98545e-07	0.100888	0.367645	0.124781	0.23445
ENSMUSG00000004937.6	Sgta	0.231945	0.0263226	0.190313	0.136543	0.266189	0.0142319	0.113754	0.338266	0.21506	0.0482726	0.518655	6.59791e-08	0.363755	7.81302e-05	-0.0495442	0.887805	0.0286896	0.9143	-0.0973177	0.40946	-0.00581832	0.970407	0.295361	0.00173459	0.135453	0.156744	0.0826983	0.999071	-0.0462476	0.751973	0.0426932	0.766008	0.343724	0.000603968	0.186158	0.0676944	-0.124202	0.306706	-0.0356753	0.800703	0.264751	0.00872016	0.10527	0.332098	0.0974109	0.461253	0.397883	3.93537e-05
ENSMUSG00000004939.7	Nmrk2
ENSMUSG00000004945.15	Tmem242	0.0046659	0.991148	0.140008	0.609175	0.210948	0.35391	-0.0904762	0.717002	0.0291513	0.910088	-0.298311	0.145626	-0.0694663	0.773419	0.12744	0.80426	0.200782	0.523524	-0.074226	0.780638	0.0355998	0.890424	-0.294329	0.146632	-0.0704257	0.764813	0.0777483	0.999071	-0.200199	0.363235	-0.0928936	0.691111	-0.422981	0.0268878	-0.196776	0.328144	-0.273218	0.19548	-0.166338	0.43153	-0.497069	0.00832072	-0.272722	0.159668	0.115799	0.643566	-0.214999	0.338683
ENSMUSG00000004947.15	Dtx2	-0.168724	0.482554	-0.32549	0.146495	-0.102104	0.714703	-0.0520574	0.839958	0.0385553	0.872968	0.616404	8.28499e-05	-0.00316726	0.996304	-0.164682		0.0610674	0.900614	0.137417	0.539763	0.218438	0.249735	0.793899	7.40729e-08	0.169373	0.455971	0.230304	0.999071	0.303592	0.132676	0.381862	0.0386986	0.957325	4.08191e-10	0.335208	0.116347	0.0781927	0.771561	0.156202	0.453891	0.730962	2.69519e-06	0.106899	0.673864	0.0868552	0.715368	0.661489	1.34077e-05
ENSMUSG00000004948.12	Zp3	0.116466	0.89341	-0.0119381	0.989601	-0.0065771	0.994141	0.292974	0.621596	-0.00831966	0.990003	-0.492671	0.424774	-1.13793	0.053604	-0.136333		-0.128455		0.197642	0.758636	-0.113502	0.867312	-0.600396	0.293704	-1.25064	0.0244737	0.0122295	0.999071	0.335408	0.578629	0.0219742	0.976097	-0.465141	0.447682	-1.11308	0.060731	0.327818	0.613304	0.0137613	0.986066	-0.473848	0.45773	-1.12359	0.0651712	-0.30504	0.625385	-0.79262	0.14328
ENSMUSG00000004951.10	Hspb1	-0.104122	0.0635635	-0.30268	3.40849e-07	-0.298955	4.33847e-07	-0.0902575	0.133094	-0.00019905	0.997556	-0.904334	1.42285e-46	-1.02887	2.04271e-78	-0.206456	0.00217587	-0.200394	0.00255603	0.0346719	0.627187	0.115065	0.0404649	-0.791544	2.85668e-37	-0.921061	1.22659e-67	0.0105827	0.999071	0.242627	5.56296e-05	0.3204	9.12884e-08	-0.586285	3.7515e-17	-0.713509	8.18617e-30	0.236859	0.000194216	0.314266	1.69012e-07	-0.593125	1.19943e-16	-0.722186	2.01608e-29	0.0863072	0.203447	-0.821146	6.52192e-36
ENSMUSG00000004952.13	Rasa4	1.54056	5.70135e-13	1.49534	5.72994e-11	1.45511	6.01086e-10	1.92101	3.86847e-23	2.75049	7.73949e-63	2.63424	1.33174e-52	1.38912	4.57541e-10	-0.0531832		-0.09142	0.8664	0.401149	0.0293574	1.22079	2.26892e-19	1.10202	2.13284e-14	-0.147989	0.512741	-0.0338097	0.999071	0.456042	0.014922	1.27308	6.57599e-19	1.15409	1.46038e-14	-0.0935728	0.705807	0.494512	0.0148287	1.31167	2.78333e-18	1.19203	7.84432e-14	-0.0577701	0.835557	0.825562	4.87658e-10	0.706035	4.38708e-07
ENSMUSG00000004961.7	Syt5	0.312058		1.30447	0.281251	-0.184501		0.775087	0.551971	-0.354934	0.838875	-0.908241	0.594687	-0.978481	0.564276	0.983582		-0.502654		0.482284		-0.656355	0.679683	-1.21267	0.428547	-1.28766	0.399497	-1.48182	0.999071	-0.499542	0.657596	-1.6413	0.127085	-2.19788	0.0430101	-2.27221	0.0372633	0.987608		-0.155102	0.938176	-0.71135	0.701284	-0.786264	0.671811	-1.1337		-1.69078	0.196263
ENSMUSG00000004980.16	Hnrnpa2b1	-0.165747	3.40219e-12	-0.149805	0.000326697	-0.120163	0.00450245	-0.251809	1.82199e-15	-0.439855	4.50073e-40	-0.872319	1.98463e-105	-0.546324	2.02232e-54	0.00805698	0.958982	0.0400291	0.596669	-0.0652044	0.0878382	-0.263049	4.62985e-15	-0.698033	3.49278e-68	-0.376942	5.79168e-27	0.0364651	0.999071	-0.0719477	0.160873	-0.272358	1.07784e-09	-0.707334	1.08028e-50	-0.383854	3.98382e-17	-0.10342	0.0356232	-0.304268	2.23789e-12	-0.739985	6.92431e-54	-0.418464	8.38736e-20	-0.191891	4.04229e-06	-0.627676	5.54152e-43
ENSMUSG00000004988.9	Fxyd4	0.122389	0.939141	-1.07378	0.451366	-0.0219993	0.989784	0.687006	0.447465	1.2984	0.058456	0.6474	0.465872	1.19933	0.111732	-1.20415		-0.14981		0.585114	0.523373	1.18692	0.0736838	0.533812	0.534137	1.08075	0.132327	1.05838	0.999071	1.79181	0.0537846	2.39033	0.00165024	1.73708	0.0514395	2.2857	0.00426966	0.736887	0.440842	1.33501	0.0533121	0.681764	0.439717	1.22884	0.104677	0.607689	0.405018	-0.0464306	0.960628
ENSMUSG00000004994.12	Ccdc130	0.0096879	0.98606	0.0107819	0.981517	0.221352	0.491854	0.379374	0.104869	0.505304	0.0193288	1.20964	3.35367e-12	0.439831	0.0461137	-0.0068221		0.20614		0.390555	0.103424	0.506781	0.0194214	1.20864	1.94075e-12	0.433856	0.0452858	0.2173	0.999071	0.398914	0.105084	0.512575	0.0234102	1.21404	8.70242e-12	0.441721	0.0496269	0.186207	0.527443	0.299576	0.21633	1.00074	3.33739e-08	0.22647	0.369256	0.122169	0.661813	0.823119	1.03486e-06
ENSMUSG00000004996.9	Mri1	-0.190169	0.42164	-0.145289	0.595015	-0.0288065	0.92816	-0.445698	0.0227087	-0.0598152	0.804902	0.200896	0.296288	0.0581206	0.801539	0.0369917		0.155764	0.683706	-0.234893	0.32383	0.141528	0.531229	0.399644	0.0233182	0.251912	0.180082	0.123344	0.999071	-0.270279	0.246861	0.103321	0.665204	0.361444	0.0446255	0.216078	0.269378	-0.388608	0.0843511	-0.0154944	0.958048	0.241963	0.223199	0.0944943	0.682155	0.382229	0.0791271	0.639454	0.000469593
ENSMUSG00000005034.15	Prkacb	-0.231056	0.363449	-0.141633	0.646756	-0.337211	0.171871	-0.724899	0.000453671	-0.465976	0.027196	-0.339826	0.117808	-0.360697	0.0882584	0.081526		-0.111671	0.830146	-0.472997	0.0449308	-0.223748	0.37334	-0.100087	0.710362	-0.125955	0.622382	-0.188708	0.999071	-0.553119	0.0156565	-0.306501	0.198569	-0.182863	0.449374	-0.206358	0.379753	-0.359583	0.187479	-0.113297	0.702612	0.00961598	0.977544	-0.0157305	0.962283	0.255191	0.382481	0.378004	0.126774
ENSMUSG00000005043.13	Sgsh	-0.144894	0.880289	0.198853	0.822208	-0.172879	0.850071	0.0625735	0.935316	0.486623	0.392477	1.45052	0.000235168	0.949441	0.0352327	0.335901		-0.0336172		0.228349	0.767758	0.642778	0.252319	1.60356	4.64816e-05	1.09788	0.0132023	-0.364823	0.999071	-0.106385	0.890856	0.305414	0.61184	1.26692	0.00112652	0.763322	0.0896551	0.263751	0.748099	0.674979	0.241871	1.635	7.62246e-05	1.12975	0.0158614	0.420408	0.50472	1.38037	0.000456981
ENSMUSG00000005045.16	Chd5	0.931252	0.000547464	0.976196	0.00033061	1.21276	1.02308e-06	0.82486	0.00197874	1.36964	1.8823e-09	1.93799	3.29778e-22	1.83763	2.84163e-19	0.0369542		0.275546	0.489855	-0.0858763	0.806661	0.449178	0.0440026	1.01468	2.04876e-08	0.909665	8.66464e-07	0.243185	0.999071	-0.121407	0.705838	0.411051	0.0669602	0.976851	3.90162e-08	0.87415	1.98823e-06	-0.359598	0.173668	0.172589	0.496539	0.73759	5.15481e-05	0.633109	0.000803631	0.540932	0.0161426	1.10583	5.85843e-10
ENSMUSG00000005054.7	Cstb	-0.0756382	0.641394	-0.114479	0.492081	-0.0595441	0.739361	0.100717	0.458369	0.266972	0.013409	-0.340351	0.00387882	-0.160519	0.190378	-0.0467415	0.909318	0.0105324	0.977454	0.197269	0.112136	0.353654	0.000769849	-0.256144	0.0364717	-0.0812362	0.549851	0.0617658	0.999071	0.245374	0.0491826	0.399275	0.000323276	-0.210585	0.107725	-0.0333518	0.83322	0.188511	0.162317	0.341943	0.00213261	-0.268602	0.0362081	-0.093271	0.5136	0.162368	0.205296	-0.448131	0.000125542
ENSMUSG00000005057.13	Sh2b2	0.752306		-0.49038		0.345055		0.358301	0.822061	1.37098	0.157367	1.38887	0.150291	0.828361	0.48721	-1.25028		-0.411959		-0.373288		0.630656	0.534103	0.646172	0.509933	0.0806902	0.952061	0.841341	0.999071	0.880224		1.87965	0.0745416	1.89326	0.0624576	1.33089	0.272942	0.0408718		1.0405	0.296971	1.05489	0.281857	0.490435	0.691072	1.00995	0.337991	1.02357	0.295413
ENSMUSG00000005069.12	Pex5	0.166263	0.426174	-0.099789	0.717766	-0.0115536	0.971142	0.371535	0.0214568	1.06041	2.11372e-17	1.23963	3.72215e-24	0.934472	3.2259e-12	-0.273954	0.307563	-0.183373	0.514279	0.225921	0.189055	0.905235	1.44378e-14	1.08204	4.38498e-21	0.771963	9.98856e-10	0.0951452	0.999071	0.501408	0.00191288	1.17793	3.08775e-20	1.3548	3.47078e-28	1.04706	1.23816e-14	0.411187	0.0158206	1.08751	6.96452e-18	1.26356	1.80409e-24	0.953926	2.83167e-12	0.685157	6.35971e-08	0.86109	1.08348e-12
ENSMUSG00000005078.16	Jkamp	-0.0246547	0.95284	0.117146	0.734287	-0.0612421	0.864383	0.278665	0.211814	0.886279	1.43667e-07	1.09024	1.5439e-11	0.690011	0.000100334	0.133879		-0.0420449	0.947938	0.324248	0.139181	0.92213	1.53115e-08	1.12373	4.86797e-13	0.718457	2.35353e-05	-0.171542	0.999071	0.191924	0.433543	0.787156	3.31367e-06	0.988506	5.02412e-10	0.585568	0.000897585	0.36809	0.105824	0.963	1.34212e-08	1.16377	8.47097e-13	0.75896	2.13102e-05	0.60382	0.000323387	0.804503	1.70176e-07
ENSMUSG00000005087.17	Cd44	1.93518		1.59815		2.39542		1.50885		2.06342		2.89147	0.350016	-1.43017		-0.343662		0.459652		-0.404933		0.141233		0.968643	0.707163	-3.35959		0.807212	0.999071	-0.0586169		0.484215		1.30892		-3.01341		-0.861098		-0.320615		0.503161	0.858001	-3.81811		0.551964		1.3774
ENSMUSG00000005089.15	Slc1a2			2.47757		2.60427		1.38219				2.58291				2.54363		2.67181		1.47378				2.66631				0.130469	0.999071	-1.07403		-2.40069		0.115534		-2.45128		-1.19844		-2.52384		-0.00851509		-2.57899		-1.32121		1.19704
ENSMUSG00000005102.13	Eif2ak4	0.374782	0.0309404	0.547283	0.000874155	0.456115	0.0071158	0.0508127	0.837788	0.268835	0.126961	0.534292	0.000586483	0.371493	0.0212239	0.164573	0.622617	0.075724	0.842402	-0.303207	0.0785627	-0.0948516	0.630155	0.168068	0.321399	0.000316867	0.998625	-0.0842529	0.999071	-0.466421	0.00313793	-0.260743	0.116794	0.00225682	0.990469	-0.163083	0.324828	-0.377092	0.0281893	-0.171817	0.339107	0.0904349	0.637913	-0.07689	0.690154	0.214253	0.271758	0.476429	0.0022086
ENSMUSG00000005103.12	Wdr1	0.218936	0.00126779	0.0481849	0.701669	0.102237	0.275813	-0.48153	1.67826e-11	-1.14676	1.91619e-48	-1.18335	1.97306e-43	-1.28259	3.82642e-62	-0.178635	0.0776832	-0.122213	0.250058	-0.679632	7.27529e-25	-1.35457	1.34942e-74	-1.39364	8.41812e-66	-1.49782	4.3602e-96	0.0609204	0.999071	-0.499683	1.17369e-10	-1.17722	1.2989e-44	-1.21628	1.70848e-42	-1.31814	8.23709e-59	-0.55555	1.92906e-13	-1.23347	5.68e-53	-1.27323	1.3671e-47	-1.37711	2.43095e-66	-0.66895	9.68819e-14	-0.708816	1.54314e-13
ENSMUSG00000005107.13	Slc2a9							1.34901				3.8663		3.00662						1.44393				3.9484		3.08366				1.36052				3.86284		3.00175		1.26044				3.76137		2.89809		-1.28891		2.50736
ENSMUSG00000005124.10	Ccn4	-2.66857		-0.103277		-0.160168		0.918074	0.527484	-0.943976	0.640914	-1.49398	0.463578	-3.57659	0.164004	2.55823		2.50069		3.60352		1.73559		1.18576		-0.903233		-0.0495999	0.999071	1.05116		-0.824693		-1.37569	0.505396	-3.46122		1.10525		-0.767944		-1.3198	0.552609	-3.40774	0.214957	-1.86518		-2.41943	0.119426
ENSMUSG00000005125.13	Ndrg1	-0.295433	0.45721	-0.377882	0.35452	-0.506865	0.170447	1.26897	3.37901e-10	2.01827	4.39073e-32	1.50128	1.69541e-14	2.09082	6.14698e-36	-0.0902492		-0.217079		1.58485	1.88208e-14	2.32445	5.07719e-40	1.80505	1.90229e-19	2.38944	1.01761e-44	-0.122106	0.999071	1.67698	7.1225e-15	2.41411	7.19112e-39	1.8947	6.68658e-20	2.48175	1.45267e-43	1.80365	7.01802e-16	2.53986	8.45937e-42	2.02002	2.55501e-21	2.60451	2.5859e-45	0.745554	9.87969e-07	0.225198	0.256392
ENSMUSG00000005131.4	4930550C14Rik	-0.65936		0.760934		1.10934		-0.658848		-1.49875		-0.496899	0.879883	-1.54551		1.41208		1.76378		0.0210585		-0.825722		0.173624		-0.881422		0.357829	0.999071	-1.39158		-2.247		-1.24019	0.568788	-2.29927		-1.74245		-2.5988		-1.59236	0.427804	-2.65518	0.243129	-0.842503		0.15586
ENSMUSG00000005142.10	Man2b1	0.0939611	0.626789	0.0209738	0.933856	-0.020342	0.931143	-0.078341	0.654407	-0.166347	0.272595	0.341067	0.00888212	0.409837	0.000436421	-0.0808446	0.849688	-0.11975	0.65245	-0.151313	0.341571	-0.249155	0.0788259	0.255845	0.0553365	0.319693	0.00652165	-0.0344041	0.999071	-0.0692732	0.712933	-0.169667	0.281883	0.335389	0.0110673	0.401562	0.000730703	-0.0297965	0.895309	-0.130549	0.423386	0.373587	0.00457737	0.437881	0.000230179	-0.0918428	0.616931	0.412201	0.00129446
ENSMUSG00000005148.8	Klf5	-0.118477	0.164298	-0.0559295	0.647473	-0.184088	0.0329163	-0.661895	1.43298e-19	-0.250664	0.000830884	0.419729	9.44723e-10	0.0524931	0.552076	0.0546534	0.810667	-0.0711598	0.649615	-0.522551	2.50133e-12	-0.12107	0.152067	0.546805	3.52827e-16	0.174626	0.0147102	-0.121313	0.999071	-0.57582	2.56365e-13	-0.176894	0.0403622	0.490931	9.02807e-12	0.121102	0.143569	-0.449596	1.02705e-07	-0.0511022	0.629894	0.616023	2.20917e-17	0.244286	0.00159197	0.407457	1.17023e-06	1.0745	3.48741e-49
ENSMUSG00000005150.16	Wdr83	-0.104604	0.712875	-0.151445	0.592549	-0.116502	0.69457	-0.437153	0.026684	-1.22186	1.82524e-09	-1.22548	1.78042e-09	-0.934664	1.86905e-06	-0.0546909		-0.0173754	0.979961	-0.311707	0.167154	-1.10609	1.53584e-07	-1.11225	1.0735e-07	-0.826389	4.03339e-05	0.0417695	0.999071	-0.255731	0.286607	-1.05275	1.4861e-06	-1.05891	7.66674e-07	-0.770627	0.000219138	-0.292678	0.244756	-1.09002	1.18554e-06	-1.0971	9.98498e-07	-0.810466	0.000198323	-0.788415	0.00109304	-0.795611	0.00061641
ENSMUSG00000005161.15	Prdx2	0.0511183	0.56912	0.048356	0.661428	0.0915788	0.283332	-0.189493	0.00497671	-0.358896	4.53339e-08	-0.492622	3.74275e-12	-1.07818	1.42387e-55	-0.0106518	0.967292	0.0348879	0.835932	-0.219797	0.00108616	-0.398908	8.30964e-10	-0.535159	2.89745e-14	-1.12565	9.54213e-63	0.0500512	0.999071	-0.207684	0.00508431	-0.38938	4.91006e-08	-0.525691	1.6045e-12	-1.11386	1.32628e-52	-0.252868	0.000485169	-0.435003	2.19502e-10	-0.57197	8.82229e-15	-1.16204	2.96569e-58	-0.173175	0.0302435	-0.31019	7.67821e-05
ENSMUSG00000005198.15	Polr2a	0.178609	1.63418e-06	-0.0561519	0.460786	-0.170868	0.000782356	0.364119	5.52387e-20	0.240395	9.18992e-09	0.288009	1.77279e-09	0.944457	2.26828e-142	-0.242639	3.61363e-06	-0.355054	7.73027e-16	0.206278	1.01098e-07	0.0728874	0.117245	0.117918	0.0179625	0.7695	1.60724e-106	-0.107876	0.999071	0.450281	4.59219e-20	0.314239	2.15697e-09	0.359273	8.33581e-11	1.0132	2.10368e-102	0.563147	7.39023e-35	0.426748	6.68625e-20	0.470974	1.84737e-19	1.12305	8.29553e-142	-0.12748	0.00928172	-0.0833746	0.163881
ENSMUSG00000005202.2	Shbg
ENSMUSG00000005204.12	Senp3	-0.126367	0.043633	-0.232745	0.000669213	-0.205997	0.0019188	-0.287091	9.51218e-07	-0.127513	0.0598407	-0.366841	1.97216e-08	0.191958	0.000554243	-0.114268	0.306213	-0.0851865	0.431379	-0.139934	0.0353508	0.0100282	0.91693	-0.231854	0.000690866	0.32197	1.23123e-09	0.0335783	0.999071	-0.0241643	0.814485	0.123176	0.123355	-0.118787	0.14443	0.437367	6.13077e-13	-0.0528943	0.574605	0.0940125	0.244929	-0.148564	0.061158	0.405644	1.80208e-11	0.15588	0.0408884	-0.0868476	0.320862
ENSMUSG00000005220.10	Corin	-0.0593584		-1.42374		0.14921		0.944109		0.0551127		2.66247	0.420285	3.02394	0.310338	-1.37352		0.20423		1.02457		0.125386		2.7374		3.09527		1.58309	0.999071	2.39951		1.49531		4.10042		4.4601		0.823914		-0.0786569		2.54011		2.90089		-0.892198		1.71667
ENSMUSG00000005225.15	Plekha8	0.0610375	0.806614	-0.0398223	0.883485	-0.0519931	0.840963	-0.627257	7.95891e-05	-0.38759	0.0172539	-0.222519	0.197644	-0.464602	0.00328768	-0.108746	0.802757	-0.11866	0.711399	-0.667468	1.94255e-05	-0.43755	0.00547207	-0.275166	0.0891104	-0.522062	0.000515338	-0.00540815	0.999071	-0.557318	0.000872891	-0.329921	0.0569251	-0.16756	0.353045	-0.412155	0.0111692	-0.547126	0.00198786	-0.320137	0.0685291	-0.158483	0.406197	-0.40488	0.0161425	0.23599	0.275502	0.397539	0.0263072
ENSMUSG00000005232.11	G6pc2	-1.51534		0.0304498		0.104408		-1.52581		-1.37772		-1.3499		-1.42718		1.54026		1.61321										0.0814944	0.999071	-1.53194		-1.3964		-1.36889		-1.44784		-1.60134		-1.46635		-1.44218		-1.52436
ENSMUSG00000005233.16	Spc25	0.512625	1.21151e-05	0.544077	1.24272e-05	0.669342	9.9251e-09	0.680026	1.05506e-09	0.325015	0.0122804	0.157415	0.311246	0.0421079	0.829324	0.0235752	0.958255	0.151214	0.429526	0.188197	0.130563	-0.176506	0.176143	-0.34662	0.00517148	-0.466957	0.000130153	0.132141	0.999071	0.166053	0.211774	-0.201285	0.130459	-0.371483	0.00317448	-0.489435	0.000101576	0.0388283	0.833111	-0.328882	0.00665845	-0.499729	4.89567e-05	-0.619696	5.57553e-07	-0.358805	0.00276809	-0.529812	8.6681e-06
ENSMUSG00000005237.14	Dnah2	0.534635	0.558323	0.834102	0.292724	0.655299	0.445249	1.07477	0.083142	0.917015	0.155017	1.28275	0.0299421	0.104299	0.919698	0.29178		0.115487		0.561862	0.40341	0.393766	0.567624	0.756882	0.196512	-0.426428	0.576153	-0.171769	0.999071	0.271048	0.706091	0.100814	0.891926	0.464262	0.435662	-0.71706	0.273919	0.447795	0.537855	0.276853	0.70497	0.639237	0.297787	-0.543489	0.466476	-0.161791	0.832775	0.20083	0.765481
ENSMUSG00000005251.15	Ripk4	0.179247	0.742522	0.168092	0.772589	0.180578	0.741844	0.313015	0.441877	-0.291666	0.518655	0.119264	0.802775	0.912758	0.00169736	-0.0190453		-0.00424995		0.154588	0.739995	-0.459788	0.259389	-0.0514087	0.914155	0.737166	0.00938428	0.0192588	0.999071	0.175071	0.700778	-0.441923	0.291561	-0.0335106	0.947666	0.757312	0.00891562	0.160623	0.748918	-0.456797	0.279026	-0.0491871	0.922895	0.740164	0.0139872	-0.608469	0.126604	-0.200925	0.635881
ENSMUSG00000005262.13	Ufd1	-0.324828	0.0174898	-0.175845	0.306222	-0.126225	0.471423	-0.229641	0.0936102	-0.425623	0.00151575	-0.0327948	0.85289	-0.000618259	0.998973	0.141123	0.663551	0.193105	0.377294	0.116035	0.504771	-0.0895287	0.630428	0.300704	0.0244318	0.327925	0.00935161	0.0565022	0.999071	-0.023787	0.908626	-0.23203	0.149373	0.158269	0.285916	0.187876	0.179816	-0.0752716	0.701777	-0.283885	0.0614552	0.105615	0.508526	0.133351	0.371389	-0.19964	0.245488	0.189655	0.197709
ENSMUSG00000005267.13	Zfp287	-0.00987136	0.993555	-0.564031	0.573866	-0.835505	0.355541	-0.153365	0.866663	-1.12825	0.149414	-0.531578	0.498942	0.219686	0.775273	-0.562026		-0.831153		-0.122377	0.898997	-1.10734	0.156115	-0.512817	0.503119	0.233267	0.749636	-0.264214	0.999071	0.440297	0.627596	-0.547915	0.58891	0.0477023	0.965897	0.79656	0.247954	0.710226	0.438347	-0.278442	0.812962	0.315726	0.754897	1.06343	0.135503	-0.979047	0.269381	-0.385125	0.651886
ENSMUSG00000005268.20	Prlr	-0.477263	0.669788	-0.346104	0.781214	-0.178858	0.885766	0.208896	0.828462	0.874408	0.170657	1.60298	0.00118721	-1.21169	0.177962	0.123401		0.292958		0.707255	0.42293	1.36305	0.0331162	2.0895	3.7465e-05	-0.730725	0.492572	0.174316	0.999071	0.584817	0.518415	1.23803	0.0595925	1.96495	0.000122143	-0.8531	0.399081	0.415928	0.675256	1.06843	0.103006	1.79364	0.000483702	-1.02499	0.298144	0.661767	0.340606	1.38718	0.0040623
ENSMUSG00000005299.6	Letm1	-0.191782	0.296895	-0.276923	0.132041	-0.368446	0.0300526	-0.83917	2.80449e-08	-1.38339	1.64608e-16	-1.20296	9.58101e-14	-1.18793	4.41353e-14	-0.093008	0.850661	-0.182245	0.521825	-0.626598	0.000106914	-1.18039	1.01133e-11	-1.00277	1.59918e-09	-0.992543	6.8145e-10	-0.0847233	0.999071	-0.532228	0.00215594	-1.0886	2.92402e-09	-0.910975	1.4976e-07	-0.898423	1.24873e-07	-0.442552	0.0203951	-0.999332	1.16022e-07	-0.822507	6.24964e-06	-0.811807	5.08448e-06	-0.547625	0.0150116	-0.371136	0.085622
ENSMUSG00000005312.15	Ubqln1	0.415287	5.19605e-09	0.238698	0.0117915	0.203642	0.0299868	0.140212	0.120521	0.309114	8.85145e-05	0.262909	0.0050549	0.22025	0.00690337	-0.184463	0.100256	-0.217246	0.0217119	-0.254301	0.000789562	-0.0950894	0.273633	-0.143921	0.127651	-0.191397	0.0105534	-0.0282253	0.999071	-0.0684972	0.542192	0.088102	0.388165	0.0393058	0.754363	-0.00583582	0.961132	-0.0352596	0.787708	0.120956	0.194762	0.0712751	0.544445	0.024354	0.831398	0.165147	0.0669386	0.115372	0.287678
ENSMUSG00000005320.9	Fgfr4	1.80111		2.29205		2.18805		2.69316	0.0233511	3.76387	3.48205e-05	3.43194	0.000402367	3.21287	0.00154551	0.482954		0.380574		0.912265	0.407369	1.97391	0.0050498	1.63978	0.0328226	1.41542	0.0825966	-0.0984542	0.999071	0.430996	0.709868	1.48973	0.0320596	1.15582	0.124649	0.933527	0.251103	0.534168	0.670844	1.59464	0.0289484	1.25889	0.120085	1.03536	0.236264	1.06787	0.139684	0.732498	0.35401
ENSMUSG00000005338.13	Cadm3	0.258488		0.429698		0.431177		-0.866005		-0.710766	0.730682	-0.504945	0.809047	-5.01432	0.0535988	0.16369		0.168789		-1.10138		-0.957088	0.622016	-0.752076	0.690094	-5.26823	0.0307367	0.00888098	0.999289	-1.2635		-1.12097	0.524339	-0.916953	0.581844	-5.42987	0.0190158	-1.26799		-1.12646	0.526547	-0.922547	0.595878	-5.43712	0.0211269	0.151995		0.354011
ENSMUSG00000005339.10	Fcer1a
ENSMUSG00000005354.16	Txn2	0.12199	0.444282	0.2855	0.0291149	0.358328	0.00267926	-0.0767451	0.650276	0.32719	0.00363707	0.586573	3.97243e-08	0.168674	0.178427	0.155627	0.503597	0.230874	0.144132	-0.177982	0.227786	0.2164	0.0708068	0.473398	1.03283e-05	0.0504437	0.732758	0.0796765	0.999071	-0.332028	0.00996168	0.0596101	0.684366	0.316376	0.00413841	-0.104128	0.422822	-0.406977	0.00131026	-0.0156851	0.924486	0.240503	0.0367147	-0.181981	0.133252	0.400244	0.00123704	0.656253	1.11132e-08
ENSMUSG00000005355.9	Casp14	-0.0804518		0.599239		0.0797286		0.728334		-0.358105		0.0936772	0.975881	2.96217	0.0302981	0.671109		0.153725		0.827016		-0.26781		0.180192		3.04242	0.024191	-0.510572	0.999071	0.159251		-0.938395		-0.49145		2.3742	0.0604565	0.67478		-0.42278		0.0253265		2.87392	0.0490202	-1.08992		-0.642771
ENSMUSG00000005357.9	Slc1a6	0.237322		1.02171		1.28169		1.6212		-1.92243		0.419112	0.901166	0.340953	0.924024	0.774495		1.037		1.40123		-2.14984		0.190189	0.950928	0.106146		0.268741	0.999071	0.629954		-2.93207		-0.586037	0.80962	-0.667722		0.366634		-3.19507		-0.84991	0.709032	-0.934059	0.680491	-3.55516		-1.20939	0.552113
ENSMUSG00000005360.14	Slc1a3	0.108623	0.948775	0.537824	0.668697	0.201743	0.892507	0.965512	0.244391	1.36959	0.0514426	0.76871	0.382177	0.8137	0.34927	0.421461		0.0876995		0.877607	0.305455	1.27238	0.0677469	0.668622	0.438396	0.708701	0.404342	-0.328837	0.999071	0.457583	0.609529	0.849509	0.22976	0.245782	0.787838	0.287988	0.746301	0.791224	0.394484	1.18217	0.106062	0.578472	0.529921	0.618415	0.497034	0.400623	0.615974	-0.204138	0.819832
ENSMUSG00000005362.14	Crbn	-0.385392	0.00966563	-0.19451	0.298508	-0.223018	0.211679	-0.790099	2.78106e-08	-0.918148	2.89126e-09	-0.82886	2.83648e-08	-0.586693	3.78111e-05	0.182971	0.570417	0.156772	0.596669	-0.383897	0.0263587	-0.521428	0.00308731	-0.434744	0.0103078	-0.197617	0.260389	-0.021701	0.999071	-0.565354	0.0004075	-0.705528	3.27619e-05	-0.619028	0.000120026	-0.379496	0.0165696	-0.538736	0.00172121	-0.679355	9.81192e-05	-0.593352	0.000446631	-0.355975	0.0341181	-0.131515	0.614629	-0.0457598	0.85942
ENSMUSG00000005364.11	Il5ra
ENSMUSG00000005370.4	Msh6	-0.145739	2.14368e-06	-0.128015	0.00916844	-0.178843	1.51634e-05	-0.0562157	0.181938	-0.200015	4.23789e-08	-0.219241	7.92589e-07	-0.191992	2.29526e-08	0.00983869	0.95453	-0.0386705	0.637637	0.110339	0.00338242	-0.0431956	0.342503	-0.0649764	0.205241	-0.042612	0.296223	-0.0439975	0.999071	0.101854	0.0464592	-0.0542849	0.348419	-0.076069	0.20008	-0.0513555	0.336097	0.150805	0.00104953	-0.00571778	0.934349	-0.028281	0.675543	-0.00543731	0.93323	-0.1476	0.000612103	-0.170241	0.000741853
ENSMUSG00000005371.15	Fbxo11	0.263863	0.0606681	0.295439	0.0455273	0.291776	0.0482713	0.593789	6.89545e-07	0.509637	1.85984e-05	0.699533	5.94472e-10	0.875734	6.03947e-17	0.0237166	0.960634	0.0222981	0.952111	0.350514	0.00368584	0.256823	0.0333705	0.444168	4.18052e-05	0.615492	3.49281e-10	0.00305949	0.999071	0.328385	0.00997818	0.231921	0.0715035	0.419206	0.000191766	0.592871	9.39327e-09	0.330059	0.014259	0.233369	0.0748446	0.419907	0.000340718	0.591816	3.20323e-08	-0.0879188	0.584219	0.0984822	0.495213
ENSMUSG00000005373.13	Mlxipl	0.470809	0.575943	0.562331	0.503528	0.603901	0.43726	1.29187	0.00954572	1.46924	0.00180946	1.96161	2.16165e-06	1.88047	6.19043e-06	0.0837646		0.127899		0.842474	0.100406	1.00996	0.0287594	1.50024	0.000133182	1.41394	0.000313274	0.0487536	0.999071	0.759547	0.144182	0.924535	0.0505157	1.41479	0.000336227	1.33115	0.000795129	0.716054	0.186894	0.880572	0.061981	1.36975	0.000645759	1.28394	0.00147278	0.173538	0.762711	0.662585	0.085622
ENSMUSG00000005374.13	Tbl2	0.309137	0.0979324	0.11858	0.677014	0.211983	0.33233	-0.0664965	0.789562	0.932005	1.03209e-11	0.878474	3.61997e-10	0.739492	3.32749e-07	-0.198415	0.576847	-0.102784	0.77225	-0.354927	0.0405974	0.633892	1.2861e-06	0.577681	1.54095e-05	0.43393	0.00183449	0.100272	0.999071	-0.155335	0.494515	0.830965	8.0461e-09	0.774955	7.49572e-08	0.633515	2.38976e-05	-0.250299	0.214133	0.735456	7.44108e-08	0.678569	1.28787e-06	0.535223	0.000262313	0.994768	4.09378e-13	0.937765	1.21054e-11
ENSMUSG00000005378.17	Bud23	-0.00511513	0.986384	-0.0443748	0.850251	0.0244452	0.914388	-0.436052	0.00101516	-0.159279	0.289685	-0.259678	0.0713144	-0.103844	0.503062	-0.0471793	0.922021	0.0240116	0.951638	-0.410148	0.00254145	-0.143144	0.356714	-0.24595	0.0872811	-0.0950693	0.535619	0.075583	0.999071	-0.361314	0.0162389	-0.0969302	0.584878	-0.199962	0.206893	-0.0467798	0.796124	-0.432321	0.00272245	-0.168301	0.28059	-0.271889	0.06687	-0.120587	0.443213	0.272853	0.0878046	0.169299	0.327143
ENSMUSG00000005397.8	Nid1	0.0362387	0.693083	-0.0642546	0.518907	-0.104854	0.217651	0.42846	4.40478e-16	1.13755	3.72922e-129	1.39555	1.58875e-152	1.61165	0	-0.108349	0.375458	-0.146655	0.12406	0.412953	1.547e-14	1.11241	2.05565e-118	1.36776	3.74399e-142	1.57896	0	-0.0337447	0.999071	0.522763	3.73841e-18	1.21956	9.19397e-106	1.47497	4.00388e-136	1.68855	1.08317e-250	0.561482	2.45866e-19	1.25798	5.85928e-114	1.5125	2.58638e-137	1.72439	3.75605e-253	0.705351	7.05391e-48	0.959836	1.71872e-69
ENSMUSG00000005410.6	Mcm5	-0.0542679	0.203179	0.00894863	0.915777	-0.00506754	0.948158	-0.0956615	0.0219983	-0.409661	7.31209e-27	-0.0124874	0.853967	-0.234573	2.42108e-09	0.0553133	0.572266	0.0436441	0.596669	-0.0205866	0.721402	-0.344309	8.10886e-19	0.0503943	0.369167	-0.176648	9.53442e-06	-0.00718755	0.999071	-0.0744725	0.186456	-0.400823	1.07197e-17	-0.00618808	0.937816	-0.230894	2.14992e-06	-0.062421	0.273416	-0.38914	1.18593e-18	0.00479194	0.948163	-0.221802	2.88954e-06	-0.317811	3.0878e-13	0.076036	0.209177
ENSMUSG00000005413.8	Hmox1	0.773312	9.93144e-13	1.18695	3.83055e-31	1.14131	4.52383e-29	0.965602	1.59653e-20	0.075645	0.664688	0.490544	9.70057e-05	0.0118082	0.952236	0.405803	0.000264407	0.362514	0.00131245	0.213144	0.056883	-0.686557	7.45761e-10	-0.274127	0.0202236	-0.757905	7.78728e-12	-0.0387929	0.999071	-0.191309	0.0825745	-1.09361	1.36579e-25	-0.681109	6.83168e-11	-1.16266	8.85106e-29	-0.147569	0.21886	-1.05024	1.14722e-23	-0.638558	2.10839e-09	-1.12194	5.34851e-26	-0.893756	1.06853e-16	-0.482237	1.10704e-05
ENSMUSG00000005417.17	Mprip	0.237276	0.00011708	0.107019	0.257821	0.123158	0.140496	-0.00161175	0.98953	0.127074	0.0769565	0.371123	1.58394e-08	0.243708	0.00010968	-0.138154	0.189515	-0.119667	0.21817	-0.218086	0.000758279	-0.0990878	0.167211	0.14244	0.0375375	0.0100982	0.907561	0.022963	0.999071	-0.0784071	0.390946	0.0379806	0.694821	0.279397	9.28455e-05	0.149372	0.0413879	-0.0965827	0.269677	0.0193896	0.846547	0.260172	0.000240843	0.128257	0.0816567	0.124915	0.116556	0.365582	9.92049e-08
ENSMUSG00000005442.13	Cic	0.164961	0.0104059	-0.0869797	0.394433	-0.189106	0.0283352	0.240246	0.000243522	0.0467686	0.616694	0.281471	3.18535e-05	-0.110585	0.151561	-0.259809	0.00105813	-0.359677	2.30281e-06	0.0959738	0.198983	-0.107029	0.18163	0.125003	0.0798411	-0.271886	2.75478e-05	-0.0952923	0.999071	0.35722	9.92639e-07	0.15148	0.0930908	0.383535	2.01835e-07	-0.0110418	0.922913	0.457456	2.45903e-09	0.251405	0.00366465	0.48257	5.77497e-10	0.0862697	0.381773	-0.197147	0.0163144	0.0338771	0.73516
ENSMUSG00000005447.12	Pafah1b3	-0.195587	0.278466	-0.137932	0.508958	-0.160052	0.405392	-0.225039	0.15203	0.135121	0.39312	-0.462848	0.00188318	-0.550357	0.000196262	0.049765	0.926376	0.0299213	0.948581	-0.00875355	0.973553	0.341765	0.0186074	-0.258755	0.127828	-0.351209	0.0310747	-0.015288	0.999071	-0.0569956	0.793532	0.290853	0.0523171	-0.309685	0.0569178	-0.399761	0.0125428	-0.0368042	0.886458	0.310641	0.0371333	-0.290581	0.0872472	-0.382592	0.0211044	0.356385	0.0172758	-0.244938	0.160542
ENSMUSG00000005465.9	Il27ra	0.576391	0.531208	1.06561	0.136468	1.02311	0.154543	0.91869	0.17404	0.686613	0.349804	-0.0677385	0.950896	-0.426915	0.663913	0.481656		0.441719		0.363606	0.631008	0.121803	0.885806	-0.634629	0.407898	-0.998705	0.175911	-0.0357341	0.999071	-0.116963	0.880163	-0.361055	0.585021	-1.11868	0.0705068	-1.47881	0.0169046	-0.0764087	0.933217	-0.320587	0.645229	-1.07898	0.097915	-1.44126	0.0261217	-0.235684	0.767254	-0.994034	0.138804
ENSMUSG00000005469.10	Prkaca	0.548245	3.21884e-07	0.258659	0.076984	0.33095	0.0122001	0.0364163	0.849748	-0.0345981	0.847558	0.00649953	0.972531	-0.0636437	0.70008	-0.297475	0.0376495	-0.22283	0.139778	-0.491121	8.18599e-06	-0.5717	9.94153e-08	-0.532987	1.82962e-06	-0.608166	4.49762e-09	0.0791205	0.999071	-0.192002	0.183101	-0.275306	0.0343933	-0.236727	0.0758684	-0.309566	0.0117546	-0.266442	0.0529928	-0.35007	0.00460518	-0.312218	0.0158885	-0.38683	0.00126703	-0.0747589	0.680292	-0.037192	0.841482
ENSMUSG00000005470.8	Asf1b	0.0761414	0.755095	-0.0283504	0.922803	-0.0605171	0.821213	-0.0430043	0.852058	0.028428	0.897697	-0.0804011	0.702803	0.109627	0.567255	-0.112381	0.802757	-0.142231	0.655489	-0.0984082	0.637389	-0.0365949	0.869085	-0.148006	0.421542	0.0370644	0.858169	-0.0253163	0.999071	0.0154467	0.951404	0.0745968	0.723586	-0.0368354	0.868978	0.150584	0.407663	0.0457433	0.867647	0.104432	0.617902	-0.00759012	0.976686	0.177741	0.347114	0.0677045	0.770038	-0.0445249	0.843516
ENSMUSG00000005474.9	Myl10							1.34901												1.44393										1.36052								1.26044								-1.28891		-1.2644
ENSMUSG00000005481.18	Ddx39	-0.318161	4.03608e-11	-0.305538	4.6589e-07	-0.223467	0.000269271	-0.322104	7.99742e-09	-0.963803	5.30372e-66	-1.20907	3.02712e-78	-1.27599	3.77385e-106	0.00474945	0.985543	0.0891459	0.378959	0.0167994	0.860171	-0.634514	6.24521e-27	-0.882254	2.4903e-39	-0.954191	3.51284e-56	0.0889414	0.999071	0.0135178	0.898761	-0.640521	1.55483e-21	-0.888254	2.5093e-34	-0.957873	7.46562e-45	-0.0705236	0.421957	-0.724873	2.75187e-29	-0.97338	4.23152e-41	-1.04485	2.15412e-54	-0.645474	5.40296e-23	-0.894091	1.96504e-34
ENSMUSG00000005483.10	Dnajb1	0.479234	4.71872e-08	0.335301	0.00217102	0.405961	4.46182e-05	0.202472	0.0565008	0.0851807	0.496009	0.294999	0.00388026	-0.0255187	0.861968	-0.15183	0.369897	-0.0788174	0.676931	-0.255971	0.0068556	-0.382966	2.67792e-05	-0.17568	0.0783715	-0.50111	1.1601e-08	0.0774707	0.999071	-0.102575	0.417913	-0.232177	0.0324265	-0.0250108	0.858464	-0.348121	0.000563698	-0.175292	0.122608	-0.305328	0.00249389	-0.0987804	0.407011	-0.423801	1.48194e-05	-0.121101	0.334885	0.0853381	0.494861
ENSMUSG00000005493.15	Msh4	1.5303		2.59344		0.104408		2.74428		2.85941		3.09291	0.290001	4.19669	0.0647114	1.05872		-1.42847		1.23766		1.34426		1.57748	0.54362	2.67852	0.142075	-2.47923	0.999071	0.180372		0.285625		0.513276	0.830694	1.61283	0.329174	2.66288		2.76568		2.99554		4.09189	0.075889	0.114205		0.342906
ENSMUSG00000005501.14	Usp40	-0.160383	0.6298	-0.299619	0.347796	-0.361046	0.208871	-0.844957	0.000487365	-1.85594	3.62036e-12	-1.76795	3.59045e-11	-1.50455	3.17007e-09	-0.147147		-0.206215		-0.663866	0.0110297	-1.68458	6.96598e-10	-1.59926	4.04078e-09	-1.34058	1.86345e-07	-0.0547345	0.999071	-0.514907	0.0771546	-1.53813	1.63261e-07	-1.45323	4.852e-07	-1.19224	1.64637e-05	-0.45581	0.139421	-1.47949	5.29856e-07	-1.39513	2.24261e-06	-1.13586	5.67386e-05	-1.01492	0.0033971	-0.930854	0.00533656
ENSMUSG00000005503.8	Evx1	-1.83076	0.0835675	-2.48691	0.0223584	-2.39323	0.0259906	-2.94717	0.00397196	-3.30099	0.00420974	-5.58456	0.00189794	-1.67024	0.0733767	-0.667767		-0.57299		-1.09558		-1.47249		-3.75107	0.128614	0.160126	0.931084	0.0981011	0.999071	-0.425622		-0.805009		-3.08552		0.827893	0.627179	-0.519874		-0.899051		-3.17966	0.263789	0.730373	0.683383	-0.373685		-2.65417
ENSMUSG00000005505.12	Kbtbd4	-0.149264	0.596786	-0.0979413	0.763918	-0.198648	0.463092	-0.681205	0.000864016	-0.900344	3.15593e-05	-0.80348	0.000268073	-1.13323	1.98235e-07	0.043512		-0.0549242	0.921813	-0.511055	0.020481	-0.739886	0.000927611	-0.645596	0.00434105	-0.980359	7.8691e-06	-0.093919	0.999071	-0.55338	0.0109764	-0.784745	0.000473756	-0.690659	0.00205969	-1.02271	3.47342e-06	-0.454331	0.058769	-0.68612	0.00328304	-0.592523	0.0131459	-0.926858	6.28325e-05	-0.222524	0.492851	-0.12901	0.695734
ENSMUSG00000005506.16	Celf1	0.123117	0.0265423	0.039303	0.694532	-0.0193307	0.842454	0.0136332	0.871428	-0.0390073	0.577684	-0.399677	2.5374e-11	0.231231	3.38386e-06	-0.0916886	0.409272	-0.148001	0.0318599	-0.088712	0.152717	-0.151006	0.00715602	-0.514273	5.12104e-19	0.111765	0.0308973	-0.0518016	0.999071	0.00432694	0.965721	-0.0606198	0.444407	-0.423896	1.2352e-10	0.204542	0.000541585	0.0611186	0.433762	-0.00419149	0.966207	-0.368253	9.57664e-09	0.258261	2.74389e-06	-0.0563768	0.469241	-0.420628	3.72917e-11
ENSMUSG00000005510.9	Ndufs3	-0.0456057	0.827123	-0.113606	0.559509	-0.072782	0.714494	-0.0727618	0.667776	-0.177491	0.207149	-0.00363918	0.982057	-0.0454388	0.783803	-0.0759008	0.854763	-0.032755	0.931795	-0.00627042	0.976303	-0.12086	0.427933	0.0504787	0.759888	0.00377656	0.98248	0.0475939	0.999071	0.0710668	0.702271	-0.0459792	0.803206	0.125201	0.410876	0.0808219	0.609576	0.0283001	0.90072	-0.0892784	0.59893	0.0813681	0.627456	0.0349689	0.843338	-0.108582	0.532366	0.0620643	0.720046
ENSMUSG00000005514.14	Por	0.281174	0.11023	0.000625419	0.998422	0.254196	0.17001	0.860769	1.31032e-11	1.00972	3.71964e-15	1.42018	1.67166e-33	0.742378	8.44869e-09	-0.288461	0.257517	-0.032642	0.944029	0.600088	3.07701e-06	0.739655	6.89048e-09	1.14741	4.76213e-23	0.464681	0.000295378	0.260318	0.999071	0.890387	2.03346e-11	1.02716	2.40317e-14	1.43474	6.61471e-32	0.754367	1.78668e-08	0.634683	2.24046e-06	0.771028	3.14591e-09	1.17822	3.45703e-23	0.495882	0.000179396	0.145298	0.360874	0.552293	1.42443e-06
ENSMUSG00000005533.10	Igf1r	-0.198506	0.540306	-0.128281	0.740417	-0.159477	0.649777	-0.659128	0.00839714	0.554374	0.00627117	0.62282	0.00191394	0.508837	0.0127218	0.0622956		0.0334937		-0.439728	0.129436	0.763993	0.00015428	0.829794	3.04512e-05	0.710988	0.000361199	-0.0243976	0.999071	-0.500505	0.0779507	0.700649	0.000849976	0.766335	0.000175324	0.64978	0.00165599	-0.471556	0.118724	0.729417	0.000551119	0.794419	0.000148932	0.676171	0.00139919	1.20967	1.83403e-08	1.27462	1.26074e-09
ENSMUSG00000005534.10	Insr	0.224718	0.521345	0.276506	0.439443	0.0978476	0.827234	-0.472343	0.126412	-0.812213	0.00835816	-0.664442	0.0274662	-0.757305	0.0107204	0.0438851		-0.132535		-0.676253	0.0165779	-1.0258	0.00033374	-0.88071	0.00133314	-0.978395	0.000286404	-0.172011	0.999071	-0.718558	0.0108666	-1.07067	0.000220233	-0.925748	0.000761758	-1.02108	0.000181019	-0.542169	0.0982726	-0.894682	0.0042201	-0.750306	0.0136766	-0.847389	0.00470591	-0.343293	0.420922	-0.199176	0.62844
ENSMUSG00000005540.10	Fcer2a	-1.51698		1.00288		-1.32697		1.50885		1.67778		0.123354		0.0380426		2.50937				3.04638		3.20957		1.65661		1.5624		-2.32171	0.999071	0.538139		0.696698		-0.865451		-0.954168		2.86353		3.02206		1.46915		1.37488		0.165338		-1.40105
ENSMUSG00000005547.14	Cyp2a5
ENSMUSG00000005553.14	Atp4a	-0.243412		0.309201		0.835702		0.197957	0.929948	-0.512913	0.830139	0.259657	0.907763	0.638	0.734257	0.544676		1.07369		0.463188		-0.257427		0.513191	0.807139	0.885449	0.624695	0.534574	0.999071	-0.0807821		-0.804424		-0.0341524	0.984981	0.342583	0.851738	-0.608478		-1.33355	0.470729	-0.563732	0.757433	-0.190476	0.916058	-0.714285		0.0555226	0.980415
ENSMUSG00000005566.14	Trim28	-0.0744699	0.00561535	-0.175532	2.36158e-05	-0.244133	8.86893e-11	-0.248778	1.61489e-12	-0.199547	1.2573e-09	-0.111905	0.0127776	-0.0975914	0.00600989	-0.108934	0.0323462	-0.175218	8.23809e-06	-0.153571	8.96056e-06	-0.113939	0.000713313	-0.0287895	0.598153	-0.0194494	0.654992	-0.0617491	0.999071	-0.0431497	0.483492	-0.00623475	0.927872	0.0788822	0.158283	0.0905784	0.0638884	0.0234776	0.735258	0.060088	0.223631	0.144455	0.00529419	0.154299	0.000543614	0.0454925	0.410508	0.129738	0.0172991
ENSMUSG00000005575.16	Ube2m	-0.323233	0.00503592	-0.545175	4.618e-06	-0.600691	2.96896e-07	-0.290453	0.0115604	-0.267148	0.0208667	-0.48158	2.85152e-05	-0.522289	2.49515e-06	-0.22985	0.259289	-0.283033	0.0958745	0.0536527	0.757274	0.0671475	0.663025	-0.149715	0.286497	-0.195412	0.132704	-0.0487049	0.999071	0.284924	0.0358761	0.295895	0.0257842	0.0789555	0.63251	0.0355792	0.841519	0.338503	0.0154773	0.348984	0.00794429	0.131468	0.414954	0.0860813	0.611014	0.0194584	0.921601	-0.198144	0.158578
ENSMUSG00000005580.11	Adcy9	-0.166257	0.822792	0.0846445	0.912297	0.00510607	0.994756	0.0740069	0.90492	-0.465309	0.407541	-0.464145	0.38588	-0.924652	0.0800901	0.24305		0.165727		0.260931	0.655462	-0.287596	0.649505	-0.289775	0.619211	-0.754867	0.171333	-0.0729152	0.999071	0.019241	0.976225	-0.532274	0.334448	-0.533817	0.288241	-0.997127	0.0495869	0.0970187	0.894335	-0.454982	0.440101	-0.45758	0.409194	-0.922265	0.0913563	-0.542734	0.352815	-0.545469	0.29043
ENSMUSG00000005583.16	Mef2c	2.38858						2.38814				2.58291		1.48566		-2.37719		-2.27489		0.0190663		-2.31201		0.204418		-0.902437				2.39951				2.57925		1.47886		2.29688				2.47909		1.37488		-2.32708		0.186483
ENSMUSG00000005609.16	Ctr9	-0.089396	0.512092	-0.095641	0.5267	-0.134205	0.310244	-0.0953014	0.447828	-0.138094	0.214969	0.196602	0.0602199	0.0154655	0.914532	-0.0141405	0.970215	-0.0504049	0.856021	0.0149591	0.932489	-0.0376076	0.791289	0.294422	0.00351685	0.108457	0.331772	-0.0317456	0.999071	0.0304924	0.849778	-0.0245786	0.87078	0.307461	0.00305683	0.123771	0.277623	0.0671826	0.672283	0.0115869	0.94388	0.342927	0.00116045	0.157325	0.169334	-0.0465661	0.767254	0.284717	0.00788454
ENSMUSG00000005610.17	Eif4g2	-0.120588	4.61534e-07	-0.0915249	0.102311	-0.152447	5.65589e-05	-0.0245379	0.58286	-0.540127	1.33585e-70	-0.643413	9.91122e-62	-0.324933	4.16656e-29	0.0211938	0.899394	-0.037428	0.601935	0.116807	0.000365328	-0.408446	1.26913e-40	-0.514283	4.03392e-40	-0.200705	4.8314e-12	-0.0540498	0.999071	0.096943	0.090532	-0.431008	3.84447e-19	-0.536773	4.04887e-25	-0.220776	2.93864e-06	0.156049	0.000329753	-0.372208	1.21096e-21	-0.478853	1.64163e-25	-0.164725	4.32596e-05	-0.519371	7.28176e-46	-0.62614	3.38421e-44
ENSMUSG00000005611.15	Mrvi1	0.937992		0.00423817		0.155096		1.4915		2.17266	0.281431	1.51722	0.540695	1.75789	0.440482	-0.941211		-0.790165		0.578377		1.24816		0.59136	0.807732	0.826111	0.708271	0.158202	0.999071	1.51838		2.18556		1.52801	0.548777	1.76441		1.36997		2.04288		1.38083	0.608377	1.61955	0.511547	0.675904		0.0181041	0.99463
ENSMUSG00000005615.15	Pcyt1a	0.0170367	0.95279	0.152045	0.462613	0.125997	0.547098	-0.25956	0.120672	-0.705942	5.17356e-06	-1.25168	6.78649e-14	-0.859574	2.59877e-08	0.127154	0.734167	0.103355	0.744996	-0.255968	0.13271	-0.711903	3.10969e-06	-1.26031	1.34785e-14	-0.873018	5.51971e-09	-0.0192525	0.999071	-0.381711	0.0176436	-0.840428	5.24199e-08	-1.38866	2.25088e-17	-0.999082	4.23703e-11	-0.357533	0.035876	-0.816523	1.61509e-07	-1.36579	4.71016e-16	-0.977855	3.20925e-10	-0.450167	0.0137689	-0.999707	2.94691e-08
ENSMUSG00000005621.11	Zfp592	-0.0765484	0.781186	-0.174072	0.511621	-0.160588	0.509031	0.139095	0.494119	0.0678472	0.759154	0.816808	2.98162e-09	0.220997	0.214179	-0.10534	0.855739	-0.0896204	0.837315	0.236351	0.212252	0.155497	0.435939	0.90181	2.37563e-11	0.301173	0.0690087	0.0203504	0.999071	0.342932	0.0780636	0.259332	0.199751	1.00594	1.05823e-11	0.407605	0.0207091	0.327817	0.0888738	0.243917	0.208226	0.98949	4.78151e-12	0.389323	0.0240741	-0.0749813	0.74999	0.670473	9.90478e-07
ENSMUSG00000005625.15	Psmd4	-0.051716	0.599684	0.0453201	0.714447	0.044513	0.695783	-0.123983	0.126594	-0.0813299	0.324107	-0.106677	0.320898	-0.302024	1.18929e-05	0.0891659	0.581978	0.0906745	0.486345	-0.0515358	0.602974	-0.0185467	0.858076	-0.046238	0.705652	-0.24666	0.000379884	0.00602526	0.999071	-0.139281	0.127021	-0.109027	0.224053	-0.136812	0.205609	-0.334729	8.60489e-06	-0.140289	0.125376	-0.110402	0.204085	-0.13873	0.205725	-0.338871	7.28726e-06	0.0388149	0.729029	0.0102678	0.944138
ENSMUSG00000005628.12	Tmod4	1.15635		1.44096		1.84635		2.65273	0.135311	1.94637	0.369776	-1.47051		-0.542268		0.277356		0.686392		1.51984		0.802843		-2.62369		-1.69874		0.414204	0.999071	1.24199		0.522126		-2.90578		-1.97715		0.833488		0.114264	0.960086	-3.31506	0.22338	-2.38938	0.332535	-0.710922		-4.14612	0.0674254
ENSMUSG00000005640.11	Insrr	3.67216		3.78008		2.56071		2.32903		3.06017		3.10374		4.27		0.0970745		-1.12045		-1.31739		-0.600618		-0.562916		0.595995		-1.21339	0.999071	-1.41199		-0.696295		-0.658048		0.501311		-0.197154		0.518076		0.556841		1.71695		0.722586		0.763376
ENSMUSG00000005649.17	Cabp5					1.54559												1.61321										1.53422	0.999071									-1.60134		-1.46635		-1.44218		-1.52436
ENSMUSG00000005656.9	Snx6	-0.113525	0.465378	0.00747281	0.971738	-0.012233	0.956535	-0.257334	0.0387294	0.150654	0.225923	0.208016	0.0808824	-0.208786	0.0972718	0.113122	0.700122	0.0957383	0.715648	-0.123015	0.418642	0.275307	0.0175093	0.330138	0.0034208	-0.0915973	0.526603	-0.0128402	0.999071	-0.234731	0.0829601	0.16094	0.219672	0.215764	0.0750257	-0.203627	0.116974	-0.216823	0.146918	0.178325	0.18745	0.232448	0.0722167	-0.188925	0.182304	0.404228	0.000732334	0.45815	7.67452e-05
ENSMUSG00000005667.8	Mthfd2	1.70523	3.51431e-68	2.32861	3.11558e-144	2.35182	1.30628e-151	2.50143	2.42708e-191	1.69252	2.13574e-61	2.41574	7.50018e-154	2.1193	7.32595e-115	0.615544	3.44486e-15	0.641161	4.62304e-17	0.81717	2.36811e-33	-0.0015314	0.992896	0.719244	8.06196e-22	0.417868	3.75128e-08	0.0300862	0.999071	0.203005	0.00879872	-0.618202	4.20899e-15	0.102441	0.244647	-0.196571	0.0138895	0.177779	0.0286723	-0.643841	1.08982e-16	0.0761181	0.418576	-0.224823	0.00465024	-0.812692	1.41326e-29	-0.0928099	0.288599
ENSMUSG00000005672.12	Kit	0.337199	5.14778e-11	0.310542	8.45015e-07	0.306992	5.99498e-07	0.918606	1.19256e-81	0.797657	3.45917e-51	1.14517	6.70771e-98	1.31254	1.87131e-192	-0.0345454	0.856753	-0.0357572	0.796894	0.602259	1.81587e-42	0.471635	1.38886e-20	0.81661	1.89826e-57	0.979045	8.34248e-129	0.00330603	0.999071	0.638161	3.78415e-34	0.504924	1.11227e-17	0.849886	2.45433e-49	1.01468	4.14401e-94	0.63981	5.93984e-34	0.506187	6.93071e-19	0.850352	1.70459e-49	1.01336	6.74397e-96	-0.124687	0.0376699	0.219376	0.000101993
ENSMUSG00000005674.9	Tomm40l	-0.244213	0.465127	-0.200963	0.586867	-0.217657	0.534352	-0.592694	0.0276296	-0.689179	0.0174426	-0.653526	0.0144712	-1.3547	7.88445e-07	0.0352909		0.0208922		-0.327908	0.322563	-0.433322	0.193338	-0.400557	0.18375	-1.10688	0.000141682	-0.00979263	0.999071	-0.361378	0.257475	-0.469883	0.149564	-0.437066	0.132507	-1.1409	7.61171e-05	-0.346725	0.309676	-0.455624	0.172999	-0.423231	0.167689	-1.12926	0.000158319	-0.099794	0.835339	-0.0678226	0.872086
ENSMUSG00000005677.14	Nr1i3	0.943659		1.03326		0.116043		0.927537		-0.918552		1.06625		-2.43069		0.082793		-0.830438		0.00747563		-1.85195		0.137537		-3.3682		-0.908028	0.999071	-0.077814		-1.94105		0.0514967		-3.45138		0.83879		-1.02034		0.963996		-2.5383		-1.85412		0.134115
ENSMUSG00000005681.12	Apoa2	-0.149231	0.884354	0.161434	0.863953	0.188215	0.834049	-0.575009	0.432309	-1.09741	0.115999	-1.97574	0.00931144	-1.43299	0.0450531	0.30279		0.332026		-0.404996	0.630687	-0.937223	0.214901	-1.81721	0.0218503	-1.28021	0.0851964	0.0335222	0.999071	-0.705976	0.321176	-1.24056	0.068468	-2.12228	0.00359633	-1.58126	0.0201158	-0.735062	0.316199	-1.27006	0.0603368	-2.15161	0.00367154	-1.61311	0.0196495	-0.526484	0.593266	-1.40669	0.129162
ENSMUSG00000005682.9	Pan2	0.304517	0.00607895	0.161625	0.251343	0.247382	0.0371232	0.278435	0.00757912	0.581698	2.88022e-10	0.932143	1.36761e-24	0.808146	3.67482e-21	-0.15076	0.47706	-0.062619	0.802655	-0.00516341	0.976303	0.288358	0.00347077	0.636237	4.8543e-12	0.507401	4.54313e-09	0.0925565	0.999071	0.146956	0.231486	0.437918	6.4545e-06	0.785699	2.63163e-17	0.659154	8.09307e-14	0.0592213	0.696313	0.349765	0.000314327	0.696844	7.14655e-14	0.568435	1.39535e-10	0.2995	0.00234934	0.646442	9.20606e-13
ENSMUSG00000005683.8	Cs	0.502495	3.08913e-21	0.540946	1.73157e-18	0.511371	1.60422e-17	0.786549	3.13288e-49	0.601371	2.64098e-26	0.558176	1.93346e-19	0.678403	4.83991e-35	0.0305672	0.891211	0.00333291	0.986919	0.304913	3.54761e-09	0.109977	0.0717982	0.0642622	0.374437	0.179551	0.000832993	-0.0227332	0.999071	0.275695	4.37203e-06	0.0781877	0.297243	0.0324514	0.708844	0.150107	0.0183117	0.30338	3.745e-07	0.105455	0.124376	0.0589908	0.46649	0.174714	0.00504917	-0.18898	0.00156709	-0.235518	0.000174419
ENSMUSG00000005686.17	Ampd3	0.913991	0.000690752	0.953082	0.000725254	0.800052	0.00702164	0.842805	0.00177495	1.61155	1.50699e-13	2.07841	2.01159e-25	0.371943	0.28403	0.0312299		-0.119523		-0.0503736	0.894454	0.708668	0.000393488	1.17297	3.20566e-11	-0.538737	0.0438208	-0.146196	0.999071	-0.0803727	0.819284	0.676101	0.00120228	1.14058	3.55227e-10	-0.568954	0.0355696	0.0709388	0.863057	0.827022	7.2847e-05	1.29054	5.61863e-12	-0.420717	0.160113	0.764974	0.000244171	1.2284	9.02375e-12
ENSMUSG00000005687.14	Bcas2	0.0117887	0.937836	-0.0857616	0.479859	-0.0501518	0.699004	-0.246369	0.00397024	-0.35298	1.51449e-05	-0.331434	0.000111093	-0.246255	0.00288838	-0.105433	0.54716	-0.0675096	0.702502	-0.237466	0.00658439	-0.353709	1.41756e-05	-0.334659	8.97641e-05	-0.254428	0.00167534	0.0424349	0.999071	-0.130473	0.223543	-0.249469	0.00729788	-0.230433	0.0147166	-0.147839	0.121587	-0.168008	0.108995	-0.287377	0.00156944	-0.268997	0.00464501	-0.188422	0.0458375	-0.110474	0.340375	-0.0922474	0.434537
ENSMUSG00000005696.11	Sh2d1a	1.36322				1.54559										-1.35277		0.176638		-1.42744		-1.28845		-1.26443		-1.34574		1.53422	0.999071									-1.60134		-1.46635		-1.44218		-1.52436
ENSMUSG00000005698.15	Ctcf	-0.0406522	0.697809	-0.0474233	0.687537	-0.108025	0.254726	0.0732363	0.368155	-0.238048	0.000736465	-0.340403	7.03404e-06	-0.359882	1.97074e-06	-0.0146486	0.960634	-0.0729574	0.633873	0.134681	0.081056	-0.186283	0.0134156	-0.2913	0.000199791	-0.315598	4.35328e-05	-0.0537786	0.999071	0.15076	0.061076	-0.172807	0.0357808	-0.277792	0.000715426	-0.299809	0.00029673	0.209499	0.011062	-0.114517	0.208758	-0.220217	0.013304	-0.244138	0.00625432	-0.315044	1.55845e-05	-0.420843	4.27788e-08
ENSMUSG00000005699.16	Pard6a	-0.546841	0.225511	-0.200707	0.734584	0.16326	0.757994	0.154031	0.737224	0.0503819	0.917813	0.466414	0.172256	-0.21031	0.63536	0.338092		0.7045		0.72181	0.0622514	0.608482	0.125683	1.02182	0.00200409	0.340292	0.446141	0.370705	0.999071	0.385289	0.364723	0.269499	0.542769	0.682471	0.0443594	0.00321891	0.998043	0.019032	0.974635	-0.0974288	0.835725	0.31525	0.392215	-0.366037	0.368761	-0.107395	0.827513	0.305203	0.401288
ENSMUSG00000005705.10	Agrp	1.18205		0.69756		1.37576		2.05814	0.235142	0.744502		1.45586	0.488471	1.2801	0.560783	-0.492933		0.18644		0.893095		-0.428495		0.278775	0.883361	0.0988572	0.963653	0.684737	0.999071	1.38953		0.063489		0.77228	0.671416	0.593854	0.755865	0.709127		-0.616692		0.0913105	0.96135	-0.0893984	0.965156	-1.3175		-0.60863	0.690655
ENSMUSG00000005716.16	Pvalb	2.62522		3.33705		3.20702		2.92911		3.44559	0.0618405	2.65907	0.240966	1.59808		0.703477		0.575796		0.322276		0.831631	0.57069	0.0449144	0.982762	-1.02278	0.592835	-0.123752	0.999071	-0.378374		0.128096	0.935025	-0.658316	0.657859	-1.7251	0.253457	-0.251649		0.255434	0.870681	-0.532264	0.745227	-1.60018	0.326117	0.514611		-0.2744	0.882596
ENSMUSG00000005718.8	Tfap4	-0.494517	0.0222726	-0.976898	7.95377e-06	-1.14967	7.56195e-08	-0.506946	0.010151	-0.460185	0.0206778	0.512458	0.00187619	-0.172714	0.433069	-0.490359		-0.660923		0.00826319	0.981771	0.0453783	0.887049	1.01525	3.88139e-09	0.325388	0.138855	-0.166168	0.999071	0.500594	0.0542428	0.535046	0.0333028	1.50465	4.98e-16	0.817055	0.000185643	0.671193	0.0107139	0.705051	0.00429167	1.67412	1.16453e-18	0.984629	9.81443e-06	0.0429185	0.898232	1.01222	1.67359e-09
ENSMUSG00000005732.14	Ranbp1	-0.0212908	0.815175	-0.0481574	0.644371	0.0305835	0.76007	-0.0631192	0.368922	-0.326829	9.83792e-08	-0.18707	0.00328775	-0.428918	7.39252e-13	-0.0347722	0.866342	0.0463592	0.717679	-0.020933	0.802933	-0.294465	6.02507e-07	-0.157163	0.0106142	-0.403992	1.10341e-12	0.0855604	0.999071	0.015319	0.880255	-0.260759	0.000253187	-0.123553	0.0976151	-0.368	6.91353e-08	-0.0654533	0.43351	-0.341985	3.31242e-07	-0.205396	0.00279713	-0.451824	8.67765e-12	-0.267592	4.89528e-05	-0.131038	0.0614682
ENSMUSG00000005763.15	Cd247	-2.72673	0.466285	-0.896481	0.330222	-7.69918	2.42663e-05	-3.28283	0.000267895	-6.30806	0.000310795	-3.9563	8.07763e-05	-6.3573	0.000244649	1.82374		-4.97691		-0.527946		-3.54724		-1.21192	0.603463	-3.60203	0.522276	-6.79652	0.12684	-2.35648		-5.39378	0.00450904	-3.04543	0.00729883	-5.44838	0.0031249	4.44854		1.43061		3.76137		1.37488		-3.02523		-0.680788
ENSMUSG00000005774.12	Rfx5	0.0668155	0.888345	-0.0168355	0.971978	0.0331774	0.945217	0.697852	0.00239926	0.99867	2.32289e-06	1.21429	4.3439e-09	0.446653	0.0822719	-0.0915668		-0.0391294		0.651958	0.00479093	0.943048	5.37246e-06	1.15601	8.47331e-09	0.383488	0.12806	0.0569554	0.999071	0.744919	0.00146696	1.03346	1.49772e-06	1.2465	1.52671e-09	0.476171	0.0605885	0.692783	0.00607251	0.980674	8.90788e-06	1.19295	2.89372e-08	0.420861	0.120417	0.297	0.207069	0.509298	0.0116223
ENSMUSG00000005779.12	Psmb4	-0.0149053	0.898119	0.018276	0.884267	0.0484464	0.638389	0.0691792	0.387096	0.0812821	0.286162	-0.0326632	0.752656	-0.0991909	0.178834	0.0252991	0.920026	0.0577863	0.68373	0.104845	0.167859	0.107309	0.146157	-0.0091257	0.936325	-0.080647	0.282324	0.0370042	0.999071	0.0810245	0.358053	0.0808309	0.347984	-0.0356793	0.734386	-0.104817	0.188161	0.0489183	0.623793	0.0483212	0.594359	-0.0688144	0.481617	-0.13994	0.0676327	0.00835175	0.940949	-0.108927	0.230708
ENSMUSG00000005800.3	Mmp8
ENSMUSG00000005802.12	Slc30a4	-0.416547	0.305049	-0.101998	0.850251	-0.0772926	0.885816	-0.363851	0.331458	-1.03678	0.00364195	-1.15974	0.00117095	-0.236868	0.540976	0.306755		0.333643		0.0732614	0.893411	-0.608924	0.147848	-0.734605	0.070624	0.18323	0.663443	0.0314806	0.999071	-0.232138	0.59179	-0.917334	0.0154982	-1.04291	0.00461817	-0.122494	0.770594	-0.258558	0.563324	-0.944068	0.012049	-1.07043	0.00423913	-0.151925	0.717983	-0.676477	0.118321	-0.803063	0.0479447
ENSMUSG00000005803.14	Sqor	2.35036				3.16001		2.38814		2.50713		1.51816		4.01914		-2.34033		0.797306		0.0477274		0.163746		-0.827098		1.66647		3.14783	0.999071	2.39951		2.50633		1.5148		4.01388		-0.749949		-0.63544		-1.62595		0.873675		0.120139		-0.875162
ENSMUSG00000005804.14	Bloc1s6	-0.397971	0.0585402	-0.254323	0.31779	-0.145524	0.592063	-0.769075	5.45437e-05	-1.44639	1.75917e-12	-1.23963	9.43443e-10	-0.795368	3.25678e-05	0.135855		0.24678	0.485524	-0.350357	0.153134	-1.03735	5.97406e-06	-0.833228	0.000224689	-0.393807	0.0794664	0.11566	0.999071	-0.484953	0.0358671	-1.17477	3.27597e-07	-0.970276	1.39641e-05	-0.528509	0.0155753	-0.595185	0.00795838	-1.28527	6.36001e-09	-1.08178	7.90628e-07	-0.64214	0.0023961	-0.681259	0.0116907	-0.477934	0.0709891
ENSMUSG00000005813.12	Metap1	-0.196427	0.108405	-0.265368	0.0333904	-0.275586	0.0209418	-0.53994	2.97017e-07	-0.347812	0.00113978	-0.179218	0.122766	-0.141969	0.216299	-0.0768646	0.82678	-0.0846817	0.734477	-0.322667	0.0075702	-0.140312	0.28715	0.0258884	0.872127	0.0581674	0.674025	-0.00339522	0.999071	-0.244295	0.0649054	-0.0645519	0.676019	0.101454	0.454911	0.136091	0.279679	-0.236151	0.0859134	-0.0567882	0.719236	0.108585	0.433463	0.141308	0.270537	0.188252	0.183032	0.353527	0.00314653
ENSMUSG00000005823.9	Gpr108	-0.325137	0.199528	-0.0273017	0.94383	-0.117848	0.718201	-0.211769	0.394998	-0.364459	0.131913	0.264187	0.213534	-0.377922	0.0897648	0.289865		0.201771	0.645809	0.134087	0.65418	-0.0279097	0.937152	0.597925	0.00233334	-0.0491315	0.871109	-0.0837347	0.999071	-0.154019	0.583621	-0.318787	0.220107	0.306899	0.145298	-0.337833	0.144184	-0.0658457	0.855855	-0.2311	0.41239	0.394334	0.0647252	-0.252269	0.323025	-0.156234	0.624578	0.468857	0.0212886
ENSMUSG00000005824.7	Tnfsf14
ENSMUSG00000005836.10	Gata6	1.06621		0.510353		0.796329		1.05652		2.39258	0.089769	2.80514	0.0245512	2.73672	0.0296877	-0.563884		-0.275438		0.0108181		1.33803	0.30983	1.74787	0.113742	1.67469	0.131037	0.293305	0.999071	0.574981		1.90024	0.175237	2.31141	0.0518847	2.24063	0.0626609	0.288092		1.61211	0.24	2.02115	0.0873475	1.94858	0.102983	1.33327		1.74197	0.126068
ENSMUSG00000005846.12	Rsl1d1	0.0264822	0.793206	0.0861306	0.368259	0.103256	0.206935	-0.0427466	0.615927	0.131155	0.056077	0.111692	0.126088	-0.10729	0.158544	0.0517776	0.792768	0.0712308	0.554657	-0.0483542	0.568373	0.115738	0.0925666	0.0937994	0.197309	-0.130139	0.0672471	0.0239859	0.999071	-0.0988943	0.251112	0.0626057	0.490959	0.0407719	0.660702	-0.180779	0.0207944	-0.117765	0.141774	0.0433297	0.628706	0.0206625	0.832833	-0.202861	0.00691865	0.170035	0.0195231	0.147333	0.0487873
ENSMUSG00000005864.7	Cnga2	-1.51534		-1.42374		-1.32451		-1.52581		-1.37772		-1.3499		-1.42718
ENSMUSG00000005871.15	Apc	-0.178527	0.0169324	-0.0812808	0.45839	-0.247785	0.00455613	-0.187121	0.011853	-0.377469	1.38264e-07	-0.624503	4.78449e-16	-0.441962	1.88185e-09	0.0893648	0.590066	-0.0748106	0.652811	0.0122635	0.919601	-0.187849	0.0149238	-0.437392	1.85269e-08	-0.259784	0.000598897	-0.159648	0.999071	-0.0757791	0.448534	-0.278494	0.000592528	-0.527979	9.39821e-11	-0.348015	1.44899e-05	0.0888062	0.421245	-0.114247	0.251964	-0.364672	6.78296e-05	-0.186354	0.047812	-0.194177	0.0201818	-0.444528	4.09352e-08
ENSMUSG00000005873.6	Reep5	0.234912	0.39259	0.218622	0.463295	0.279456	0.295192	0.176303	0.536173	0.157706	0.545162	-0.221872	0.40297	-0.0217407	0.944542	-0.0241536		0.0391233	0.949644	-0.038046	0.915406	-0.0659671	0.81855	-0.447992	0.0453598	-0.252857	0.270996	0.0677483	0.999071	-0.0121731	0.971366	-0.0430168	0.883305	-0.425188	0.0597598	-0.227626	0.332169	-0.0751279	0.834107	-0.106301	0.700551	-0.489033	0.0317066	-0.293544	0.209742	-0.0221873	0.950654	-0.405447	0.109785
ENSMUSG00000005881.13	Ergic3	-0.0779236	0.62364	-0.0610296	0.770169	0.0448544	0.800635	-0.245658	0.0341473	-0.528422	2.0011e-06	-0.334621	0.00356365	-0.382747	0.000508824	0.00895976	0.98607	0.117193	0.574875	-0.147012	0.27987	-0.439428	0.000146618	-0.248187	0.0407551	-0.30121	0.00833059	0.11267	0.999071	-0.154108	0.319694	-0.449183	0.000650907	-0.258202	0.0581925	-0.30898	0.0184734	-0.262371	0.0382308	-0.557839	1.25306e-06	-0.367324	0.00192605	-0.419867	0.000231675	-0.286596	0.0321739	-0.096165	0.528061
ENSMUSG00000005882.18	Uqcc1	-0.198971	0.335508	-0.0691489	0.802405	-0.0163888	0.955031	-0.727697	2.14905e-05	-0.252424	0.158297	0.248334	0.131584	-0.494922	0.00357704	0.121971	0.799648	0.177155	0.56261	-0.507952	0.00795798	-0.0421612	0.8647	0.456028	0.00331127	-0.292172	0.120509	0.0596539	0.999071	-0.628542	0.000596141	-0.165536	0.415946	0.332775	0.0377441	-0.413159	0.0200238	-0.683333	0.000231314	-0.220537	0.249078	0.276886	0.097915	-0.47084	0.00775235	0.471659	0.0201877	0.968635	3.78817e-09
ENSMUSG00000005883.15	Spo11	-1.51534		1.01894		0.14921		-1.52581		1.65965		2.11581		1.01568		2.52661		1.66349				3.18726		3.64119		2.53446		-0.870198	0.999071	-2.51533		0.657873		1.11003		0.00883043		-1.65219		1.53608		1.99085		0.881687		3.18333		3.6365
ENSMUSG00000005886.14	Ncoa2	-0.574349	2.07524e-06	-0.663291	3.59148e-07	-0.673037	1.58292e-07	-0.366962	0.00320361	0.151536	0.243314	0.0482303	0.773384	0.317098	0.00386414	-0.0968519	0.829672	-0.104235	0.748119	0.22816	0.144085	0.737022	3.44592e-10	0.630984	5.42448e-07	0.895066	2.61192e-16	-0.00289706	0.999071	0.32657	0.0327107	0.832767	1.93804e-11	0.726699	2.78689e-08	0.993047	1.17629e-17	0.334247	0.0352391	0.840073	1.31144e-11	0.73327	3.67976e-08	0.997844	2.5986e-17	0.514766	2.83363e-05	0.407845	0.00183453
ENSMUSG00000005891.7	Prl4a1
ENSMUSG00000005892.4	Trh	-2.11813	1.58545e-168	-2.10141	1.37649e-143	-2.34374	3.2611e-170	-2.82629	5.76218e-233	-2.95739	1.05551e-231	-2.63044	5.11429e-185	-4.28587	0	0.00874119	0.989391	-0.231448	0.294873	-0.68729	1.72461e-06	-0.828321	1.09844e-08	-0.504127	0.000498323	-2.16409	2.75794e-39	-0.235681	0.999071	-0.694685	2.13702e-06	-0.838325	1.77216e-08	-0.514142	0.000442482	-2.17173	3.03811e-38	-0.453968	0.0078027	-0.598002	0.000203507	-0.274648	0.10644	-1.93406	6.18939e-27	-0.135129	0.567013	0.188067	0.338823
ENSMUSG00000005893.14	Nr2c2	0.156112	0.331675	0.089853	0.664647	-0.0131547	0.95746	-0.0918289	0.589224	-0.14092	0.364506	-0.17657	0.281826	0.225186	0.087612	-0.0742002	0.842338	-0.174879	0.378173	-0.227087	0.0831786	-0.2859	0.0217989	-0.32395	0.0156848	0.0727091	0.600422	-0.0961618	0.999071	-0.151433	0.309422	-0.212867	0.122908	-0.25084	0.0810685	0.148071	0.253363	-0.0504296	0.802544	-0.112247	0.479599	-0.151171	0.35774	0.246175	0.0522472	-0.0528897	0.779217	-0.0918471	0.606099
ENSMUSG00000005897.14	Nr2c1	-0.237713	0.691029	-0.196042	0.779446	0.175254	0.758612	-0.283749	0.566635	-0.321677	0.507091	0.4983	0.187625	0.795873	0.013452	0.0336063		0.40717		-0.0256698	0.972473	-0.0725939	0.905386	0.743787	0.045764	1.0368	0.00138457	0.377809	0.999071	-0.0565358	0.933749	-0.106259	0.86481	0.709441	0.0756945	1.00444	0.00441286	-0.43096	0.371242	-0.481454	0.287204	0.335017	0.404248	0.628391	0.0586967	-0.0413582	0.950978	0.774525	0.0386751
ENSMUSG00000005899.14	Smpd4	0.00448138	0.982589	0.0534013	0.725776	0.147729	0.188833	-0.136977	0.180294	-0.159854	0.11969	0.218547	0.0181219	0.152089	0.0991442	0.0410282	0.901187	0.137722	0.34002	-0.120569	0.259625	-0.153147	0.139528	0.222725	0.0132544	0.151326	0.0893307	0.101165	0.999071	-0.160217	0.127719	-0.195365	0.0618778	0.180447	0.0598646	0.111386	0.259935	-0.256539	0.010804	-0.29209	0.00292752	0.0829944	0.457764	0.0121693	0.924001	-0.0265916	0.860198	0.348358	0.000115558
ENSMUSG00000005907.14	Pex1	0.0733769	0.785656	0.00160022	0.995723	-0.0651695	0.814677	-0.668603	0.000142455	-0.488273	0.00726619	-0.353904	0.067614	-0.543959	0.00178059	-0.079726	0.894543	-0.144157	0.671704	-0.721304	3.47703e-05	-0.550441	0.00202011	-0.418593	0.0243843	-0.613727	0.000254763	-0.059942	0.999071	-0.639834	0.000448242	-0.47173	0.0125277	-0.340071	0.0807138	-0.532797	0.00245249	-0.575329	0.0032251	-0.407607	0.0364421	-0.27638	0.186324	-0.471045	0.0106691	0.176716	0.505777	0.307852	0.175102
ENSMUSG00000005917.15	Otx1	-0.431327		-0.457354	0.766617	-0.140039	0.929809	0.90904	0.280523	0.497494	0.619942	0.763102	0.44033	1.84813	0.00140409	-0.0339188		0.285429		1.36153	0.112137	0.940498	0.335746	1.20195	0.207615	2.2826	0.000104513	0.324282	0.999071	1.39662	0.105084	0.973137	0.324898	1.236	0.195798	2.31846	0.000112794	1.07691	0.246831	0.652778	0.531154	0.914681	0.369085	1.99261	0.00120086	-0.415524	0.667636	-0.152463	0.883709
ENSMUSG00000005936.19	Kctd20	0.103965	0.427865	0.245087	0.0308527	0.188681	0.116883	0.302132	0.00274569	0.361821	9.41231e-05	0.456394	8.05824e-07	0.474948	6.66853e-08	0.133241	0.490887	0.0791674	0.706446	0.21882	0.0380973	0.268941	0.00393822	0.360968	7.67378e-05	0.374632	1.20148e-05	-0.0495804	0.999071	0.0871741	0.50743	0.134549	0.216934	0.226491	0.0219184	0.242507	0.0100275	0.141589	0.260841	0.188563	0.0720546	0.279876	0.00531346	0.293884	0.00220565	0.0559439	0.683357	0.147034	0.19109
ENSMUSG00000005947.11	Itgae	0.277561		1.11499	0.31528	0.510261	0.731397	0.5386	0.669824	0.4683	0.705478	0.881428	0.385592	-0.737002	0.610555	0.83006		0.227467		0.282787	0.833921	0.202059	0.877197	0.612474	0.539678	-1.01145	0.420479	-0.597432	0.999071	-0.546405	0.592802	-0.629896	0.513022	-0.219231	0.820754	-1.84135	0.0518657	0.0568595	0.97245	-0.026897	0.985234	0.382574	0.717355	-1.24058	0.302526	-0.0741728	0.957643	0.335228	0.754221
[truncated: 54,414 more rows]
[truncated: 8 more columns]
