# Supplementary material for: The transcriptional coactivator RUVBL2 regulates Pol II clustering with diverse transcription factors
Source: Nat Commun. 2022 Sep 28;13:5703. doi: 10.1038/s41467-022-33433-3 (PMC9519968; doi:10.1038/s41467-022-33433-3)
Supplement: Supplementary file 7 — Supplementary Data 4 [file 41467_2022_33433_MOESM7_ESM.xlsx]

## Sheet: RUVBL1,RUVBL2 cobound peaks
RUVBL1 and RUVBL2 cobound peaks in mESCs
chr1	3671752	3672602
chr1	4784802	4785914
chr1	4857367	4858411
chr1	4970471	4970947
chr1	5082867	5083711
chr1	6214277	6215167
chr1	7087892	7089334
chr1	7206268	7206910
chr1	9544972	9545502
chr1	9699591	9701051
chr1	9747646	9748912
chr1	9847637	9848562
chr1	9942897	9944572
chr1	9967763	9968486
chr1	10037422	10038643
chr1	10039446	10040249
chr1	11413888	11414685
chr1	12744335	12745006
chr1	12835435	12836726
chr1	12989900	12992902
chr1	13372401	13373715
chr1	13589206	13590396
chr1	14755122	14756017
chr1	15644148	15644563
chr1	15805074	15806584
chr1	15883725	15884242
chr1	16103761	16106310
chr1	16519676	16520228
chr1	16618385	16619608
chr1	16656273	16657488
chr1	16665025	16665770
chr1	16688509	16689012
chr1	20819860	20820656
chr1	20890040	20891236
chr1	20951198	20952191
chr1	24099456	24100975
chr1	24678278	24679256
chr1	30873239	30874289
chr1	30948858	30949383
chr1	30949743	30950537
chr1	33637564	33638323
chr1	33669454	33670623
chr1	33736239	33737059
chr1	33757210	33757913
chr1	33813674	33815051
chr1	34006902	34007825
chr1	34103117	34104190
chr1	34106927	34107473
chr1	34292779	34293489
chr1	34439295	34440478
chr1	34537018	34537396
chr1	34801420	34802582
chr1	34842320	34843561
chr1	34859949	34860777
chr1	36016920	36017590
chr1	36060008	36060544
chr1	36060694	36061777
chr1	36243858	36244598
chr1	36368485	36369697
chr1	36444626	36445661
chr1	36471068	36472560
chr1	36511419	36512252
chr1	36556487	36558940
chr1	36579946	36581079
chr1	36682527	36683796
chr1	36691097	36691911
chr1	36709498	36710292
chr1	36770753	36771493
chr1	36939328	36940612
chr1	36982654	36983222
chr1	36983512	36988447
chr1	37429552	37430697
chr1	37889993	37890788
chr1	37996818	37998797
chr1	38897278	38898227
chr1	38987134	38988221
chr1	39535542	39536406
chr1	39902118	39903386
chr1	42850951	42851780
chr1	43933477	43934630
chr1	44101800	44102829
chr1	44118398	44120387
chr1	44147475	44148465
chr1	44551435	44552670
chr1	45794864	45796131
chr1	46852557	46853628
chr1	46853811	46854374
chr1	50926873	50928221
chr1	51477700	51479005
chr1	51572522	51572992
chr1	51624877	51625407
chr1	51747496	51747886
chr1	51914891	51916087
chr1	52113299	52114070
chr1	52119057	52119754
chr1	52630504	52631112
chr1	52844798	52845671
chr1	52952409	52953981
chr1	53296672	53297704
chr1	53313415	53314094
chr1	53352433	53353046
chr1	53784355	53785645
chr1	53866445	53866805
chr1	54438104	54439222
chr1	54484749	54485394
chr1	54557219	54558449
chr1	55026985	55027709
chr1	55052303	55053284
chr1	55087020	55088822
chr1	55130837	55132098
chr1	55236692	55237921
chr1	55362513	55363952
chr1	56955329	56956073
chr1	56972684	56973709
chr1	57377096	57378142
chr1	57406065	57407228
chr1	57995566	57996330
chr1	58392555	58393343
chr1	58393649	58394101
chr1	58423008	58424333
chr1	58444773	58445987
chr1	58503964	58505471
chr1	58736953	58737420
chr1	58973040	58974177
chr1	59236631	59237586
chr1	59376075	59376960
chr1	59422998	59423832
chr1	59448156	59449601
chr1	59450505	59451309
chr1	59472615	59473642
chr1	59481377	59482761
chr1	59487566	59488005
chr1	59670114	59671257
chr1	59684138	59685666
chr1	59762653	59764557
chr1	59912432	59913311
chr1	60097037	60097330
chr1	60097542	60098769
chr1	60180072	60181202
chr1	60343004	60344002
chr1	60409203	60410303
chr1	60566850	60567537
chr1	60851017	60851631
chr1	62294848	62295542
chr1	62767092	62768411
chr1	62795726	62796339
chr1	63057716	63059016
chr1	63110569	63111114
chr1	63113023	63115023
chr1	63175956	63177959
chr1	63200173	63200927
chr1	63246846	63247679
chr1	63730131	63731085
chr1	64120746	64122796
chr1	64226177	64226579
chr1	64532008	64533278
chr1	64690371	64690975
chr1	64732399	64734293
chr1	64956362	64957201
chr1	65109355	65110365
chr1	65178130	65179538
chr1	65186373	65187109
chr1	66700326	66701510
chr1	66816189	66818157
chr1	69376712	69378606
chr1	69687488	69688100
chr1	69826832	69827389
chr1	71102263	71103356
chr1	71507317	71507810
chr1	71556677	71557804
chr1	71609176	71610049
chr1	71652637	71654226
chr1	72121544	72122175
chr1	72213816	72215187
chr1	72255232	72255554
chr1	72284036	72284527
chr1	72306904	72307810
chr1	72313293	72313881
chr1	72804935	72806688
chr1	72823534	72825101
chr1	72827475	72828492
chr1	72963277	72964239
chr1	73862657	73863395
chr1	74111232	74112014
chr1	74236098	74237296
chr1	74278644	74279515
chr1	74284216	74285455
chr1	74303529	74304412
chr1	74332149	74333232
chr1	74389423	74392763
chr1	74397282	74397796
chr1	74505369	74507098
chr1	74587393	74588613
chr1	74600972	74601743
chr1	74661376	74662235
chr1	74748685	74749124
chr1	74816450	74817449
chr1	74824542	74825417
chr1	74858208	74858771
chr1	75124451	75125486
chr1	75142384	75143431
chr1	75179770	75180806
chr1	75191523	75192616
chr1	75208799	75209467
chr1	75210540	75211262
chr1	75251430	75252031
chr1	75263100	75263479
chr1	75316724	75318191
chr1	75344433	75346112
chr1	75374580	75375714
chr1	75381535	75382818
chr1	75505164	75507242
chr1	75521152	75521977
chr1	75545803	75547288
chr1	75594994	75596919
chr1	75715436	75715920
chr1	77515822	77516951
chr1	78488416	78489271
chr1	79380422	79380925
chr1	79760984	79762370
chr1	79775816	79776971
chr1	80340154	80341461
chr1	82282928	82283722
chr1	82316097	82317210
chr1	82724363	82725760
chr1	82839073	82840494
chr1	84837724	84840677
chr1	84848398	84849466
chr1	84860648	84861626
chr1	84866832	84867441
chr1	84868561	84869901
chr1	84889353	84891094
chr1	84933630	84934067
chr1	85894294	85895967
chr1	86063950	86065243
chr1	86154232	86155080
chr1	86302903	86303900
chr1	86307658	86308594
chr1	86308847	86309919
chr1	86310435	86312023
chr1	86358233	86360309
chr1	86439876	86443386
chr1	86466816	86467835
chr1	86471806	86473342
chr1	86486751	86489230
chr1	86501030	86502952
chr1	86503151	86504881
chr1	86509337	86510030
chr1	86510295	86511452
chr1	86523999	86526802
chr1	86527030	86529134
chr1	86531682	86532256
chr1	86581829	86583100
chr1	86586896	86587562
chr1	86669653	86671033
chr1	87175875	87176743
chr1	87213628	87214896
chr1	87225909	87226944
chr1	87263765	87265481
chr1	87281873	87282696
chr1	87326588	87327887
chr1	87475045	87476068
chr1	87607572	87607987
chr1	87676099	87676791
chr1	87755794	87756934
chr1	88205226	88205884
chr1	88276864	88277804
chr1	88607751	88608570
chr1	88668497	88669945
chr1	88701827	88702825
chr1	89015365	89015891
chr1	89069915	89071194
chr1	89131029	89132483
chr1	89580756	89582260
chr1	89870303	89871172
chr1	89922796	89923618
chr1	89930471	89931595
chr1	90202167	90203404
chr1	90275854	90276393
chr1	90602850	90604108
chr1	91052484	91053861
chr1	91144753	91145388
chr1	91249617	91250413
chr1	91297942	91298960
chr1	91397787	91399184
chr1	91413944	91414786
chr1	91458776	91459927
chr1	91539373	91541116
chr1	91928574	91929503
chr1	92180176	92181232
chr1	92348106	92349015
chr1	92432035	92432680
chr1	92473351	92474612
chr1	92641555	92642306
chr1	92831076	92831583
chr1	92902638	92903010
chr1	92906728	92907734
chr1	92918473	92920229
chr1	92934025	92935093
chr1	93099941	93102647
chr1	93153046	93153562
chr1	93223950	93224511
chr1	93305585	93306282
chr1	93342391	93344152
chr1	93444714	93445861
chr1	93477955	93479701
chr1	93511552	93512726
chr1	93634984	93636579
chr1	93668386	93669510
chr1	93685378	93686975
chr1	93801341	93802347
chr1	93803496	93804522
chr1	93824941	93826473
chr1	97660679	97662477
chr1	97769309	97770791
chr1	98094920	98096345
chr1	105662846	105664902
chr1	105989771	105990842
chr1	105993652	105994243
chr1	106758924	106760245
chr1	111864033	111865113
chr1	118310844	118311677
chr1	118321423	118322556
chr1	118388281	118390603
chr1	118458952	118460223
chr1	118647735	118648565
chr1	118825480	118826047
chr1	118837395	118838162
chr1	119053324	119054683
chr1	119074905	119076330
chr1	119299745	119300203
chr1	119305299	119306190
chr1	119504410	119505182
chr1	119912999	119913576
chr1	120032780	120033386
chr1	120073504	120074273
chr1	120120255	120121595
chr1	121087232	121087773
chr1	121177618	121178385
chr1	121327433	121328916
chr1	121430779	121432037
chr1	121528268	121528916
chr1	125434639	125436561
chr1	125560223	125561570
chr1	127204751	127206573
chr1	127773342	127774879
chr1	127868425	127869247
chr1	128243593	128245028
chr1	128358949	128360283
chr1	128416646	128418013
chr1	130462453	130463197
chr1	130715594	130717987
chr1	131096503	131098100
chr1	131137707	131138687
chr1	131139249	131139634
chr1	131153067	131153474
chr1	131244631	131246715
chr1	131526414	131528439
chr1	131765173	131765920
chr1	131827424	131828773
chr1	131909696	131911898
chr1	131962679	131963672
chr1	131977156	131978208
chr1	132007217	132008463
chr1	132158749	132159560
chr1	132263712	132265653
chr1	132315865	132316513
chr1	132322703	132323302
chr1	132390175	132392170
chr1	132417388	132418232
chr1	132476618	132477779
chr1	132520854	132521664
chr1	132557963	132558476
chr1	132850556	132851615
chr1	132878779	132881423
chr1	133025000	133025623
chr1	133130762	133132012
chr1	133162079	133162452
chr1	133328979	133329741
chr1	133379623	133380956
chr1	133397412	133398381
chr1	133434411	133435543
chr1	133448279	133449401
chr1	133492421	133493902
chr1	133609337	133610721
chr1	133660426	133661764
chr1	133670020	133670801
chr1	133694025	133695539
chr1	133941472	133941843
chr1	134062935	134063911
chr1	134078753	134079591
chr1	134289648	134291187
chr1	134344049	134345356
chr1	134361925	134362675
chr1	134405598	134406590
chr1	134414897	134416269
chr1	134455016	134455806
chr1	134494451	134495352
chr1	134555497	134557301
chr1	134560036	134561638
chr1	134646339	134647535
chr1	134954910	134956259
chr1	134962046	134962884
chr1	135146924	135148060
chr1	135160457	135161652
chr1	135185294	135186314
chr1	135198989	135199451
chr1	135217594	135218320
chr1	135260707	135262313
chr1	135283345	135284388
chr1	135313266	135314009
chr1	135368353	135369404
chr1	135429770	135430822
chr1	135507758	135508590
chr1	135675281	135676197
chr1	135719444	135720497
chr1	135729026	135729545
chr1	135765566	135766873
chr1	135778720	135779464
chr1	135847142	135847980
chr1	136017824	136019112
chr1	136130981	136131958
chr1	136233731	136234622
chr1	136259799	136261073
chr1	136345236	136346390
chr1	136414702	136415887
chr1	136450284	136450946
chr1	136568884	136571364
chr1	136624310	136625960
chr1	136674343	136675745
chr1	136694894	136696614
chr1	136727791	136728303
chr1	136758702	136759473
chr1	136947080	136947748
chr1	136952596	136953336
chr1	138848085	138849142
chr1	138962988	138964491
chr1	139421597	139422890
chr1	139454358	139455621
chr1	140245315	140246220
chr1	143701968	143703555
chr1	143738975	143740302
chr1	143776608	143778202
chr1	150392413	150394042
chr1	151344133	151345589
chr1	151427984	151429483
chr1	151500118	151501530
chr1	151568969	151569706
chr1	151571133	151572232
chr1	152089048	152091066
chr1	152793046	152794087
chr1	152901831	152903978
chr1	152915633	152916099
chr1	153031435	153032415
chr1	153091639	153094835
chr1	153095154	153095971
chr1	153096175	153097492
chr1	153376386	153377235
chr1	153424425	153425674
chr1	153486588	153487855
chr1	153549536	153550122
chr1	153641284	153642539
chr1	155082969	155084108
chr1	155416577	155417621
chr1	155557652	155558936
chr1	155740765	155743053
chr1	155972544	155973972
chr1	156035075	156036886
chr1	156040569	156041209
chr1	156558193	156559509
chr1	156660354	156660656
chr1	156668523	156670037
chr1	156718000	156718839
chr1	156938640	156939388
chr1	156939690	156940306
chr1	157411706	157412785
chr1	157440264	157440662
chr1	159231676	159232178
chr1	160145761	160146442
chr1	160194908	160195992
chr1	160212293	160213914
chr1	160308489	160309423
chr1	160734538	160735138
chr1	160905986	160907211
chr1	161034141	161036813
chr1	161039550	161040308
chr1	161070025	161071458
chr1	161131005	161131684
chr1	161142619	161143164
chr1	161250599	161251682
chr1	161875774	161877697
chr1	161968647	161969710
chr1	161976083	161977374
chr1	162570209	162571326
chr1	162739442	162741044
chr1	163929633	163930695
chr1	163994298	163995384
chr1	164019751	164020250
chr1	164248062	164249649
chr1	164275196	164276022
chr1	164306940	164307928
chr1	164377177	164377548
chr1	164457405	164459293
chr1	165236343	165237588
chr1	165404105	165404736
chr1	165459316	165461822
chr1	165634038	165635316
chr1	165641991	165643219
chr1	165763613	165764195
chr1	166001126	166003902
chr1	166124655	166125425
chr1	166126832	166127457
chr1	166237949	166239093
chr1	167000495	167000898
chr1	167270321	167271104
chr1	167283558	167285708
chr1	167308179	167309133
chr1	167349727	167350759
chr1	167393407	167394499
chr1	167688129	167689576
chr1	168357703	168358329
chr1	168431511	168432110
chr1	169531202	169531742
chr1	170173997	170175572
chr1	170589049	170589789
chr1	170867557	170867943
chr1	170868602	170869005
chr1	170871285	170871963
chr1	170884989	170885621
chr1	171149992	171151084
chr1	171221378	171223139
chr1	171246728	171248023
chr1	171251669	171253306
chr1	171269595	171271103
chr1	171280494	171281826
chr1	171287142	171288150
chr1	171294148	171295258
chr1	171328774	171330502
chr1	171345348	171346522
chr1	171410452	171412268
chr1	171413181	171414513
chr1	171477898	171478667
chr1	171502357	171502975
chr1	171503162	171503814
chr1	172026426	172027967
chr1	172081797	172083346
chr1	172126415	172127206
chr1	172147789	172149249
chr1	172216833	172217509
chr1	172309820	172310932
chr1	172325852	172326909
chr1	172376211	172377225
chr1	172418076	172418499
chr1	172481069	172482619
chr1	172499864	172501845
chr1	172520824	172521316
chr1	172561993	172563625
chr1	172632527	172633406
chr1	173348620	173349226
chr1	175692029	175693168
chr1	175880329	175881437
chr1	176813178	176815020
chr1	177257109	177258016
chr1	177795604	177796890
chr1	178317974	178319781
chr1	178336000	178338743
chr1	178368597	178369664
chr1	178405456	178407013
chr1	178527322	178528804
chr1	179546194	179546934
chr1	179734569	179735552
chr1	179802604	179804375
chr1	179847494	179848552
chr1	180255632	180256835
chr1	180640752	180642181
chr1	180777445	180778713
chr1	180793523	180794600
chr1	180811993	180814620
chr1	180850431	180851501
chr1	180888001	180889518
chr1	180903948	180904899
chr1	180924527	180925468
chr1	180941110	180943273
chr1	181016617	181017567
chr1	181143570	181144753
chr1	181211647	181212606
chr1	181233921	181234936
chr1	181256391	181257848
chr1	181841679	181843209
chr1	181845251	181845990
chr1	181852769	181853907
chr1	181860651	181861116
chr1	182028209	182029054
chr1	182103365	182104024
chr1	182340661	182341933
chr1	182408463	182409761
chr1	182489856	182490952
chr1	182539115	182539616
chr1	182868564	182869224
chr1	182960039	182960661
chr1	182983033	182983503
chr1	183368907	183370381
chr1	183388593	183389411
chr1	184033191	184034540
chr1	184824345	184825127
chr1	185203501	185204486
chr1	185209855	185210545
chr1	185328526	185329845
chr1	185331932	185332695
chr1	185362460	185364065
chr1	186116280	186117659
chr1	186705211	186706087
chr1	186748736	186750089
chr1	186833220	186833813
chr1	186966538	186968252
chr1	187215196	187215825
chr1	188854374	188854931
chr1	189006992	189008030
chr1	189687809	189688785
chr1	189727336	189729077
chr1	189921708	189922481
chr1	190447508	190448646
chr1	190928194	190928942
chr1	191025131	191027016
chr1	191062537	191063609
chr1	191125846	191126567
chr1	191182629	191185471
chr1	191223622	191225186
chr1	191275423	191276097
chr1	191317333	191318348
chr1	191325684	191326555
chr1	191397162	191397981
chr1	191574722	191576384
chr1	191666376	191666832
chr1	191817726	191818414
chr1	191820979	191822383
chr1	192136486	192137388
chr1	193035260	193036444
chr1	193129651	193130776
chr1	193173010	193174189
chr1	195130800	195131718
chr10	3891781	3892241
chr10	3940761	3942112
chr10	3972951	3974153
chr10	4107372	4108801
chr10	4163606	4164068
chr10	4242353	4243160
chr10	4250719	4251191
chr10	4254397	4254850
chr10	4265595	4267292
chr10	4289975	4290635
chr10	4370023	4370497
chr10	4375277	4375900
chr10	4386608	4387592
chr10	4431985	4432937
chr10	5804658	5806600
chr10	5823558	5824502
chr10	7582183	7582685
chr10	7662500	7663763
chr10	7667337	7667874
chr10	7680784	7682137
chr10	7725914	7726269
chr10	7780310	7781290
chr10	7792425	7793606
chr10	7955035	7957171
chr10	8800978	8801721
chr10	8885689	8886676
chr10	11149175	11150122
chr10	11280547	11282373
chr10	11343237	11344155
chr10	12614433	12615286
chr10	12868165	12869752
chr10	12922350	12923530
chr10	13008000	13009007
chr10	13192624	13193394
chr10	13500778	13501409
chr10	13552922	13553500
chr10	13966508	13967086
chr10	13982809	13983256
chr10	14705243	14705864
chr10	17721693	17725471
chr10	18022176	18023275
chr10	18055145	18056409
chr10	18234742	18235669
chr10	18545700	18546421
chr10	19014921	19016089
chr10	19207812	19208680
chr10	19907305	19908113
chr10	20311481	20313367
chr10	20951491	20952939
chr10	20954227	20954691
chr10	21159141	21160380
chr10	21295809	21296985
chr10	21828812	21829927
chr10	21857700	21858487
chr10	21936918	21937633
chr10	21981018	21981518
chr10	21988334	21988898
chr10	23787124	23788539
chr10	24131604	24131988
chr10	24223428	24224120
chr10	24595256	24596641
chr10	24711031	24712567
chr10	24869706	24870442
chr10	25432376	25432726
chr10	25707960	25708489
chr10	26334038	26334573
chr10	26373051	26373352
chr10	26373513	26374187
chr10	26772160	26773230
chr10	28087508	28088483
chr10	29313115	29313877
chr10	29361370	29362580
chr10	30600094	30601165
chr10	30618074	30618845
chr10	30627387	30628088
chr10	30802526	30803523
chr10	31173076	31173584
chr10	31312990	31313971
chr10	32889328	32890917
chr10	33623898	33625033
chr10	33950850	33951365
chr10	34018773	34020106
chr10	34206365	34207787
chr10	36974005	36975315
chr10	37138300	37139290
chr10	37140474	37141853
chr10	39239956	39240480
chr10	39369195	39370701
chr10	39612923	39613903
chr10	39730788	39733060
chr10	39960007	39960457
chr10	40246558	40247717
chr10	40256613	40259130
chr10	40300497	40301805
chr10	40302161	40302982
chr10	40348595	40350131
chr10	40477673	40478006
chr10	40536118	40536587
chr10	40882671	40884752
chr10	41302799	41303699
chr10	41449821	41450782
chr10	41467157	41467782
chr10	41490103	41490884
chr10	41518574	41520360
chr10	41565075	41566457
chr10	41606610	41607688
chr10	41809207	41810812
chr10	42031073	42031501
chr10	42057075	42057991
chr10	42273762	42274684
chr10	42276663	42278675
chr10	42477747	42478714
chr10	42501645	42502909
chr10	42761180	42762409
chr10	42849036	42849594
chr10	43220777	43222142
chr10	43477091	43479431
chr10	43507221	43507754
chr10	43540160	43541857
chr10	43577631	43580290
chr10	43580601	43581196
chr10	43900966	43902183
chr10	44268203	44269350
chr10	44440642	44441789
chr10	44529098	44529890
chr10	45066761	45067909
chr10	45485437	45487125
chr10	45577747	45578905
chr10	50592385	50593151
chr10	52233381	52234573
chr10	52274021	52274636
chr10	52381554	52382767
chr10	52417070	52418793
chr10	52690193	52691964
chr10	53596040	53597485
chr10	53629130	53630251
chr10	53751263	53751675
chr10	56114744	56116028
chr10	56374130	56374899
chr10	56377211	56379279
chr10	57532046	57532853
chr10	58322605	58323876
chr10	58446417	58447537
chr10	58497733	58498464
chr10	59558359	59559139
chr10	59702186	59703266
chr10	59868490	59868788
chr10	59879381	59880215
chr10	59907425	59908344
chr10	59964710	59965671
chr10	59974125	59974672
chr10	60002237	60003674
chr10	60105786	60107559
chr10	60277108	60278329
chr10	60760446	60760910
chr10	60826587	60827472
chr10	61089189	61089974
chr10	61146244	61148574
chr10	61212793	61213396
chr10	61381673	61382767
chr10	61382851	61383829
chr10	61415558	61417273
chr10	61417747	61418904
chr10	61451947	61453283
chr10	61475464	61476652
chr10	61648002	61649287
chr10	61694905	61696699
chr10	61782399	61784428
chr10	61928890	61929705
chr10	61978002	61979775
chr10	62261081	62261915
chr10	62282844	62283985
chr10	62449256	62450810
chr10	62485908	62487290
chr10	62601096	62603006
chr10	62650584	62651957
chr10	62683000	62683399
chr10	62791092	62793690
chr10	62883890	62884741
chr10	62885983	62887600
chr10	62892401	62893374
chr10	62898075	62898477
chr10	62920067	62921256
chr10	62979887	62980845
chr10	63023007	63024784
chr10	63338588	63339776
chr10	63382334	63382976
chr10	63429523	63430791
chr10	66897101	66897551
chr10	66913523	66913940
chr10	66920116	66921739
chr10	67002361	67005271
chr10	67083625	67084251
chr10	67095839	67097551
chr10	67100040	67100646
chr10	67185683	67186150
chr10	67285395	67286041
chr10	67537317	67538871
chr10	67998034	67998620
chr10	68136286	68138175
chr10	69212924	69213948
chr10	69352111	69353294
chr10	69924373	69925069
chr10	70095175	70096299
chr10	70096440	70098333
chr10	70359477	70360533
chr10	70367761	70369094
chr10	70440090	70441563
chr10	70519740	70521134
chr10	70598741	70600460
chr10	71237368	71238441
chr10	71344568	71345515
chr10	72654654	72655677
chr10	75333039	75334274
chr10	75406356	75407726
chr10	75517546	75518448
chr10	75551056	75551712
chr10	75649011	75650608
chr10	75763868	75765425
chr10	75835265	75836419
chr10	75837180	75837641
chr10	75855548	75856463
chr10	75859570	75860405
chr10	75882090	75883413
chr10	75892872	75894041
chr10	75920934	75921898
chr10	75932191	75933591
chr10	75935555	75936489
chr10	75937004	75938639
chr10	75939685	75940605
chr10	75950393	75951644
chr10	76032013	76033171
chr10	76344759	76345717
chr10	76403425	76404510
chr10	76442112	76443287
chr10	76468561	76469203
chr10	76531110	76532015
chr10	76596164	76596954
chr10	76814810	76815186
chr10	77031605	77033861
chr10	77163655	77166707
chr10	77190869	77191883
chr10	77234875	77235758
chr10	77515420	77516290
chr10	77605507	77607988
chr10	77621815	77622877
chr10	77901908	77903542
chr10	78008895	78010214
chr10	78043273	78043961
chr10	78048324	78050604
chr10	78054706	78055662
chr10	78068961	78070221
chr10	78134844	78135753
chr10	78169170	78170271
chr10	78184694	78185332
chr10	78244043	78245178
chr10	78259742	78261831
chr10	78412351	78413494
chr10	78425411	78426269
chr10	78574183	78575351
chr10	78746983	78748490
chr10	78752262	78753234
chr10	79097169	79097908
chr10	79554562	79555477
chr10	79613559	79614375
chr10	79629680	79630162
chr10	79668829	79670964
chr10	79681478	79682214
chr10	79704174	79704935
chr10	79734977	79736436
chr10	79766012	79768068
chr10	79768390	79768810
chr10	79840561	79841598
chr10	79851594	79855517
chr10	79908322	79909022
chr10	79925226	79925608
chr10	79926387	79928202
chr10	79959610	79960856
chr10	79983737	79985442
chr10	79986987	79989575
chr10	80013581	80015224
chr10	80039451	80040366
chr10	80045545	80046181
chr10	80050774	80052704
chr10	80052906	80054367
chr10	80102307	80102999
chr10	80114639	80116277
chr10	80130349	80132376
chr10	80136389	80139650
chr10	80141299	80141762
chr10	80142019	80142797
chr10	80147893	80150257
chr10	80150488	80151500
chr10	80158270	80161842
chr10	80164292	80166073
chr10	80167233	80168570
chr10	80172134	80173274
chr10	80249152	80249892
chr10	80260704	80262106
chr10	80292256	80293691
chr10	80304632	80305262
chr10	80312868	80314688
chr10	80320164	80320851
chr10	80322888	80324007
chr10	80329232	80330545
chr10	80395087	80395685
chr10	80398457	80400333
chr10	80432586	80434441
chr10	80504687	80505190
chr10	80526112	80527336
chr10	80561167	80562015
chr10	80566365	80566991
chr10	80576067	80579601
chr10	80602396	80603331
chr10	80619594	80620427
chr10	80621478	80623716
chr10	80638013	80640264
chr10	80656453	80657473
chr10	80664678	80665241
chr10	80676373	80677298
chr10	80701645	80703207
chr10	80741764	80742800
chr10	80754865	80756091
chr10	80791085	80792843
chr10	80797634	80799526
chr10	80805818	80807743
chr10	80854726	80855862
chr10	80888192	80888891
chr10	80899846	80901562
chr10	80917315	80918559
chr10	80939576	80940427
chr10	80940529	80941448
chr10	80960703	80962097
chr10	80998862	81000321
chr10	81037053	81037632
chr10	81105324	81107126
chr10	81135969	81138667
chr10	81167253	81168197
chr10	81168717	81169323
chr10	81174720	81175466
chr10	81176101	81177402
chr10	81182476	81183362
chr10	81191565	81193576
chr10	81229861	81230755
chr10	81232787	81233770
chr10	81241632	81242302
chr10	81252015	81253674
chr10	81266373	81267143
chr10	81267943	81269413
chr10	81273571	81274873
chr10	81277160	81278170
chr10	81289210	81289604
chr10	81292575	81293629
chr10	81319574	81321845
chr10	81377905	81379271
chr10	81384039	81385050
chr10	81400800	81402354
chr10	81408526	81409548
chr10	81429936	81430753
chr10	81564152	81565278
chr10	81604801	81606810
chr10	81620703	81621266
chr10	81627115	81628870
chr10	82127495	82128458
chr10	82240961	82241736
chr10	82354108	82354676
chr10	82698779	82699807
chr10	82747147	82747959
chr10	82763161	82764537
chr10	82769033	82769486
chr10	82777731	82778343
chr10	82811714	82813015
chr10	82858572	82859887
chr10	82860279	82860797
chr10	83359670	83360895
chr10	83533287	83534363
chr10	83543455	83544416
chr10	83648336	83649127
chr10	84514230	84514557
chr10	84554538	84555040
chr10	84576262	84577634
chr10	84622123	84622763
chr10	84754690	84756208
chr10	84756557	84757589
chr10	84759091	84759649
chr10	84917135	84918287
chr10	85044186	85045101
chr10	85101869	85103775
chr10	85183882	85185879
chr10	85386404	85389334
chr10	85539018	85540441
chr10	85649319	85650130
chr10	85916111	85917543
chr10	85928033	85929106
chr10	85957032	85957957
chr10	86021581	86022602
chr10	86300167	86301234
chr10	86498063	86499057
chr10	86704999	86706587
chr10	86778030	86779819
chr10	86908250	86909440
chr10	88146613	88147508
chr10	88201117	88201562
chr10	88336417	88337041
chr10	88378738	88380652
chr10	88459430	88460787
chr10	88708833	88709405
chr10	88730674	88732133
chr10	88826224	88826972
chr10	89442971	89444493
chr10	89731955	89732617
chr10	89744845	89745746
chr10	91082095	91083496
chr10	91123266	91124357
chr10	91170501	91172339
chr10	91180698	91182114
chr10	91187902	91188193
chr10	93081149	93081753
chr10	93160444	93161939
chr10	93165552	93166859
chr10	93549009	93549455
chr10	93588483	93589898
chr10	93833505	93834533
chr10	94035181	94036367
chr10	94198580	94199425
chr10	94531486	94532033
chr10	94688005	94689385
chr10	95321826	95324570
chr10	95415114	95417800
chr10	95501470	95502091
chr10	95514312	95515987
chr10	95565306	95565957
chr10	95598032	95598806
chr10	95677752	95678250
chr10	95719900	95721114
chr10	96080626	96081188
chr10	98913810	98915861
chr10	99260872	99264254
chr10	99353525	99354445
chr10	103367229	103369498
chr10	105840881	105841933
chr10	108161367	108163281
chr10	108286384	108287604
chr10	108291609	108292450
chr10	108298867	108299549
chr10	108331191	108333011
chr10	110744849	110746056
chr10	110878049	110879004
chr10	110919741	110920776
chr10	110940674	110941389
chr10	111009215	111010543
chr10	111298243	111299108
chr10	111388106	111388847
chr10	111389715	111390302
chr10	111472627	111474484
chr10	111505902	111508030
chr10	111670663	111671252
chr10	111972325	111973369
chr10	115201352	115201921
chr10	115251019	115251738
chr10	115314304	115316131
chr10	115384051	115385912
chr10	115586362	115588031
chr10	116017869	116018566
chr10	116113049	116114322
chr10	116427813	116428812
chr10	116580566	116582459
chr10	117035544	117035867
chr10	117062980	117064076
chr10	117223846	117224919
chr10	117375793	117377449
chr10	117434991	117435947
chr10	117709652	117711235
chr10	117792138	117793249
chr10	118461097	118461572
chr10	118601187	118601904
chr10	119238902	119241099
chr10	119243650	119244834
chr10	119454510	119455062
chr10	119935091	119935735
chr10	120208408	120209074
chr10	120744988	120745646
chr10	120978922	120979810
chr10	121364853	121365901
chr10	121475480	121477117
chr10	121498524	121499145
chr10	121500079	121500545
chr10	121516062	121516529
chr10	121625771	121627090
chr10	121739564	121740495
chr10	121750305	121751115
chr10	121853449	121854032
chr10	122096616	122097843
chr10	122678309	122680416
chr10	122894447	122895691
chr10	122985247	122988277
chr10	123013392	123013884
chr10	123196319	123197559
chr10	125965922	125967270
chr10	126905649	126906082
chr10	126927964	126928958
chr10	126934455	126935701
chr10	126971659	126972545
chr10	126978117	126979019
chr10	127030194	127031006
chr10	127041160	127042328
chr10	127060009	127060866
chr10	127063127	127064518
chr10	127069870	127070663
chr10	127078745	127079481
chr10	127120719	127121423
chr10	127164571	127166728
chr10	127170505	127171305
chr10	127188475	127189836
chr10	127194817	127196886
chr10	127210959	127211928
chr10	127233062	127233620
chr10	127266184	127267324
chr10	127288491	127289686
chr10	127289908	127291400
chr10	127310964	127312061
chr10	127335945	127337493
chr10	127350169	127351567
chr10	127509026	127510129
chr10	127511008	127511376
chr10	127511672	127512438
chr10	127512758	127514279
chr10	127521871	127522608
chr10	127533924	127535606
chr10	127594874	127595518
chr10	127621259	127622404
chr10	127666094	127668509
chr10	128015058	128015472
chr10	128035086	128036984
chr10	128058003	128060162
chr10	128082782	128084449
chr10	128092243	128093684
chr10	128096532	128097877
chr10	128187141	128187630
chr10	128193963	128195633
chr10	128210906	128212139
chr10	128231649	128232961
chr10	128302931	128304286
chr10	128322308	128323105
chr10	128337274	128338719
chr10	128408485	128410139
chr10	128411145	128412336
chr10	128474049	128474787
chr10	128492880	128495206
chr10	128498711	128499616
chr10	128524292	128526427
chr10	128536119	128536728
chr10	128547267	128548128
chr10	128548430	128549463
chr10	128564875	128566580
chr10	128584049	128584904
chr10	128589172	128590889
chr10	128625796	128627312
chr10	128631547	128632067
chr10	128633922	128634608
chr10	128668895	128669750
chr10	128695723	128696979
chr10	128737164	128737896
chr10	128747412	128749206
chr10	128804267	128805897
chr10	128821057	128822665
chr10	128909280	128910896
chr11	3265433	3266902
chr11	3288546	3291688
chr11	3292069	3293700
chr11	3331835	3332447
chr11	3348484	3349636
chr11	3408473	3409579
chr11	3451759	3452694
chr11	3535296	3536307
chr11	3648375	3649916
chr11	3894745	3895477
chr11	3912733	3914872
chr11	3931256	3932313
chr11	3963387	3964549
chr11	4096349	4097369
chr11	4122972	4123800
chr11	4134922	4136015
chr11	4160056	4161445
chr11	4186356	4187438
chr11	4217916	4219048
chr11	4229597	4230038
chr11	4308518	4308927
chr11	4593951	4595219
chr11	4637495	4638212
chr11	4802983	4803586
chr11	4848682	4850019
chr11	4865799	4866191
chr11	4882784	4883649
chr11	4894950	4895857
chr11	4946640	4948266
chr11	4953571	4953853
chr11	5061237	5062842
chr11	5097712	5100355
chr11	5498860	5499978
chr11	5520547	5522307
chr11	5541657	5542648
chr11	5562940	5563287
chr11	5706999	5707886
chr11	5716418	5717985
chr11	5761713	5762766
chr11	5788009	5789090
chr11	5803145	5804387
chr11	5877666	5878881
chr11	6068056	6068573
chr11	6180872	6181340
chr11	6199844	6200704
chr11	6267188	6268292
chr11	6274472	6275441
chr11	6291323	6292893
chr11	6365951	6366748
chr11	6367161	6367924
chr11	6388763	6390341
chr11	6414417	6416847
chr11	6444067	6445032
chr11	6474650	6475264
chr11	6476092	6476630
chr11	6527650	6529338
chr11	6546195	6547439
chr11	6625608	6626973
chr11	6894499	6895962
chr11	7423305	7424377
chr11	8568903	8569748
chr11	8604884	8605410
chr11	8634665	8635432
chr11	8811577	8812122
chr11	9010468	9011490
chr11	9115934	9116863
chr11	9117082	9119071
chr11	11461646	11462770
chr11	11808340	11810061
chr11	11822397	11823194
chr11	12025647	12026926
chr11	16260843	16261440
chr11	16950875	16951837
chr11	17211227	17212302
chr11	17257496	17258042
chr11	17953258	17954211
chr11	18957246	18958362
chr11	19019644	19020748
chr11	19919076	19920767
chr11	19923793	19924522
chr11	19924949	19926406
chr11	20112285	20112701
chr11	20113046	20113500
chr11	20139660	20141151
chr11	20200826	20202227
chr11	20230999	20231680
chr11	20331810	20333518
chr11	20477314	20478075
chr11	20541836	20543958
chr11	20631290	20632691
chr11	20740505	20742290
chr11	21238348	21238897
chr11	21370483	21371980
chr11	21571562	21572457
chr11	21995692	21997394
chr11	22001376	22001977
chr11	22285985	22287628
chr11	22512128	22513494
chr11	22620798	22621227
chr11	22782729	22783423
chr11	22799376	22800602
chr11	22829697	22831371
chr11	22858312	22860734
chr11	22971818	22973198
chr11	22981852	22982546
chr11	22990354	22991668
chr11	23007445	23008875
chr11	23067342	23068638
chr11	23124634	23125072
chr11	23255117	23257222
chr11	23305596	23307607
chr11	23665339	23666704
chr11	23770528	23771718
chr11	23894612	23895437
chr11	24079749	24082285
chr11	24163070	24165027
chr11	26386895	26387762
chr11	26593138	26593957
chr11	29130219	29131597
chr11	29172019	29173774
chr11	29246836	29247734
chr11	29373265	29374367
chr11	29514484	29515519
chr11	29525961	29526712
chr11	29546942	29548581
chr11	29636629	29637178
chr11	29692169	29694417
chr11	30025637	30026527
chr11	30197579	30198962
chr11	30471475	30472371
chr11	30648464	30649640
chr11	30771261	30772501
chr11	30953922	30954907
chr11	31368856	31370327
chr11	31370554	31372151
chr11	31870170	31871435
chr11	31949027	31949586
chr11	31965431	31966168
chr11	32161481	32162537
chr11	32212946	32213762
chr11	32220593	32223382
chr11	32226265	32226972
chr11	32266763	32268331
chr11	32454371	32456199
chr11	32580450	32581455
chr11	32588328	32588863
chr11	32642151	32643621
chr11	32835041	32835632
chr11	32846804	32847257
chr11	32925430	32926218
chr11	33117707	33119024
chr11	33122655	33123389
chr11	33147642	33148752
chr11	33161822	33164112
chr11	33221583	33222282
chr11	33512702	33514228
chr11	33526240	33527714
chr11	33537481	33538011
chr11	33543934	33544668
chr11	33613888	33614524
chr11	34738856	34739538
chr11	34833101	34834151
chr11	35151379	35152411
chr11	35387604	35388546
chr11	35707006	35708287
chr11	35769084	35770282
chr11	35834116	35834733
chr11	35838414	35838817
chr11	35930381	35931049
chr11	35933560	35934002
chr11	35979165	35980945
chr11	40633586	40634080
chr11	40692030	40692834
chr11	40694338	40695317
chr11	40733104	40734376
chr11	40754647	40756276
chr11	43384938	43385505
chr11	43425974	43426514
chr11	43433671	43434373
chr11	43632937	43634648
chr11	43652983	43653647
chr11	43666955	43667876
chr11	43681574	43682701
chr11	43747467	43748201
chr11	44469644	44471553
chr11	44518347	44520752
chr11	44616550	44617478
chr11	44621613	44622266
chr11	44631921	44632220
chr11	44665210	44665808
chr11	44761246	44761965
chr11	45926488	45927045
chr11	45943922	45945191
chr11	45955031	45955766
chr11	45979566	45981428
chr11	45991649	45992058
chr11	46038843	46039756
chr11	46055819	46056428
chr11	46063177	46063697
chr11	46068726	46070199
chr11	46114692	46115407
chr11	46311193	46312648
chr11	46396139	46396614
chr11	46436792	46437804
chr11	47378885	47379739
chr11	47988418	47989599
chr11	48799440	48801061
chr11	48816463	48817809
chr11	48857925	48858488
chr11	49202796	49204252
chr11	49243715	49244866
chr11	49250178	49251169
chr11	49635566	49637311
chr11	49650202	49651165
chr11	49711682	49713139
chr11	49764401	49765312
chr11	49793780	49794931
chr11	49805988	49806730
chr11	49846108	49847499
chr11	50007880	50008435
chr11	50139401	50140186
chr11	50174522	50175657
chr11	50200728	50201196
chr11	50209954	50211442
chr11	50212990	50213763
chr11	50224152	50226298
chr11	50230577	50231771
chr11	50236377	50237790
chr11	50280080	50280401
chr11	50291089	50292984
chr11	50324910	50326526
chr11	50358978	50360032
chr11	50376560	50378848
chr11	50398775	50399096
chr11	50421514	50422561
chr11	50430344	50431879
chr11	50603218	50603785
chr11	50792722	50793075
chr11	50915672	50916334
chr11	51219561	51220783
chr11	51262676	51263861
chr11	51289413	51289992
chr11	51583997	51585532
chr11	51605691	51607650
chr11	51615571	51616106
chr11	51619339	51620789
chr11	51635395	51636798
chr11	51637887	51638492
chr11	51650222	51651480
chr11	51673165	51674090
chr11	51688222	51689654
chr11	51755689	51757256
chr11	51763120	51764084
chr11	51855029	51859315
chr11	51880857	51881476
chr11	51897264	51897758
chr11	51915827	51916936
chr11	51967430	51968292
chr11	51999660	52002136
chr11	52003374	52004613
chr11	52098156	52099674
chr11	52224294	52224784
chr11	52227044	52228045
chr11	52231100	52232533
chr11	52339373	52341816
chr11	52346374	52347137
chr11	52359479	52361925
chr11	52388122	52388392
chr11	52396138	52397231
chr11	52437179	52437813
chr11	53299410	53302197
chr11	53324257	53325093
chr11	53350280	53352072
chr11	53430163	53431662
chr11	53466275	53467054
chr11	53478578	53480366
chr11	53519025	53521174
chr11	53706703	53707822
chr11	53735631	53736130
chr11	53736934	53737886
chr11	53762692	53764203
chr11	53769070	53771417
chr11	53799521	53800685
chr11	53849654	53850204
chr11	53891640	53892414
chr11	53903861	53904429
chr11	53979845	53980360
chr11	54028025	54028774
chr11	54112587	54113410
chr11	54437721	54438591
chr11	54522019	54523345
chr11	54786939	54788150
chr11	54796184	54797235
chr11	54859843	54861489
chr11	54866170	54867245
chr11	54958372	54959104
chr11	54973684	54974386
chr11	55032759	55033756
chr11	55077509	55078378
chr11	55097314	55098399
chr11	55158763	55159403
chr11	55313875	55314865
chr11	55417532	55420475
chr11	55460305	55461769
chr11	55468089	55470506
chr11	55946609	55947285
chr11	57518040	57519043
chr11	57583891	57584596
chr11	57719269	57720383
chr11	57760540	57761258
chr11	57827321	57828467
chr11	57918535	57919025
chr11	57929442	57930147
chr11	57934271	57935356
chr11	57958421	57958881
chr11	57962180	57963719
chr11	57970592	57971150
chr11	58007949	58008882
chr11	58009501	58010561
chr11	58102427	58104796
chr11	58167956	58168843
chr11	58239026	58239775
chr11	58316113	58317447
chr11	58329865	58331325
chr11	58345070	58347034
chr11	58847131	58847515
chr11	58866953	58867808
chr11	58903625	58904456
chr11	58937994	58939235
chr11	58949446	58950369
chr11	58954438	58954963
chr11	58990036	58990659
chr11	59082234	59082920
chr11	59134389	59136350
chr11	59158181	59160069
chr11	59163215	59164148
chr11	59191189	59192252
chr11	59202097	59203160
chr11	59208034	59209474
chr11	59227277	59229148
chr11	59306349	59309742
chr11	59328518	59329081
chr11	59375059	59375972
chr11	59449357	59450899
chr11	59459018	59459569
chr11	59504950	59506881
chr11	59570593	59571579
chr11	59613303	59614002
chr11	59787072	59787885
chr11	59809125	59810466
chr11	59839055	59840131
chr11	59848002	59848686
chr11	59947936	59948669
chr11	60045424	60046882
chr11	60104384	60105346
chr11	60105557	60107230
chr11	60113753	60115985
chr11	60175291	60177853
chr11	60199753	60200576
chr11	60210149	60211439
chr11	60220104	60221123
chr11	60222544	60223596
chr11	60352443	60353341
chr11	60416553	60418588
chr11	60443593	60444218
chr11	60454417	60455358
chr11	60476447	60479456
chr11	60536984	60539233
chr11	60698463	60700508
chr11	60720150	60721059
chr11	60730153	60732256
chr11	60776637	60778140
chr11	60810647	60811609
chr11	60830262	60831165
chr11	60878125	60880030
chr11	60922387	60923796
chr11	60930581	60932402
chr11	61021675	61022690
chr11	61174103	61175757
chr11	61336580	61337200
chr11	61407665	61408982
chr11	61448997	61450269
chr11	61484172	61485722
chr11	61493556	61495099
chr11	61504568	61505446
chr11	61528973	61529891
chr11	61578616	61579957
chr11	61619711	61620761
chr11	61673477	61676105
chr11	61683579	61685264
chr11	61761618	61762337
chr11	61854138	61855774
chr11	61929710	61930565
chr11	61956685	61957477
chr11	62076664	62077728
chr11	62248306	62249850
chr11	62280462	62282045
chr11	62430418	62430917
chr11	62456280	62458994
chr11	62494681	62495432
chr11	62510034	62511360
chr11	62511640	62512432
chr11	62512719	62513809
chr11	62538275	62539748
chr11	62549829	62552125
chr11	62575175	62576569
chr11	62601892	62604449
chr11	62604687	62606905
chr11	62613648	62614685
chr11	62664616	62665209
chr11	62731392	62732078
chr11	62756799	62757232
chr11	62788841	62789795
chr11	62879105	62880126
chr11	63213893	63214566
chr11	63270922	63272059
chr11	63454916	63455517
chr11	63533662	63534395
chr11	63925029	63925914
chr11	63956543	63957651
chr11	64078890	64080070
chr11	64978808	64979439
chr11	65110020	65110488
chr11	66568072	66568835
chr11	67017784	67018712
chr11	67023999	67025481
chr11	67052292	67053509
chr11	67966343	67967015
chr11	68212440	68213317
chr11	68399958	68401327
chr11	68555972	68556724
chr11	68691154	68693210
chr11	68852395	68853390
chr11	68901098	68902203
chr11	68967635	68968377
chr11	69007995	69008731
chr11	69015627	69016734
chr11	69035547	69036395
chr11	69045604	69046198
chr11	69073180	69073935
chr11	69088043	69089078
chr11	69117859	69118459
chr11	69122073	69123423
chr11	69133742	69135256
chr11	69236189	69237266
chr11	69250800	69251710
chr11	69331976	69332677
chr11	69395670	69396481
chr11	69397438	69400404
chr11	69408331	69412218
chr11	69417408	69419243
chr11	69546251	69547846
chr11	69578869	69579664
chr11	69580028	69582129
chr11	69599958	69600440
chr11	69604919	69606096
chr11	69632409	69633607
chr11	69661562	69663645
chr11	69665647	69666579
chr11	69671069	69673136
chr11	69681330	69682305
chr11	69686526	69687159
chr11	69706599	69707158
chr11	69708232	69710083
chr11	69713091	69713584
chr11	69714666	69715810
chr11	69757946	69759776
chr11	69784644	69785388
chr11	69816631	69817886
chr11	69895221	69895727
chr11	69900417	69901900
chr11	69913059	69914669
chr11	69919672	69922494
chr11	69947375	69948522
chr11	69979851	69981167
chr11	69990782	69992028
chr11	69995339	69996337
chr11	69996444	69997642
chr11	70000321	70001164
chr11	70213958	70216124
chr11	70225998	70227381
chr11	70233987	70234728
chr11	70321628	70322652
chr11	70409255	70410561
chr11	70432079	70433176
chr11	70451747	70452448
chr11	70509768	70510510
chr11	70524977	70525978
chr11	70562296	70563360
chr11	70646384	70648158
chr11	70653382	70656831
chr11	70668298	70670423
chr11	70699751	70701139
chr11	70763513	70764799
chr11	70844296	70845531
chr11	70969122	70970894
chr11	70982609	70983499
chr11	71003565	71004831
chr11	71018418	71020293
chr11	72041834	72043030
chr11	72206230	72207666
chr11	72214662	72216048
chr11	72265943	72267104
chr11	72342455	72343033
chr11	72344033	72345017
chr11	72440882	72442199
chr11	72488636	72489684
chr11	72489948	72490270
chr11	72575993	72577492
chr11	72606619	72608750
chr11	72689573	72690563
chr11	72795243	72796937
chr11	73047530	73048524
chr11	73176436	73177225
chr11	73329385	73330235
chr11	74609965	74610523
chr11	74649168	74650391
chr11	74723040	74724943
chr11	74770198	74771654
chr11	74829698	74833267
chr11	74837498	74839169
chr11	74847409	74848616
chr11	74896376	74897418
chr11	74925529	74926480
chr11	75170237	75170822
chr11	75178225	75179308
chr11	75190137	75190834
chr11	75194857	75196628
chr11	75347777	75349133
chr11	75454056	75455005
chr11	75460074	75463390
chr11	75467539	75468492
chr11	75486626	75487426
chr11	75530403	75533049
chr11	75587946	75589001
chr11	75630498	75631215
chr11	75655687	75656519
chr11	75678865	75680318
chr11	75732347	75733988
chr11	75965791	75967717
chr11	76179084	76180181
chr11	76201745	76202690
chr11	76216598	76218189
chr11	76242888	76244163
chr11	76319559	76320808
chr11	76351348	76351950
chr11	76406582	76407545
chr11	76456313	76457550
chr11	76483275	76483690
chr11	76622077	76624522
chr11	76763010	76763772
chr11	76945417	76946199
chr11	77077780	77078968
chr11	77215644	77217275
chr11	77488795	77489502
chr11	77492510	77493259
chr11	77507913	77508747
chr11	77512913	77514034
chr11	77606746	77608271
chr11	77630275	77630673
chr11	77685797	77688161
chr11	77763038	77764471
chr11	77766373	77767139
chr11	77785319	77786559
chr11	77793206	77793841
chr11	77807360	77808456
chr11	77872307	77872985
chr11	77891982	77894636
chr11	77906105	77907236
chr11	77981579	77984150
chr11	77984282	77985517
chr11	78031841	78033122
chr11	78080007	78080863
chr11	78115260	78115961
chr11	78163363	78164602
chr11	78165543	78166676
chr11	78176232	78176912
chr11	78177119	78180289
chr11	78182975	78183905
chr11	78188223	78189968
chr11	78194379	78195135
chr11	78245291	78246349
chr11	78247451	78248428
chr11	78301293	78302206
chr11	78328271	78329231
chr11	78347369	78348346
chr11	78355634	78356146
chr11	78435843	78436419
chr11	78465253	78466724
chr11	78511859	78513656
chr11	78535661	78537067
chr11	78550229	78551762
chr11	78826347	78827230
chr11	79002532	79002971
chr11	79019226	79020946
chr11	79145561	79146915
chr11	79253584	79254899
chr11	79339320	79340639
chr11	79590568	79591966
chr11	79605738	79606339
chr11	79636053	79636769
chr11	79645772	79646968
chr11	79961697	79963046
chr11	79992227	79993852
chr11	80089207	80089904
chr11	80132039	80132859
chr11	80141393	80142690
chr11	80177106	80177781
chr11	80183658	80184539
chr11	80208424	80209685
chr11	80377571	80378517
chr11	80382601	80384073
chr11	80428261	80429640
chr11	80602858	80603371
chr11	80818019	80819360
chr11	81151722	81154172
chr11	81616541	81616859
chr11	82763810	82764940
chr11	82780910	82782007
chr11	82889685	82890778
chr11	82907430	82908923
chr11	83291378	83291924
chr11	83298305	83299460
chr11	83302253	83303627
chr11	83418489	83419504
chr11	83472330	83473928
chr11	83753504	83754843
chr11	83941868	83942729
chr11	84128942	84130144
chr11	84179209	84180512
chr11	84513106	84514307
chr11	84642289	84643194
chr11	84708799	84710101
chr11	84818159	84819740
chr11	84828575	84829578
chr11	84869704	84871462
chr11	84879518	84881019
chr11	84915998	84916909
chr11	84918333	84918968
chr11	84943520	84944420
chr11	85139460	85140760
chr11	85182782	85183482
chr11	85234345	85235574
chr11	85310661	85312418
chr11	85843317	85843810
chr11	85858029	85858426
chr11	85876102	85876695
chr11	86200634	86201771
chr11	86357128	86358726
chr11	86543916	86545183
chr11	86683371	86684473
chr11	86756313	86758644
chr11	86807088	86808162
chr11	86872725	86873387
chr11	86893959	86894819
chr11	87086486	87086970
chr11	87108354	87110105
chr11	87126719	87127863
chr11	87403794	87405416
chr11	87591207	87592858
chr11	87736631	87737927
chr11	87748395	87749868
chr11	87756198	87757347
chr11	87777282	87779552
chr11	87852964	87854153
chr11	87986489	87987987
chr11	88027507	88028744
chr11	88046807	88048780
chr11	88067760	88068093
chr11	88172620	88174010
chr11	88187361	88188275
chr11	88203639	88205002
chr11	88307490	88308412
chr11	88557117	88557737
chr11	88583126	88583789
chr11	88618764	88619247
chr11	88619705	88620627
chr11	88689735	88690563
chr11	88717773	88719173
chr11	88820362	88820770
chr11	88842476	88842936
chr11	88863162	88865372
chr11	88931955	88932429
chr11	88950208	88951164
chr11	88955103	88955793
chr11	88973749	88974611
chr11	89067278	89068927
chr11	89145185	89145855
chr11	89391630	89392305
chr11	90637597	90638945
chr11	90687011	90688373
chr11	93471822	93472344
chr11	93884928	93887170
chr11	93955154	93956299
chr11	93967702	93968693
chr11	94133355	94133846
chr11	94209960	94212160
chr11	94321318	94322441
chr11	94327640	94328655
chr11	94351588	94352430
chr11	94473001	94474594
chr11	94520905	94521571
chr11	94548577	94549776
chr11	94629624	94630906
chr11	94653512	94654399
chr11	94697601	94698776
chr11	94979019	94979356
chr11	95105174	95107194
chr11	95223325	95223857
chr11	95258432	95259813
chr11	95309324	95312252
chr11	95336441	95337724
chr11	95384284	95385399
chr11	95413712	95415238
chr11	95520417	95521146
chr11	95532246	95532748
chr11	95577842	95578546
chr11	95666321	95667614
chr11	95703867	95704746
chr11	95712352	95712943
chr11	95805485	95806001
chr11	95810422	95811039
chr11	95823956	95825171
chr11	95830300	95832061
chr11	95858340	95859880
chr11	95940272	95940635
chr11	95981840	95982933
chr11	95990742	95992015
chr11	96004536	96008361
chr11	96017753	96018448
chr11	96034278	96035213
chr11	96064440	96065807
chr11	96075242	96076606
chr11	96124037	96125018
chr11	96190002	96190693
chr11	96200248	96200682
chr11	96250900	96251284
chr11	96354332	96355072
chr11	96712197	96712848
chr11	96713178	96714187
chr11	96776877	96778081
chr11	96780009	96780425
chr11	96786777	96787494
chr11	96788700	96790796
chr11	96822579	96824719
chr11	96829368	96830794
chr11	96915982	96917036
chr11	96943400	96944447
chr11	96963057	96963973
chr11	96977071	96978319
chr11	96982281	96982821
chr11	97018400	97019726
chr11	97021573	97022819
chr11	97025959	97026404
chr11	97041358	97041890
chr11	97066517	97067426
chr11	97149893	97151231
chr11	97186836	97189030
chr11	97198780	97199340
chr11	97279511	97281107
chr11	97309527	97310953
chr11	97315518	97316292
chr11	97400244	97401270
chr11	97408157	97408506
chr11	97412055	97413546
chr11	97568633	97569236
chr11	97574143	97574872
chr11	97575280	97576672
chr11	97598424	97600096
chr11	97626276	97627335
chr11	97628596	97630123
chr11	97631894	97632404
chr11	97659836	97663083
chr11	97663334	97665392
chr11	97698513	97701050
chr11	97702589	97703757
chr11	97744238	97745649
chr11	97766162	97767159
chr11	97771361	97771872
chr11	97781885	97782984
chr11	97797719	97798345
chr11	97799037	97800482
chr11	97801762	97802234
chr11	97807927	97809169
chr11	97841003	97841846
chr11	97883470	97885068
chr11	97987466	97988180
chr11	97994208	97996314
chr11	98026431	98027739
chr11	98051762	98053799
chr11	98057231	98058677
[truncated: 9,901 more rows]

## Sheet: RUVBL1_peaks mESCs
RUVBL1 ChIP-Seq peaks in mESCs
chr1	3671752	3672602
chr1	4491958	4492608
chr1	4496971	4497530
chr1	4784802	4785914
chr1	4807473	4808219
chr1	4857367	4858411
chr1	4970539	4970947
chr1	5019056	5019716
chr1	5023564	5023948
chr1	5082867	5083631
chr1	5588271	5589286
chr1	6214277	6215167
chr1	6358959	6359391
chr1	6448965	6449323
chr1	7088335	7089334
chr1	7206268	7206874
chr1	7397677	7398520
chr1	9299205	9300042
chr1	9544972	9545502
chr1	9699591	9700944
chr1	9747646	9748863
chr1	9847716	9848562
chr1	9942897	9944572
chr1	9967035	9967338
chr1	9967763	9968364
chr1	10009017	10009554
chr1	10031675	10032061
chr1	10037433	10038643
chr1	10039446	10040249
chr1	10231838	10233465
chr1	10993463	10994193
chr1	11413888	11414586
chr1	12710995	12711773
chr1	12718059	12718738
chr1	12744335	12744969
chr1	12835978	12836726
chr1	12865050	12865644
chr1	12989900	12992902
chr1	13074611	13075309
chr1	13084381	13085558
chr1	13126796	13127290
chr1	13128116	13128786
chr1	13142987	13143277
chr1	13372401	13373715
chr1	13373949	13374691
chr1	13589206	13590396
chr1	13660056	13660841
chr1	14506520	14507400
chr1	14755122	14756017
chr1	15644155	15644563
chr1	15805202	15806584
chr1	15883756	15884057
chr1	15892344	15893057
chr1	16092893	16093613
chr1	16103761	16106310
chr1	16518447	16519283
chr1	16519676	16520137
chr1	16618385	16619565
chr1	16656496	16657488
chr1	16665025	16665770
chr1	16688616	16689012
chr1	17091689	17092046
chr1	17096888	17098000
chr1	17727297	17727774
chr1	20819860	20820568
chr1	20890040	20891205
chr1	20934748	20935633
chr1	20942817	20943160
chr1	20951198	20952191
chr1	21078433	21079261
chr1	21079485	21079830
chr1	21255721	21256060
chr1	21960650	21961359
chr1	22533182	22534190
chr1	23382469	23382798
chr1	23762172	23763099
chr1	23921643	23922192
chr1	23968519	23969195
chr1	24005261	24005674
chr1	24099456	24100853
chr1	24678402	24679176
chr1	30873239	30874289
chr1	30949001	30949383
chr1	30949743	30950463
chr1	32172550	32173166
chr1	33636277	33636792
chr1	33637564	33638304
chr1	33669454	33670623
chr1	33719789	33720572
chr1	33736239	33736737
chr1	33757210	33757913
chr1	33813674	33815027
chr1	33883527	33883872
chr1	33906898	33908645
chr1	33944803	33946144
chr1	33990079	33990389
chr1	34006902	34007372
chr1	34011196	34012046
chr1	34073549	34073999
chr1	34077210	34077663
chr1	34103117	34104159
chr1	34106927	34107473
chr1	34140721	34141090
chr1	34177765	34178744
chr1	34289371	34289896
chr1	34292779	34293489
chr1	34302830	34303165
chr1	34432577	34433517
chr1	34439295	34440478
chr1	34459167	34460041
chr1	34462711	34463291
chr1	34472552	34473230
chr1	34485359	34486192
chr1	34537018	34537396
chr1	34579523	34580172
chr1	34635773	34636072
chr1	34677912	34678596
chr1	34801420	34802582
chr1	34806000	34806570
chr1	34842320	34843561
chr1	34849831	34850295
chr1	34860247	34860740
chr1	35823990	35824870
chr1	35825415	35825887
chr1	35850156	35850910
chr1	35878339	35878891
chr1	36010597	36011124
chr1	36013626	36014275
chr1	36016920	36017590
chr1	36060008	36060468
chr1	36060694	36061604
chr1	36068655	36069086
chr1	36243858	36244555
chr1	36269105	36269878
chr1	36303306	36303724
chr1	36307684	36308109
chr1	36317346	36318445
chr1	36368485	36369675
chr1	36444626	36445661
chr1	36467482	36468053
chr1	36471096	36472560
chr1	36511437	36512252
chr1	36512801	36513225
chr1	36520204	36521048
chr1	36531525	36532468
chr1	36546828	36547672
chr1	36556543	36558940
chr1	36579946	36581079
chr1	36583383	36583885
chr1	36596005	36596593
chr1	36599250	36600149
chr1	36611571	36612059
chr1	36682527	36683796
chr1	36684153	36684524
chr1	36691101	36691911
chr1	36709498	36710224
chr1	36744195	36744871
chr1	36746200	36746759
chr1	36758582	36759288
chr1	36770753	36771493
chr1	36778354	36779096
chr1	36779365	36779843
chr1	36938466	36939063
chr1	36939328	36940245
chr1	36982654	36983222
chr1	36983512	36988383
chr1	36996657	36997125
chr1	37078093	37078605
chr1	37129847	37130262
chr1	37299684	37300540
chr1	37401922	37403009
chr1	37429552	37430697
chr1	37864531	37865546
chr1	37872220	37872852
chr1	37889993	37890788
chr1	37996818	37998797
chr1	38128968	38130284
chr1	38210238	38210722
chr1	38628455	38628728
chr1	38766881	38767598
chr1	38835528	38836062
chr1	38836281	38836868
chr1	38897278	38898227
chr1	38987150	38988221
chr1	39192897	39193358
chr1	39367446	39369045
chr1	39478107	39479117
chr1	39530178	39530778
chr1	39535615	39536406
chr1	39576811	39577724
chr1	39720636	39721483
chr1	39761211	39761631
chr1	39900025	39900809
chr1	39902118	39903386
chr1	39906928	39907339
chr1	40266518	40266966
chr1	40790413	40790796
chr1	42684560	42685049
chr1	42850951	42851780
chr1	42952686	42953118
chr1	43092581	43092921
chr1	43098386	43099060
chr1	43163288	43164254
chr1	43168132	43168817
chr1	43445347	43446902
chr1	43730539	43731013
chr1	43827227	43827645
chr1	43933478	43934623
chr1	44042316	44042683
chr1	44101800	44102829
chr1	44118398	44120387
chr1	44147475	44148465
chr1	44551435	44552649
chr1	45794875	45796131
chr1	45925383	45926406
chr1	46852557	46853628
chr1	46853840	46854374
chr1	46894301	46894622
chr1	46921569	46922099
chr1	50926873	50928221
chr1	51477700	51479005
chr1	51536242	51536781
chr1	51572522	51572992
chr1	51624877	51625269
chr1	51747496	51747859
chr1	51914891	51916087
chr1	52046921	52047159
chr1	52113299	52114070
chr1	52119057	52119754
chr1	52150055	52150382
chr1	52158561	52159018
chr1	52232120	52233723
chr1	52499669	52500076
chr1	52500610	52500987
chr1	52597177	52597640
chr1	52597950	52598621
chr1	52629564	52630173
chr1	52630504	52631112
chr1	52726211	52726998
chr1	52817220	52817893
chr1	52844798	52845597
chr1	52952553	52953981
chr1	53296672	53297704
chr1	53313415	53314037
chr1	53352433	53353046
chr1	53784522	53785645
chr1	53866445	53866805
chr1	54250532	54251145
chr1	54438104	54439222
chr1	54484821	54485375
chr1	54557219	54558449
chr1	54925483	54926844
chr1	55026993	55027709
chr1	55052303	55053284
chr1	55087020	55088822
chr1	55130837	55132098
chr1	55162842	55163659
chr1	55198847	55199256
chr1	55226026	55226475
chr1	55236692	55237921
chr1	55362513	55363952
chr1	55405732	55406454
chr1	56955498	56956073
chr1	56972684	56973709
chr1	57269807	57270200
chr1	57377187	57378142
chr1	57406065	57407228
chr1	57774073	57775259
chr1	57969670	57970304
chr1	57995566	57996330
chr1	58392555	58393343
chr1	58393649	58393993
chr1	58423008	58424333
chr1	58444773	58445987
chr1	58504114	58505471
chr1	58585996	58586617
chr1	58712851	58713570
chr1	58736972	58737341
chr1	58973066	58974177
chr1	59119736	59120569
chr1	59236631	59237586
chr1	59314856	59315762
chr1	59376105	59376960
chr1	59377229	59377801
chr1	59422998	59423832
chr1	59448156	59449601
chr1	59450506	59451309
chr1	59472615	59473129
chr1	59473300	59473642
chr1	59481377	59482761
chr1	59483484	59483947
chr1	59487606	59488005
chr1	59613851	59614251
chr1	59670114	59671257
chr1	59684138	59685666
chr1	59762653	59764557
chr1	59912432	59913311
chr1	59913559	59914153
chr1	60007419	60007984
chr1	60042537	60042882
chr1	60097037	60097330
chr1	60097542	60098769
chr1	60180072	60181202
chr1	60343004	60344002
chr1	60409203	60410303
chr1	60488451	60488962
chr1	60566013	60566606
chr1	60566850	60567359
chr1	60851017	60851631
chr1	61639011	61639745
chr1	62295031	62295542
chr1	62678470	62679340
chr1	62702809	62703752
chr1	62736359	62737252
chr1	62737469	62739189
chr1	62767092	62768411
chr1	62783330	62784392
chr1	62794342	62794790
chr1	62795726	62796339
chr1	63057716	63059016
chr1	63091683	63092359
chr1	63110653	63111114
chr1	63113267	63114959
chr1	63175956	63177959
chr1	63200173	63200927
chr1	63213613	63214481
chr1	63246846	63247679
chr1	63267900	63268219
chr1	63272829	63273405
chr1	63445016	63446148
chr1	63458078	63458887
chr1	63475225	63475789
chr1	63730131	63731053
chr1	64120746	64122796
chr1	64226177	64226579
chr1	64305295	64306022
chr1	64532008	64533278
chr1	64575982	64576356
chr1	64616673	64617910
chr1	64690371	64690975
chr1	64731529	64732011
chr1	64732748	64734293
chr1	64734744	64738862
chr1	64885257	64885575
chr1	64956475	64957187
chr1	65109355	65110365
chr1	65178130	65179526
chr1	65186373	65187109
chr1	65388407	65388730
chr1	66467971	66468654
chr1	66700339	66701510
chr1	66816189	66818157
chr1	66862756	66863508
chr1	67038657	67039038
chr1	69376712	69378489
chr1	69687488	69687972
chr1	69826832	69827374
chr1	71102263	71103356
chr1	71507317	71507810
chr1	71556699	71557804
chr1	71609176	71610049
chr1	71650798	71651074
chr1	71652637	71654142
chr1	72121667	72122045
chr1	72212218	72212799
chr1	72213816	72215010
chr1	72236267	72236742
chr1	72237868	72238372
chr1	72255232	72255554
chr1	72284054	72284472
chr1	72306904	72307810
chr1	72313293	72313881
chr1	72583000	72583680
chr1	72711359	72712112
chr1	72764592	72765086
chr1	72805109	72806659
chr1	72823694	72825101
chr1	72826502	72826883
chr1	72827527	72828429
chr1	72849073	72849800
chr1	72960176	72960661
chr1	72963513	72963929
chr1	73862657	73863140
chr1	73953102	73954024
chr1	74024731	74025139
chr1	74027867	74028345
chr1	74036825	74037382
chr1	74067923	74069009
chr1	74084140	74084815
chr1	74098167	74099494
chr1	74111232	74112014
chr1	74124175	74125276
chr1	74236098	74237296
chr1	74278644	74279418
chr1	74284216	74285455
chr1	74303529	74304412
chr1	74332307	74333232
chr1	74386691	74387313
chr1	74389423	74392763
chr1	74397300	74397796
chr1	74408426	74409273
chr1	74505428	74507086
chr1	74587393	74588613
chr1	74600972	74601743
chr1	74661376	74662235
chr1	74713094	74713783
chr1	74748688	74749124
chr1	74783713	74784757
chr1	74791768	74792343
chr1	74803017	74803694
chr1	74806898	74808586
chr1	74816450	74817449
chr1	74824573	74825158
chr1	74858208	74858771
chr1	74882591	74883086
chr1	74884410	74885961
chr1	74898195	74898441
chr1	74900456	74901067
chr1	74948035	74949581
chr1	74964513	74965062
chr1	75124451	75125383
chr1	75142394	75143431
chr1	75168440	75169395
chr1	75179770	75180806
chr1	75185697	75186585
chr1	75191523	75192616
chr1	75209014	75209467
chr1	75210540	75211262
chr1	75218320	75220017
chr1	75236247	75236940
chr1	75251430	75252031
chr1	75252787	75253514
chr1	75263100	75263460
chr1	75316724	75318191
chr1	75344444	75346112
chr1	75360313	75360918
chr1	75369493	75370503
chr1	75371424	75371963
chr1	75374580	75375714
chr1	75381543	75382818
chr1	75384718	75385498
chr1	75388168	75388748
chr1	75421989	75423483
chr1	75426906	75428209
chr1	75443013	75443648
chr1	75458142	75458711
chr1	75478642	75479912
chr1	75482825	75483248
chr1	75487280	75488067
chr1	75490799	75491703
chr1	75503006	75504313
chr1	75505164	75507242
chr1	75509272	75509999
chr1	75521152	75521977
chr1	75545803	75547288
chr1	75556650	75557136
chr1	75557402	75558006
chr1	75559597	75560372
chr1	75594994	75596919
chr1	75704864	75705431
chr1	75715436	75715873
chr1	75802426	75802844
chr1	77513444	77513904
chr1	77515822	77516951
chr1	78189545	78189992
chr1	78488416	78489270
chr1	78657379	78658570
chr1	79380422	79380925
chr1	79581130	79581683
chr1	79671379	79672511
chr1	79760984	79762370
chr1	79775816	79776971
chr1	79858258	79859056
chr1	80340154	80341435
chr1	82283101	82283720
chr1	82289784	82291696
chr1	82316097	82317210
chr1	82586457	82587314
chr1	82724399	82725760
chr1	82839073	82840494
chr1	83159629	83160179
chr1	83407341	83407702
chr1	84225879	84226237
chr1	84284092	84285074
chr1	84405488	84406130
chr1	84695523	84696030
chr1	84837724	84840677
chr1	84848398	84849414
chr1	84860675	84861626
chr1	84866840	84867441
chr1	84868573	84869826
chr1	84881585	84882583
chr1	84889353	84891056
chr1	84891970	84892417
chr1	84933658	84933943
chr1	84934304	84934908
chr1	85793267	85794244
chr1	85894524	85895967
chr1	85907446	85908356
chr1	86018079	86018859
chr1	86032187	86033003
chr1	86046159	86046654
chr1	86059071	86060924
chr1	86063950	86065243
chr1	86154232	86155080
chr1	86188735	86189330
chr1	86302903	86303900
chr1	86307658	86308594
chr1	86308847	86309869
chr1	86310603	86312023
chr1	86313553	86313976
chr1	86358233	86360309
chr1	86415777	86416066
chr1	86427275	86428211
chr1	86439876	86443386
chr1	86447522	86447953
chr1	86456831	86457324
chr1	86464583	86465646
chr1	86466816	86467835
chr1	86471806	86473342
chr1	86486751	86488227
chr1	86488527	86489200
chr1	86501030	86502898
chr1	86503151	86504856
chr1	86509337	86510030
chr1	86510295	86511452
chr1	86521877	86522876
chr1	86523999	86526802
chr1	86527030	86529134
chr1	86531801	86532232
chr1	86550015	86550477
chr1	86581829	86582987
chr1	86586908	86587562
chr1	86669653	86671011
chr1	86703357	86704179
chr1	87153853	87155002
chr1	87174282	87174988
chr1	87176018	87176743
chr1	87184821	87185703
chr1	87185980	87186314
chr1	87186545	87187366
chr1	87190504	87190845
chr1	87213628	87214727
chr1	87225909	87226944
chr1	87264007	87265481
chr1	87281873	87282696
chr1	87326588	87327821
chr1	87475045	87475844
chr1	87509337	87510688
chr1	87607572	87607987
chr1	87636675	87637033
chr1	87676140	87676716
chr1	87696480	87696938
chr1	87755794	87756533
chr1	87853124	87853938
chr1	88008111	88008757
chr1	88205226	88205884
chr1	88276910	88277804
chr1	88285029	88285317
chr1	88607751	88608570
chr1	88639966	88640305
chr1	88668497	88669945
chr1	88700644	88701453
chr1	88701827	88702806
chr1	88807080	88807334
chr1	89015388	89015891
chr1	89069915	89071194
chr1	89092465	89092732
chr1	89102433	89102835
chr1	89131029	89132483
chr1	89133099	89133740
chr1	89453940	89454741
chr1	89455580	89456038
chr1	89465554	89465901
chr1	89547788	89548346
chr1	89580756	89582162
chr1	89634204	89634472
chr1	89724832	89725104
chr1	89751016	89751337
chr1	89756472	89756862
chr1	89823407	89824079
chr1	89860312	89860682
chr1	89870303	89871172
chr1	89922796	89923618
chr1	89926937	89927710
chr1	89930471	89931586
chr1	89939753	89940744
chr1	89941626	89942262
chr1	89968549	89969624
chr1	89992193	89993388
chr1	90202167	90203404
chr1	90203813	90204228
chr1	90275860	90276393
chr1	90412194	90412944
chr1	90602850	90604077
chr1	90914723	90915379
chr1	90998267	90999483
chr1	91052484	91053861
chr1	91144753	91145388
chr1	91180077	91180525
chr1	91249617	91250413
chr1	91297942	91298960
chr1	91338301	91338806
chr1	91345030	91345827
chr1	91366383	91366691
chr1	91397787	91399184
chr1	91405930	91406270
chr1	91412344	91413815
chr1	91414143	91414786
chr1	91458941	91459927
chr1	91494310	91495028
chr1	91539373	91541116
chr1	91611031	91612059
chr1	91633010	91633493
chr1	91800362	91802873
chr1	91928574	91929455
chr1	92180176	92181232
chr1	92325281	92325633
chr1	92348106	92349015
chr1	92432035	92432656
chr1	92473351	92474612
chr1	92641555	92642306
chr1	92831076	92831583
chr1	92831831	92832951
chr1	92856984	92858190
chr1	92902692	92903010
chr1	92906728	92907734
chr1	92910944	92912095
chr1	92918818	92920229
chr1	92934025	92935093
chr1	92978651	92979572
chr1	92982663	92983152
chr1	93099997	93102647
chr1	93115154	93115543
chr1	93135273	93135741
chr1	93153046	93153562
chr1	93176184	93177054
chr1	93224052	93224511
chr1	93226515	93227143
chr1	93227324	93228174
chr1	93235383	93236722
chr1	93272543	93272802
chr1	93275489	93275805
chr1	93305585	93306282
chr1	93342391	93344152
chr1	93401365	93402238
chr1	93444714	93445861
chr1	93478016	93479701
chr1	93511552	93512726
chr1	93634984	93636579
chr1	93668386	93669455
chr1	93685378	93686975
chr1	93753765	93755503
chr1	93801341	93802347
chr1	93803496	93804522
chr1	93824941	93826473
chr1	94035035	94035668
chr1	95313494	95314232
chr1	95667070	95667975
chr1	96872086	96872483
chr1	97660679	97662477
chr1	97769309	97770791
chr1	97976803	97977452
chr1	98094920	98096345
chr1	100787512	100787859
chr1	104768900	104769323
chr1	104993946	104994358
chr1	105355119	105356973
chr1	105662846	105664902
chr1	105780863	105781682
chr1	105813575	105813914
chr1	105844432	105845104
chr1	105880979	105881317
chr1	105989771	105990842
chr1	105991286	105991897
chr1	105993652	105994190
chr1	106037215	106037597
chr1	106071958	106072357
chr1	106171293	106171851
chr1	106172335	106173286
chr1	106564481	106564964
chr1	106712098	106713110
chr1	106713759	106714170
chr1	106758924	106760245
chr1	106796209	106797422
chr1	109982477	109983383
chr1	111864033	111865113
chr1	112416520	112416910
chr1	118310846	118311655
chr1	118321423	118322556
chr1	118388281	118390603
chr1	118458952	118460223
chr1	118627782	118628395
chr1	118647735	118648565
chr1	118689818	118690322
chr1	118825480	118826047
chr1	118837395	118838162
chr1	119047614	119048173
chr1	119052629	119053074
chr1	119053324	119054683
chr1	119064489	119065568
chr1	119075130	119076330
chr1	119189570	119189984
chr1	119299745	119300123
chr1	119304356	119304735
chr1	119305299	119306190
chr1	119347802	119348095
chr1	119348370	119349029
chr1	119388872	119389238
chr1	119417304	119417846
chr1	119420277	119421157
chr1	119421881	119423090
chr1	119494799	119495281
chr1	119497530	119497924
chr1	119504410	119505070
chr1	119525436	119527033
chr1	119648367	119649119
chr1	119836863	119837826
chr1	119912999	119913576
chr1	119996756	119997452
chr1	120032780	120033386
chr1	120073504	120074273
chr1	120083028	120083524
chr1	120120255	120121595
chr1	120264534	120265582
chr1	120266419	120267102
chr1	120342504	120342961
chr1	120549129	120549467
chr1	120602140	120602508
chr1	120643720	120644819
chr1	121087263	121087773
chr1	121096818	121097318
chr1	121177632	121178385
chr1	121260390	121260901
chr1	121327433	121328916
chr1	121426000	121426539
chr1	121430779	121431934
chr1	121527492	121528197
chr1	121528456	121528916
chr1	121567371	121568304
chr1	125434639	125436561
chr1	125560247	125561570
chr1	126492609	126492981
chr1	126706602	126706954
chr1	126829979	126830479
chr1	127204774	127206573
chr1	127420603	127421551
chr1	127677621	127678425
chr1	127773342	127774873
chr1	127868425	127869247
chr1	128102753	128104070
chr1	128243593	128245028
chr1	128303926	128304451
chr1	128312915	128313741
chr1	128358949	128360283
chr1	128416652	128418013
chr1	128472333	128473054
chr1	128589050	128589882
chr1	130462453	130463197
chr1	130715594	130717987
chr1	130741362	130741848
chr1	130811342	130811618
chr1	131096503	131098100
chr1	131137707	131138687
chr1	131139249	131139634
chr1	131153067	131153474
chr1	131160878	131161704
chr1	131199719	131200321
chr1	131244631	131246715
chr1	131274885	131275403
chr1	131525292	131525895
chr1	131526414	131528439
chr1	131599166	131599459
chr1	131765285	131765920
chr1	131827424	131828773
chr1	131866993	131868086
chr1	131909696	131911412
chr1	131962679	131963672
chr1	131970688	131971419
chr1	131977156	131978208
chr1	132007217	132008463
chr1	132046311	132046702
chr1	132053517	132053914
chr1	132125721	132126274
chr1	132127899	132128773
chr1	132138287	132139076
chr1	132139147	132139740
chr1	132157964	132158355
chr1	132158839	132159560
chr1	132237659	132238114
chr1	132263712	132264901
chr1	132265350	132265653
chr1	132268594	132269716
chr1	132288139	132289176
chr1	132298262	132299755
chr1	132315950	132316513
chr1	132322703	132323209
chr1	132331315	132332277
chr1	132346256	132346662
chr1	132360593	132361310
chr1	132390175	132392170
chr1	132417402	132418232
chr1	132476618	132477779
chr1	132520039	132520513
chr1	132520854	132521664
chr1	132530604	132531142
chr1	132542609	132543217
chr1	132557963	132558439
chr1	132586759	132587236
chr1	132707541	132707912
chr1	132741284	132742072
chr1	132800289	132800645
chr1	132850556	132851615
chr1	132878779	132881423
chr1	132893360	132894332
chr1	132921048	132921423
chr1	132928421	132929095
chr1	132937128	132937764
chr1	132938122	132939581
chr1	133025008	133025623
chr1	133033571	133033932
chr1	133045978	133047268
chr1	133079376	133079862
chr1	133080762	133081205
chr1	133084033	133084781
chr1	133101052	133101632
chr1	133105859	133106316
chr1	133130856	133132012
chr1	133162079	133162452
chr1	133163769	133164532
chr1	133205166	133205503
chr1	133209965	133210558
chr1	133294406	133294972
chr1	133309945	133310273
chr1	133329080	133329741
chr1	133363256	133364223
chr1	133379623	133380344
chr1	133380396	133380946
chr1	133381901	133382901
chr1	133392915	133393580
chr1	133397412	133398381
chr1	133417782	133418474
chr1	133422811	133423948
chr1	133434411	133435543
chr1	133448279	133449401
chr1	133492421	133493902
chr1	133609337	133610721
chr1	133660600	133661764
chr1	133670020	133670801
chr1	133694025	133695539
chr1	133777251	133778052
chr1	133800806	133801416
chr1	133886002	133886822
chr1	133924354	133924640
chr1	133941472	133941832
chr1	134060922	134061482
chr1	134063080	134063640
chr1	134078753	134079591
chr1	134092960	134093878
chr1	134188397	134189722
chr1	134216140	134216639
chr1	134234673	134235531
chr1	134243969	134244886
chr1	134245215	134245631
chr1	134289648	134291187
chr1	134298879	134299541
chr1	134326528	134327515
chr1	134328492	134329372
chr1	134332298	134333111
chr1	134339514	134340406
chr1	134344158	134345356
chr1	134361925	134362669
chr1	134405598	134406590
chr1	134414914	134415946
chr1	134455016	134455806
chr1	134494451	134495272
chr1	134513299	134513976
chr1	134535142	134535424
chr1	134540420	134540973
chr1	134549463	134550057
chr1	134555575	134557301
chr1	134560036	134561638
chr1	134646339	134647333
chr1	134708563	134709650
chr1	134741449	134742246
chr1	134954910	134956259
chr1	134962165	134962884
chr1	134987140	134988137
chr1	135105182	135105575
chr1	135108763	135110213
chr1	135110798	135111258
chr1	135146924	135148060
chr1	135154317	135154978
chr1	135160457	135161652
chr1	135185294	135186268
chr1	135198989	135199451
chr1	135217594	135218320
chr1	135248544	135248847
chr1	135258328	135259285
chr1	135260707	135262313
chr1	135283345	135284388
chr1	135313266	135314009
chr1	135324525	135325123
chr1	135364416	135365005
chr1	135368359	135369404
chr1	135374397	135375426
chr1	135429840	135430776
chr1	135451989	135452555
chr1	135507758	135508590
chr1	135631417	135632019
chr1	135659140	135659783
chr1	135675281	135676197
chr1	135687721	135688542
chr1	135719444	135720497
chr1	135729062	135729529
chr1	135731178	135731785
chr1	135741006	135741315
chr1	135753013	135753258
chr1	135765566	135766873
chr1	135778734	135779464
chr1	135792214	135793122
chr1	135793356	135793780
chr1	135818383	135819124
chr1	135847142	135847980
chr1	135865692	135866174
chr1	135945062	135946031
chr1	136017824	136019112
chr1	136024494	136024929
chr1	136050317	136051676
chr1	136105474	136106227
chr1	136130981	136131958
chr1	136136549	136137042
chr1	136140102	136140660
chr1	136149176	136149537
chr1	136159185	136160115
chr1	136173613	136175155
chr1	136225120	136225793
chr1	136233731	136234622
chr1	136255104	136255508
chr1	136259799	136261065
chr1	136345236	136346337
chr1	136415007	136415887
chr1	136427548	136427920
chr1	136450366	136450946
chr1	136466235	136466790
chr1	136526819	136527570
chr1	136568884	136571092
chr1	136624310	136625960
chr1	136670402	136670820
chr1	136674343	136675745
chr1	136676082	136676774
chr1	136682857	136683614
chr1	136694894	136696614
chr1	136698457	136699290
chr1	136727915	136728216
chr1	136730528	136731349
chr1	136758786	136759473
chr1	136839249	136839708
chr1	136947080	136947581
chr1	136948868	136949261
chr1	136949526	136950001
chr1	136952663	136953336
chr1	137051931	137052448
chr1	138618989	138620234
chr1	138841469	138842483
chr1	138843445	138843796
chr1	138848085	138849142
chr1	138876317	138876703
chr1	138962988	138964491
chr1	139194387	139194761
chr1	139379247	139379804
chr1	139421597	139422890
chr1	139454358	139455621
chr1	139478810	139479518
chr1	140245315	140246220
chr1	143093944	143094558
chr1	143555559	143555815
chr1	143702079	143703389
chr1	143739205	143740302
chr1	143776608	143778202
chr1	143861179	143862108
chr1	144003541	144004746
chr1	149172932	149173306
chr1	150099734	150100322
chr1	150392413	150393974
chr1	150536194	150536923
chr1	150993221	150993591
chr1	151250719	151251219
chr1	151258040	151258562
chr1	151298490	151298929
chr1	151344133	151345514
chr1	151427984	151429483
chr1	151457374	151458017
chr1	151500118	151501530
chr1	151568969	151569706
chr1	151571133	151572232
chr1	151754981	151756065
chr1	151879537	151880168
chr1	151885475	151885824
chr1	152089048	152091066
chr1	152386219	152386780
chr1	152624675	152625053
chr1	152765926	152766660
chr1	152790400	152790686
chr1	152793046	152793849
chr1	152901831	152903978
chr1	152915792	152916099
chr1	152917150	152917470
chr1	152954979	152956694
chr1	153011614	153011886
chr1	153031501	153032415
chr1	153032732	153033761
chr1	153046504	153047257
chr1	153091639	153094835
chr1	153095154	153095971
chr1	153096213	153097492
chr1	153172354	153172812
chr1	153185729	153186461
chr1	153331822	153333600
chr1	153345696	153346419
chr1	153376400	153377235
chr1	153424748	153425674
chr1	153486588	153487855
chr1	153549540	153550122
chr1	153641284	153642539
chr1	153652902	153653385
chr1	153899609	153900670
chr1	154080747	154081428
chr1	154117779	154119026
chr1	154204381	154205507
chr1	154799001	154799657
chr1	155050081	155050874
chr1	155052737	155053070
chr1	155055766	155056445
chr1	155082969	155084108
chr1	155086416	155087102
chr1	155097994	155098716
chr1	155099352	155099987
chr1	155158665	155159329
chr1	155223725	155224753
chr1	155237467	155238064
chr1	155244201	155244982
chr1	155416577	155417621
chr1	155557669	155558936
chr1	155741213	155743053
chr1	155812425	155813453
chr1	155895970	155896228
chr1	155972544	155973868
chr1	156003571	156003991
chr1	156035075	156036814
chr1	156040735	156041209
chr1	156075657	156076761
chr1	156204374	156205164
chr1	156302801	156303747
chr1	156310770	156311403
chr1	156420684	156421100
chr1	156481911	156482250
chr1	156558274	156559509
chr1	156615612	156616186
chr1	156655509	156656038
chr1	156660387	156660656
chr1	156666447	156667322
chr1	156667590	156668018
chr1	156668523	156670037
chr1	156673891	156674478
chr1	156718169	156718839
chr1	156921796	156922106
chr1	156938685	156939388
chr1	156939690	156940306
chr1	156956063	156956788
chr1	157080986	157081785
chr1	157411706	157412785
chr1	157415655	157416216
chr1	157440264	157440623
chr1	157458366	157459118
chr1	157560558	157561359
chr1	158362413	158362974
chr1	159231695	159232178
chr1	160043796	160044846
chr1	160145928	160146442
chr1	160194908	160195992
chr1	160212293	160213914
chr1	160308489	160309351
chr1	160734680	160735138
chr1	160792046	160793239
chr1	160905986	160907211
chr1	161034141	161036813
chr1	161039550	161040180
chr1	161070025	161071212
chr1	161131005	161131684
chr1	161142619	161143164
chr1	161250599	161251682
chr1	161444863	161445186
chr1	161875774	161877697
chr1	161968647	161969710
chr1	161976083	161977374
chr1	162477276	162478282
chr1	162544265	162544630
chr1	162545657	162546337
chr1	162548082	162548750
chr1	162570209	162571326
chr1	162739718	162741044
chr1	163311986	163312489
chr1	163403054	163404464
chr1	163779492	163780084
chr1	163929637	163930695
chr1	163994298	163995384
chr1	164004113	164004701
chr1	164019751	164020250
chr1	164248062	164249649
chr1	164260708	164261071
chr1	164275196	164276022
chr1	164306940	164307928
chr1	164375671	164375960
chr1	164377177	164377548
chr1	164457405	164459293
chr1	164493831	164494749
chr1	165193900	165194947
chr1	165236343	165237588
chr1	165281893	165282581
chr1	165404128	165404736
chr1	165459316	165461822
chr1	165526102	165526654
chr1	165634038	165635316
chr1	165641991	165643219
chr1	165653502	165653984
chr1	165667197	165667625
chr1	165707460	165708393
chr1	165763613	165764195
chr1	165788664	165789360
chr1	165844304	165845284
chr1	165880115	165880588
chr1	166001126	166003902
chr1	166124722	166125375
chr1	166126832	166127406
chr1	166154269	166155296
chr1	166237949	166239056
chr1	166308732	166309232
chr1	166378905	166380154
chr1	166409257	166410095
chr1	166964646	166965339
chr1	167000495	167000898
chr1	167270321	167271048
chr1	167279110	167279518
chr1	167283558	167285534
chr1	167298023	167298594
chr1	167308179	167309133
chr1	167349741	167350759
chr1	167393407	167394499
chr1	167497303	167498736
chr1	167632240	167632671
chr1	167688129	167689576
chr1	167929733	167930292
chr1	168357771	168358325
chr1	168382297	168382766
chr1	168431725	168432074
chr1	169531202	169531742
chr1	169968863	169969875
chr1	170174368	170175572
chr1	170521435	170521873
chr1	170589112	170589789
chr1	170644342	170645124
chr1	170694678	170695327
chr1	170867557	170867941
chr1	170868602	170869005
chr1	170871285	170871958
chr1	170884989	170885621
chr1	170907662	170908214
chr1	171102044	171102851
chr1	171111895	171112199
chr1	171113822	171114312
chr1	171149993	171151084
chr1	171159488	171159996
chr1	171195514	171196367
chr1	171220456	171221090
chr1	171221378	171223055
chr1	171246728	171248023
chr1	171251744	171253306
chr1	171258835	171259429
chr1	171269595	171271103
chr1	171273598	171274542
chr1	171280494	171281826
chr1	171285014	171285565
chr1	171287142	171288150
chr1	171294148	171295258
chr1	171328822	171330502
chr1	171345348	171346522
chr1	171360226	171361255
chr1	171370010	171370722
chr1	171373890	171374585
chr1	171375694	171376324
chr1	171385880	171386407
chr1	171387152	171387506
chr1	171388712	171390384
chr1	171402072	171402578
chr1	171408823	171409195
chr1	171410773	171412268
chr1	171413181	171414513
chr1	171418884	171420238
chr1	171437498	171437866
chr1	171460484	171460864
chr1	171465772	171466366
chr1	171471203	171471712
chr1	171477898	171478626
chr1	171494178	171494539
chr1	171502390	171502975
chr1	171503162	171503814
chr1	172026426	172027967
chr1	172053771	172054298
chr1	172081797	172083162
chr1	172126415	172127206
chr1	172147807	172148938
chr1	172206300	172207287
chr1	172212685	172213204
chr1	172216833	172217509
chr1	172218567	172219602
chr1	172239732	172240103
chr1	172244588	172245296
chr1	172278251	172278745
chr1	172301153	172301907
chr1	172307815	172308293
chr1	172309820	172310932
chr1	172311877	172313039
chr1	172317530	172318963
chr1	172325852	172326909
chr1	172340457	172341726
chr1	172349859	172350610
chr1	172368655	172370425
chr1	172376211	172377225
chr1	172418076	172418499
chr1	172481069	172482619
chr1	172490352	172490842
chr1	172499864	172501845
chr1	172502454	172502957
chr1	172505145	172505392
chr1	172505770	172506800
chr1	172510532	172511050
chr1	172520824	172521305
chr1	172561993	172563505
chr1	172632527	172633383
chr1	173348774	173349226
chr1	173366807	173367730
chr1	174501802	174503565
chr1	174921517	174921901
chr1	175028463	175029155
chr1	175039656	175039994
chr1	175491602	175492734
chr1	175624871	175626041
chr1	175692066	175693168
chr1	175880362	175881437
chr1	176274993	176275764
chr1	176813178	176815020
chr1	176997305	176998502
chr1	177257109	177258016
chr1	177258473	177259330
chr1	177322444	177323206
chr1	177338820	177339233
chr1	177441525	177442073
chr1	177442984	177443690
chr1	177447640	177448543
chr1	177555459	177556085
chr1	177718450	177719553
chr1	177795604	177796890
chr1	178275907	178276783
chr1	178317974	178319781
chr1	178336111	178338743
chr1	178357725	178358467
chr1	178368660	178369664
chr1	178405456	178407003
chr1	178527322	178528804
chr1	178529987	178531035
chr1	178544134	178544671
chr1	179136636	179137231
chr1	179485534	179486225
chr1	179517568	179518400
chr1	179546194	179546934
chr1	179667617	179668881
chr1	179734569	179735552
chr1	179802604	179804375
chr1	179847788	179848552
chr1	179917406	179918029
chr1	179959202	179960773
chr1	180194966	180196368
chr1	180214881	180215268
chr1	180226010	180226635
chr1	180250107	180250488
chr1	180255632	180256835
chr1	180312861	180314088
chr1	180329322	180329918
chr1	180330450	180331156
chr1	180365278	180365714
chr1	180375023	180375500
chr1	180420950	180422482
chr1	180433150	180433572
chr1	180482809	180483459
chr1	180568710	180569326
chr1	180640752	180642166
chr1	180696389	180697636
chr1	180725666	180726663
chr1	180762868	180763907
chr1	180768301	180769122
chr1	180777445	180778713
chr1	180778944	180779285
chr1	180793523	180794581
chr1	180811993	180814620
chr1	180829858	180830804
chr1	180831105	180831562
chr1	180850431	180851501
chr1	180888001	180889518
chr1	180903948	180904899
chr1	180924774	180925468
chr1	180933691	180934165
chr1	180941110	180943273
chr1	181016617	181017567
chr1	181017928	181018549
chr1	181143570	181144753
chr1	181150834	181151486
chr1	181211647	181212606
chr1	181234166	181234829
chr1	181256391	181257848
chr1	181352219	181353151
chr1	181353391	181353895
chr1	181841679	181842788
chr1	181845251	181845990
chr1	181852769	181853907
chr1	181860651	181861116
chr1	181880847	181882154
chr1	181921831	181922623
chr1	181923493	181923866
chr1	182020223	182021220
chr1	182028401	182029054
chr1	182030160	182031573
chr1	182094637	182095510
chr1	182103365	182104024
chr1	182124489	182125579
chr1	182226571	182226977
chr1	182271664	182272063
chr1	182281911	182283306
chr1	182340661	182341869
chr1	182408463	182409761
chr1	182483248	182483784
chr1	182487685	182489330
chr1	182489856	182490952
chr1	182506382	182507001
chr1	182509097	182510109
chr1	182516624	182517892
chr1	182528009	182528940
chr1	182539115	182539597
chr1	182747798	182748369
chr1	182748641	182749043
chr1	182763541	182765780
chr1	182815556	182816145
chr1	182839685	182840300
chr1	182868564	182869177
chr1	182908316	182908708
chr1	182960039	182960661
chr1	182963170	182963890
chr1	182983033	182983464
chr1	183087397	183087889
chr1	183088334	183088749
chr1	183088985	183089929
chr1	183221170	183221730
chr1	183296583	183297180
chr1	183344877	183346030
chr1	183368907	183370381
chr1	183388593	183389411
chr1	184019485	184020032
chr1	184033236	184034540
chr1	184718300	184718856
chr1	184727258	184728310
chr1	184731794	184732263
chr1	184732714	184733134
chr1	184793206	184793561
chr1	184824345	184825127
chr1	184827074	184827702
chr1	184829791	184830535
chr1	184845275	184846084
chr1	184852173	184852749
chr1	184882348	184883191
chr1	184897519	184897930
chr1	185203501	185204486
chr1	185208875	185209240
chr1	185209855	185210545
chr1	185247805	185248265
chr1	185328526	185329530
chr1	185331932	185332401
chr1	185362513	185364065
chr1	185454581	185455760
chr1	186116398	186117659
chr1	186704448	186704941
chr1	186705211	186706087
chr1	186748736	186750089
chr1	186833220	186833731
chr1	186834066	186834600
chr1	186922531	186923043
chr1	186966597	186968252
chr1	187215196	187215825
chr1	187306482	187306921
chr1	188854403	188854931
chr1	188980195	188980525
chr1	189006992	189008030
chr1	189080906	189081246
chr1	189343405	189344466
chr1	189582159	189582481
chr1	189687809	189688737
chr1	189727336	189729077
chr1	189729420	189730007
chr1	189761535	189762159
chr1	189769760	189770602
chr1	189849955	189851492
chr1	189868647	189868978
chr1	189921854	189922481
chr1	190447508	190448646
chr1	190911261	190912236
chr1	190928225	190928942
chr1	190978255	190979079
chr1	191025131	191027016
chr1	191062537	191063609
chr1	191086768	191087868
chr1	191098218	191099026
chr1	191125846	191126567
chr1	191182629	191185471
chr1	191223622	191225186
chr1	191275423	191276097
chr1	191288832	191289131
chr1	191312371	191312892
chr1	191317397	191318348
chr1	191325684	191326534
chr1	191397162	191397917
chr1	191432462	191432847
chr1	191438662	191438982
chr1	191445624	191446210
chr1	191574722	191576342
chr1	191666450	191666829
chr1	191717710	191718029
chr1	191802300	191802609
chr1	191805694	191806037
chr1	191817726	191818414
chr1	191821199	191822383
chr1	191906024	191907885
chr1	191945746	191946640
chr1	192092239	192093137
chr1	192136486	192137388
chr1	192137725	192138727
chr1	192191152	192191618
chr1	192443951	192444998
chr1	192727154	192727667
chr1	192736508	192737156
chr1	192770620	192771200
chr1	192795998	192797172
chr1	192833511	192833843
chr1	192834484	192835703
chr1	192854547	192855236
chr1	193035260	193036444
chr1	193129679	193130752
chr1	193173010	193174189
chr1	193272367	193273727
chr1	193301958	193302884
chr1	193538442	193538972
chr1	194619628	194620643
chr1	194879492	194879829
chr1	194938824	194939273
chr1	194976273	194977275
chr1	195130800	195131705
chr10	3729815	3730204
chr10	3863409	3864146
chr10	3891781	3892235
chr10	3933114	3933512
chr10	3940773	3941810
chr10	3972951	3974153
chr10	4039180	4039859
chr10	4105979	4106862
chr10	4107372	4108801
chr10	4111162	4111522
chr10	4163673	4164059
chr10	4242412	4243160
chr10	4248980	4249693
chr10	4250719	4251133
chr10	4254397	4254850
chr10	4265595	4267292
chr10	4289975	4290635
chr10	4341234	4341975
chr10	4346709	4347123
chr10	4370023	4370454
chr10	4375277	4375900
chr10	4386608	4387592
chr10	4431985	4432937
chr10	4482390	4482864
chr10	4711936	4712837
chr10	5550455	5551167
chr10	5804658	5806600
chr10	5823558	5824502
chr10	5922380	5922790
chr10	7211278	7212617
chr10	7582253	7582685
chr10	7589566	7590828
chr10	7662500	7663763
chr10	7667337	7667874
chr10	7680896	7682137
chr10	7725914	7726262
chr10	7780310	7781094
chr10	7792521	7793606
chr10	7867080	7868311
chr10	7955035	7957010
chr10	8518103	8518851
chr10	8762927	8763290
chr10	8800990	8801721
chr10	8885689	8886676
chr10	10557803	10558206
chr10	11149196	11150030
chr10	11280547	11282167
chr10	11343237	11344131
chr10	11753048	11753393
chr10	12548658	12548972
chr10	12572590	12573091
chr10	12609982	12610412
chr10	12614566	12615147
chr10	12868165	12869752
chr10	12922350	12923523
chr10	12964074	12964794
chr10	13008000	13009007
chr10	13060840	13061472
chr10	13090515	13091234
chr10	13107717	13108285
chr10	13127261	13127614
chr10	13192716	13193394
chr10	13500784	13501409
chr10	13552922	13553500
chr10	13868331	13869247
chr10	13964746	13966247
chr10	13966508	13967058
chr10	13982835	13983256
chr10	14057005	14057386
chr10	14544822	14545715
chr10	14705243	14705864
chr10	17237628	17238388
chr10	17575527	17576526
chr10	17721693	17725471
chr10	18022176	18023275
chr10	18055145	18056409
chr10	18210697	18211051
chr10	18213755	18214181
chr10	18234742	18235669
chr10	18318575	18319507
chr10	18329125	18330048
chr10	18370600	18371170
chr10	18407564	18408016
chr10	18531628	18532076
chr10	18545700	18546421
chr10	18591211	18592363
chr10	18743259	18744054
chr10	18844783	18845440
chr10	19014921	19015982
chr10	19207812	19208680
chr10	19352655	19353410
chr10	19591657	19592448
chr10	19849221	19851731
chr10	19907305	19908113
chr10	19933604	19934953
chr10	20090004	20090826
chr10	20148049	20149581
chr10	20186841	20187098
chr10	20272348	20272868
chr10	20273497	20273949
chr10	20311481	20313367
chr10	20347489	20348126
chr10	20400179	20400618
chr10	20951491	20952939
chr10	20954227	20954691
chr10	21101585	21102504
chr10	21128197	21128899
chr10	21159141	21160126
chr10	21295809	21296985
chr10	21341551	21342606
chr10	21465207	21465834
chr10	21805683	21806345
chr10	21828938	21829927
chr10	21857700	21858313
chr10	21936986	21937633
chr10	21981018	21981518
chr10	21988334	21988898
chr10	21991240	21992052
chr10	21993888	21994935
chr10	22644927	22645629
chr10	22697897	22698988
chr10	22730491	22732046
chr10	23786373	23786905
chr10	23787124	23788539
chr10	24131604	24131973
chr10	24223428	24224120
chr10	24298526	24298839
chr10	24595256	24596641
chr10	24622397	24622867
chr10	24711678	24712496
chr10	24789267	24789977
chr10	24869706	24870442
chr10	24882880	24883413
chr10	25086669	25087073
chr10	25239023	25239549
chr10	25268854	25269222
chr10	25296347	25297404
chr10	25314237	25314823
chr10	25359406	25360571
chr10	25432425	25432722
chr10	25707996	25708432
chr10	26280147	26280444
chr10	26334066	26334573
chr10	26373051	26373352
chr10	26373539	26374187
chr10	26374604	26375092
chr10	26376008	26376256
chr10	26695225	26695716
chr10	26772160	26773180
chr10	28074062	28076543
chr10	28087508	28088483
chr10	29146647	29147759
chr10	29196934	29197614
chr10	29313115	29313877
chr10	29361370	29362580
chr10	30200173	30200762
chr10	30600165	30601165
chr10	30618074	30618845
chr10	30627498	30628088
chr10	30802526	30803523
chr10	30842192	30843538
chr10	30844410	30844714
chr10	31173076	31173478
chr10	31312990	31313884
chr10	31445102	31446244
chr10	31609293	31609869
chr10	32889328	32890917
chr10	33623898	33625033
chr10	33905119	33905967
chr10	33950853	33951365
chr10	34018773	34020106
chr10	34033878	34034208
chr10	34096068	34097050
chr10	34127440	34127920
chr10	34206365	34207787
chr10	34281663	34283345
chr10	34418108	34418691
chr10	36506033	36507603
chr10	36974030	36975315
chr10	37136527	37137976
chr10	37138300	37139261
chr10	37140474	37141853
chr10	37397537	37397885
chr10	39133806	39134462
chr10	39230849	39231420
chr10	39240044	39240480
chr10	39369195	39370687
chr10	39612923	39613478
chr10	39629013	39629398
chr10	39730788	39733060
chr10	39898608	39899739
chr10	39960007	39960457
chr10	40025112	40025638
chr10	40141053	40142439
chr10	40212573	40213103
chr10	40246580	40247404
chr10	40256613	40259130
chr10	40300497	40301805
chr10	40302161	40302902
chr10	40348595	40350131
chr10	40477673	40478006
chr10	40536150	40536587
chr10	40683190	40684140
chr10	40713293	40713698
chr10	40882671	40884752
chr10	40936104	40936717
chr10	41070820	41071856
chr10	41302799	41303443
chr10	41449821	41450782
chr10	41467158	41467782
chr10	41476068	41476869
chr10	41481073	41481525
chr10	41490103	41490884
chr10	41518619	41520154
chr10	41565075	41566457
chr10	41582839	41583596
chr10	41607100	41607688
chr10	41690287	41690680
chr10	41751884	41752451
chr10	41809246	41810812
chr10	41887079	41887895
chr10	42031073	42031501
chr10	42057075	42057556
chr10	42196643	42197911
chr10	42273762	42274684
chr10	42274916	42275201
chr10	42275402	42276362
chr10	42276663	42278675
chr10	42474863	42475225
chr10	42477747	42478714
chr10	42501646	42502909
chr10	42591597	42592522
chr10	42678757	42679590
chr10	42761180	42762409
chr10	42849036	42849594
chr10	42864052	42865016
chr10	42930288	42930787
chr10	42941683	42942171
chr10	42988660	42989076
chr10	43020862	43021330
chr10	43021678	43022666
chr10	43155188	43155535
chr10	43174633	43175127
chr10	43220777	43222142
chr10	43255923	43256243
chr10	43467755	43468093
chr10	43477091	43479431
chr10	43479900	43480405
chr10	43507276	43507661
chr10	43510418	43511451
chr10	43527860	43528183
chr10	43540160	43541857
chr10	43577798	43580290
chr10	43580747	43581196
chr10	43684340	43684855
chr10	43741379	43741860
chr10	43742714	43743081
chr10	43900966	43902182
chr10	44005706	44006560
chr10	44148485	44149163
chr10	44268203	44269350
chr10	44380224	44380634
chr10	44427899	44428402
chr10	44440642	44441789
chr10	44483246	44483795
chr10	44529103	44529890
chr10	45066778	45067909
chr10	45158208	45158542
chr10	45485496	45487125
chr10	45577747	45578905
chr10	49823227	49823563
chr10	50592385	50593151
chr10	50894284	50895439
chr10	50901015	50901657
chr10	51153572	51153870
chr10	52233381	52234468
chr10	52274021	52274636
chr10	52319401	52320085
chr10	52381554	52382767
chr10	52417118	52418759
chr10	52690193	52691964
chr10	53379230	53380008
chr10	53462438	53463205
chr10	53503265	53503805
chr10	53580648	53581166
chr10	53596040	53597485
chr10	53629130	53630251
chr10	53751282	53751618
chr10	54074511	54075821
chr10	56114744	56116028
chr10	56228588	56229279
chr10	56374160	56374838
chr10	56377211	56378239
chr10	56378592	56379274
chr10	56431614	56432204
chr10	57485956	57487292
chr10	57532046	57532853
chr10	57631980	57632900
chr10	58255279	58255868
chr10	58322701	58323876
chr10	58446457	58447537
chr10	58497733	58498464
chr10	58812146	58813104
chr10	58813327	58814296
chr10	59104142	59104568
chr10	59221243	59223341
chr10	59289155	59290063
chr10	59295307	59295911
chr10	59296303	59296768
chr10	59323060	59324023
chr10	59527457	59527859
chr10	59558359	59559139
chr10	59615687	59617121
chr10	59702324	59703266
chr10	59753333	59753937
chr10	59868490	59868788
chr10	59879381	59880215
chr10	59889976	59890736
chr10	59892916	59893334
chr10	59894137	59894505
chr10	59902016	59902457
chr10	59907425	59908344
chr10	59911281	59912118
chr10	59916457	59916953
chr10	59919481	59919968
chr10	59920545	59921446
chr10	59942302	59943296
chr10	59950767	59951832
chr10	59964710	59965671
chr10	59974125	59974559
chr10	60002237	60003650
chr10	60032178	60032488
chr10	60080430	60081524
chr10	60105786	60107559
chr10	60115257	60115682
chr10	60133599	60134630
chr10	60185457	60186980
chr10	60191757	60192163
chr10	60218168	60219602
chr10	60277108	60278329
chr10	60299712	60300608
chr10	60305807	60306288
chr10	60346516	60347215
chr10	60536303	60537259
chr10	60686049	60687787
chr10	60752539	60753573
chr10	60756849	60757718
chr10	60760446	60760910
chr10	60768526	60769211
chr10	60774314	60775080
chr10	60775410	60775895
chr10	60778611	60778988
chr10	60794443	60795167
chr10	60809742	60810110
chr10	60826587	60827241
chr10	61001709	61002260
chr10	61081322	61081800
chr10	61089189	61089974
chr10	61146244	61148574
chr10	61175591	61176315
chr10	61202757	61203176
chr10	61212793	61213396
chr10	61230906	61231486
chr10	61241884	61242637
chr10	61245560	61246673
chr10	61249397	61250325
chr10	61272867	61274101
chr10	61348357	61349112
chr10	61355715	61356271
chr10	61374885	61375460
chr10	61381673	61382767
chr10	61382851	61383829
chr10	61406025	61406645
chr10	61415586	61417273
chr10	61417747	61418878
chr10	61451947	61453283
chr10	61475464	61476652
chr10	61625312	61626377
chr10	61648025	61649287
chr10	61680005	61680803
chr10	61694914	61696699
chr10	61699232	61699913
chr10	61732137	61732678
chr10	61782399	61784428
chr10	61928890	61929617
chr10	61978002	61979775
chr10	61991647	61991960
chr10	62033676	62034291
chr10	62110600	62111351
chr10	62128559	62129554
chr10	62162450	62162771
chr10	62230355	62231569
chr10	62242260	62243474
chr10	62261081	62261915
chr10	62262113	62262740
chr10	62269436	62270123
chr10	62282844	62283985
chr10	62286379	62286716
chr10	62290132	62290822
chr10	62295700	62296684
chr10	62314428	62314948
chr10	62339800	62340967
chr10	62343814	62344172
chr10	62398518	62398981
chr10	62409559	62410031
chr10	62449256	62450810
chr10	62485908	62487290
chr10	62549514	62549817
chr10	62577785	62579216
chr10	62601096	62603006
chr10	62650584	62651957
chr10	62683000	62683399
chr10	62725628	62726409
chr10	62791092	62793690
chr10	62865198	62865666
chr10	62883890	62884741
chr10	62885983	62887600
chr10	62892401	62893325
chr10	62898075	62898477
chr10	62920067	62921256
chr10	62946706	62947441
chr10	62980049	62980845
chr10	63003151	63003484
chr10	63023007	63024784
chr10	63099865	63100922
chr10	63184443	63184894
chr10	63192148	63192760
chr10	63243633	63244469
chr10	63338588	63339558
chr10	63382414	63382923
chr10	63429523	63430791
chr10	66864436	66865007
chr10	66897101	66897551
chr10	66913523	66913817
chr10	66920434	66921739
chr10	66970439	66970928
chr10	67002361	67005100
chr10	67083698	67084213
chr10	67095839	67097551
chr10	67100040	67100629
chr10	67185689	67186008
chr10	67285395	67286041
chr10	67319983	67320645
chr10	67329371	67330032
chr10	67535071	67536216
chr10	67537317	67538871
chr10	67540354	67541039
chr10	67548072	67549743
chr10	67911959	67913030
chr10	67979477	67980157
chr10	67994744	67995667
chr10	67998034	67998620
chr10	68028304	68028924
chr10	68043901	68044326
chr10	68050837	68051480
chr10	68136286	68138175
chr10	68181254	68181955
chr10	68276432	68277258
chr10	68282371	68283472
chr10	68345323	68346200
chr10	68724138	68724941
chr10	69212924	69213948
chr10	69305804	69306355
chr10	69327821	69328526
chr10	69352111	69353231
chr10	69398255	69399628
chr10	69453309	69454044
chr10	69924373	69925027
chr10	70095175	70096147
chr10	70096440	70098333
chr10	70110175	70110538
chr10	70142816	70143306
chr10	70188935	70189268
chr10	70244819	70245749
chr10	70359477	70360533
chr10	70364743	70365693
chr10	70367761	70369094
chr10	70440186	70441563
chr10	70506669	70507474
chr10	70519740	70521017
chr10	70598741	70600460
chr10	70739298	70740035
chr10	70857122	70857881
chr10	71130408	71130817
chr10	71159050	71159666
chr10	71237368	71238441
chr10	71284868	71285572
chr10	71344568	71345515
chr10	71347271	71348491
chr10	71381311	71382455
chr10	72654654	72655520
chr10	73096945	73097380
chr10	73099283	73100343
chr10	74920824	74921627
chr10	74925185	74926844
chr10	74934681	74935267
chr10	74966621	74968366
chr10	74972841	74973688
chr10	75036909	75037560
chr10	75061016	75062503
chr10	75211912	75212644
chr10	75316831	75317956
chr10	75333074	75334274
chr10	75406356	75407429
chr10	75516905	75517358
chr10	75517546	75518448
chr10	75551102	75551712
chr10	75559518	75560342
chr10	75568639	75569119
chr10	75586261	75586675
chr10	75635546	75636033
chr10	75643471	75644117
chr10	75649058	75650608
chr10	75667455	75668726
chr10	75680542	75681038
chr10	75763868	75765334
chr10	75772274	75772921
chr10	75772973	75773691
chr10	75779536	75780127
chr10	75798214	75798674
chr10	75834226	75834929
chr10	75835265	75836419
chr10	75837180	75837641
chr10	75855634	75856463
chr10	75858856	75859310
chr10	75859573	75860405
chr10	75882090	75882525
chr10	75892945	75894041
chr10	75920989	75921898
chr10	75932191	75933591
chr10	75935555	75936489
chr10	75937004	75938575
chr10	75939770	75940605
chr10	75950393	75951644
chr10	75954433	75954896
[truncated: 25,146 more rows]

## Sheet: RUVBL2_peaks mESCs
RUVBL2 ChIP-Seq peaks in mESCs
chr1	3671850	3672136
chr1	4784905	4785885
chr1	4857427	4857859
chr1	4970471	4970837
chr1	5018124	5018591
chr1	5082897	5083711
chr1	6214355	6214827
chr1	7047261	7047567
chr1	7087892	7089002
chr1	7206522	7206910
chr1	9545093	9545461
chr1	9548058	9548322
chr1	9700573	9701051
chr1	9748167	9748912
chr1	9847637	9848555
chr1	9943062	9944485
chr1	9967977	9968486
chr1	10037422	10038208
chr1	10039769	10040238
chr1	11414118	11414685
chr1	12744609	12745006
chr1	12808058	12808507
chr1	12835435	12836412
chr1	12990263	12990566
chr1	12992156	12992784
chr1	13372617	13373193
chr1	13589549	13590347
chr1	14309643	14310063
chr1	14755132	14755566
chr1	15644148	15644511
chr1	15805074	15806275
chr1	15883725	15884242
chr1	16103908	16105223
chr1	16130102	16130481
chr1	16519749	16520228
chr1	16618497	16619608
chr1	16656273	16657469
chr1	16665067	16665601
chr1	16688509	16688884
chr1	20820079	20820656
chr1	20867482	20867795
chr1	20890511	20891236
chr1	20951409	20951860
chr1	23383386	23383906
chr1	24100588	24100975
chr1	24678278	24679256
chr1	30873500	30874140
chr1	30948858	30949379
chr1	30949786	30950537
chr1	32074574	32074993
chr1	33637677	33638323
chr1	33669561	33670219
chr1	33736466	33737059
chr1	33757220	33757547
chr1	33814362	33815051
chr1	33903616	33904035
chr1	34006914	34007825
chr1	34103235	34104190
chr1	34107176	34107457
chr1	34288628	34289206
chr1	34292922	34293350
chr1	34439305	34440294
chr1	34498762	34499208
chr1	34537027	34537366
chr1	34802068	34802451
chr1	34842342	34842683
chr1	34859949	34860777
chr1	35839493	35839878
chr1	36017105	36017575
chr1	36060129	36060544
chr1	36060732	36061777
chr1	36064933	36065377
chr1	36243999	36244598
chr1	36251568	36251858
chr1	36369116	36369697
chr1	36444902	36445403
chr1	36471068	36471604
chr1	36511419	36512150
chr1	36556487	36557521
chr1	36557976	36558714
chr1	36580584	36580862
chr1	36672768	36673193
chr1	36682578	36683579
chr1	36691097	36691561
chr1	36709578	36710292
chr1	36770849	36771385
chr1	36939424	36940612
chr1	36982670	36983135
chr1	36983645	36984872
chr1	36985085	36986240
chr1	36986598	36988447
chr1	37409740	37410037
chr1	37429632	37430374
chr1	37890123	37890597
chr1	37996942	37998357
chr1	38869242	38869767
chr1	38897463	38898185
chr1	38987134	38988090
chr1	39503247	39503589
chr1	39535542	39536050
chr1	39884897	39885196
chr1	39902624	39903110
chr1	39923644	39924019
chr1	41131149	41131581
chr1	42851171	42851561
chr1	43933477	43934630
chr1	44102101	44102716
chr1	44118413	44119135
chr1	44147475	44148303
chr1	44552282	44552670
chr1	45794864	45795946
chr1	46852632	46852897
chr1	46853291	46853519
chr1	46853811	46854203
chr1	50926988	50927722
chr1	51477757	51478925
chr1	51572641	51572974
chr1	51624877	51625407
chr1	51747521	51747886
chr1	51915025	51915913
chr1	52113762	52114052
chr1	52119063	52119657
chr1	52630562	52631010
chr1	52844814	52845671
chr1	52952409	52953950
chr1	53296811	53297460
chr1	53313592	53314094
chr1	53352461	53352974
chr1	53784355	53785572
chr1	53866528	53866801
chr1	54386729	54387357
chr1	54438435	54438778
chr1	54484749	54485394
chr1	54557963	54558230
chr1	54807958	54808365
chr1	55026985	55027677
chr1	55052403	55052729
chr1	55087028	55088736
chr1	55131002	55131492
chr1	55237031	55237399
chr1	55362649	55363111
chr1	55363423	55363920
chr1	56955329	56955745
chr1	56973075	56973399
chr1	56984670	56985036
chr1	57377096	57377571
chr1	57406113	57407201
chr1	57911786	57912152
chr1	57995607	57996067
chr1	58304420	58304686
chr1	58392580	58393138
chr1	58393703	58394101
chr1	58423249	58424219
chr1	58445019	58445978
chr1	58503964	58505293
chr1	58736953	58737420
chr1	58973040	58973610
chr1	59236640	59237424
chr1	59270069	59270335
chr1	59376075	59376909
chr1	59423015	59423768
chr1	59448923	59449583
chr1	59450505	59450842
chr1	59472708	59473631
chr1	59481438	59482196
chr1	59487566	59487834
chr1	59591836	59592185
chr1	59609012	59609229
chr1	59670782	59671110
chr1	59684678	59685579
chr1	59762706	59763910
chr1	59912832	59913123
chr1	60097037	60097279
chr1	60097650	60098509
chr1	60180181	60180573
chr1	60180876	60181123
chr1	60343055	60343654
chr1	60409219	60409824
chr1	60567090	60567537
chr1	60851030	60851529
chr1	62181771	62182011
chr1	62294848	62295485
chr1	62767549	62768177
chr1	62795799	62796216
chr1	63057762	63058267
chr1	63085672	63085986
chr1	63110569	63111083
chr1	63113023	63113835
chr1	63114264	63115023
chr1	63176456	63177558
chr1	63200190	63200835
chr1	63246846	63247553
chr1	63441595	63441998
chr1	63730315	63731085
chr1	63731321	63731547
chr1	64121239	64122719
chr1	64226190	64226476
chr1	64532029	64533253
chr1	64690520	64690888
chr1	64732399	64733123
chr1	64733383	64733839
chr1	64733914	64734258
chr1	64780101	64780372
chr1	64956362	64957201
chr1	65109464	65110238
chr1	65178167	65179538
chr1	65186393	65186838
chr1	66700326	66701159
chr1	66816227	66817332
chr1	69377638	69378606
chr1	69687799	69688100
chr1	69826891	69827389
chr1	71102289	71103293
chr1	71507359	71507698
chr1	71556677	71557437
chr1	71609350	71609714
chr1	71652763	71654226
chr1	71673463	71673829
chr1	72121544	72122175
chr1	72213973	72215187
chr1	72217022	72217392
chr1	72228725	72229333
chr1	72230064	72230487
chr1	72255232	72255553
chr1	72284036	72284527
chr1	72307099	72307743
chr1	72313300	72313794
chr1	72804935	72806688
chr1	72823534	72824735
chr1	72827475	72828492
chr1	72872665	72872990
chr1	72874172	72874572
chr1	72963277	72964239
chr1	73862710	73863395
chr1	74111321	74111892
chr1	74236183	74236724
chr1	74278934	74279515
chr1	74284363	74285276
chr1	74303556	74304115
chr1	74332149	74332710
chr1	74391361	74391818
chr1	74397282	74397784
chr1	74505369	74507098
chr1	74587491	74588351
chr1	74601058	74601506
chr1	74661515	74661945
chr1	74748685	74749108
chr1	74806418	74806652
chr1	74816869	74817250
chr1	74824542	74825417
chr1	74851386	74851760
chr1	74858208	74858420
chr1	75124654	75125486
chr1	75142384	75143307
chr1	75180183	75180590
chr1	75192124	75192588
chr1	75208799	75209348
chr1	75210753	75211241
chr1	75251634	75252031
chr1	75263190	75263479
chr1	75317141	75318093
chr1	75344433	75344794
chr1	75375061	75375653
chr1	75381535	75381983
chr1	75456973	75457313
chr1	75505178	75505729
chr1	75521224	75521749
chr1	75546610	75547049
chr1	75595708	75596078
chr1	75715480	75715920
chr1	77514333	77515027
chr1	77516177	77516594
chr1	78488558	78489271
chr1	79380466	79380895
chr1	79761095	79762238
chr1	79775972	79776368
chr1	80340589	80341461
chr1	82282928	82283722
chr1	82316427	82316975
chr1	82724363	82725123
chr1	82839131	82839553
chr1	84838413	84840585
chr1	84848424	84849466
chr1	84849858	84850139
chr1	84860648	84861361
chr1	84866832	84867399
chr1	84868561	84869901
chr1	84871650	84872481
chr1	84889665	84890413
chr1	84890750	84891094
chr1	84933630	84934067
chr1	85894294	85894679
chr1	85894873	85895711
chr1	86064088	86064917
chr1	86154265	86155007
chr1	86269000	86269492
chr1	86300050	86300463
chr1	86302909	86303702
chr1	86308265	86308584
chr1	86309036	86309919
chr1	86310435	86311863
chr1	86358299	86360266
chr1	86440361	86443079
chr1	86466823	86467110
chr1	86470973	86471626
chr1	86471873	86473314
chr1	86486772	86489230
chr1	86501755	86502952
chr1	86503158	86504881
chr1	86509372	86509933
chr1	86510295	86510639
chr1	86524166	86526689
chr1	86527056	86528484
chr1	86531682	86532256
chr1	86582197	86583100
chr1	86586896	86587357
chr1	86670320	86671033
chr1	87175875	87176454
chr1	87213809	87214064
chr1	87214244	87214896
chr1	87225941	87226902
chr1	87263765	87264401
chr1	87264616	87265016
chr1	87271082	87271563
chr1	87281943	87282304
chr1	87326744	87327887
chr1	87475083	87476068
chr1	87607635	87607862
chr1	87674348	87674629
chr1	87676099	87676791
chr1	87729171	87730193
chr1	87755871	87756934
chr1	88205251	88205872
chr1	88276864	88277801
chr1	88608155	88608567
chr1	88613017	88613597
chr1	88668910	88669937
chr1	88702113	88702825
chr1	88924096	88924641
chr1	89015365	89015778
chr1	89069918	89070328
chr1	89131205	89131650
chr1	89581467	89582260
chr1	89870434	89870875
chr1	89923045	89923260
chr1	89930977	89931595
chr1	90202422	90203223
chr1	90275854	90276373
chr1	90603325	90604108
chr1	91043297	91043811
chr1	91052825	91053702
chr1	91144824	91145313
chr1	91249956	91250352
chr1	91298327	91298595
chr1	91398380	91398713
chr1	91398919	91399143
chr1	91413944	91414761
chr1	91458776	91459120
chr1	91459450	91459707
chr1	91540524	91540923
chr1	91928642	91929503
chr1	92180222	92181157
chr1	92348267	92348765
chr1	92432040	92432680
chr1	92473621	92474123
chr1	92641742	92642117
chr1	92831229	92831544
chr1	92902638	92903000
chr1	92906832	92907606
chr1	92918473	92919914
chr1	92934234	92934814
chr1	93099941	93100577
chr1	93101683	93102116
chr1	93153059	93153329
chr1	93175561	93175943
chr1	93223950	93224290
chr1	93305680	93306240
chr1	93342524	93344121
chr1	93445116	93445809
chr1	93477955	93479694
chr1	93511629	93511981
chr1	93577147	93577455
chr1	93635366	93636161
chr1	93668758	93669510
chr1	93685407	93686385
chr1	93801654	93802315
chr1	93803513	93804394
chr1	93825103	93825843
chr1	97660777	97661333
chr1	97769865	97770658
chr1	98095111	98095401
chr1	105663241	105664773
chr1	105780079	105780613
chr1	105989902	105990475
chr1	105993857	105994243
chr1	106759470	106760104
chr1	106855522	106855878
chr1	111826133	111826398
chr1	111864743	111865080
chr1	118310844	118311677
chr1	118321690	118322132
chr1	118388307	118388538
chr1	118388695	118389433
chr1	118458962	118459625
chr1	118647744	118648421
chr1	118825484	118826041
chr1	118837474	118838143
chr1	119004010	119004339
chr1	119053356	119054359
chr1	119074905	119076319
chr1	119076629	119077051
chr1	119119886	119120599
chr1	119299755	119300203
chr1	119305343	119305695
chr1	119504707	119505182
chr1	119743720	119744375
chr1	119913017	119913429
chr1	120032928	120033304
chr1	120073524	120073954
chr1	120121109	120121581
chr1	121087232	121087742
chr1	121177618	121178380
chr1	121327645	121328164
chr1	121431376	121432037
chr1	121528268	121528722
chr1	125435446	125436202
chr1	125560223	125560656
chr1	126294103	126294506
chr1	127204751	127205526
chr1	127484201	127484498
chr1	127773687	127774879
chr1	127868639	127869237
chr1	128243828	128244692
chr1	128359039	128359984
chr1	128416646	128417549
chr1	130462494	130462834
chr1	130715673	130716762
chr1	130717168	130717950
chr1	131096540	131097026
chr1	131138235	131138613
chr1	131139300	131139594
chr1	131153096	131153398
chr1	131245303	131246167
chr1	131526936	131527628
chr1	131765173	131765777
chr1	131827889	131828750
chr1	131909772	131911898
chr1	131962704	131963124
chr1	131977374	131978025
chr1	132007332	132008031
chr1	132008094	132008453
chr1	132158749	132159098
chr1	132200872	132201478
chr1	132263716	132264495
chr1	132264662	132265638
chr1	132315865	132316369
chr1	132322730	132323302
chr1	132390724	132391445
chr1	132417388	132417892
chr1	132476964	132477291
chr1	132521177	132521539
chr1	132558194	132558476
chr1	132850669	132851250
chr1	132878902	132879362
chr1	133025000	133025534
chr1	133080177	133080616
chr1	133129443	133130180
chr1	133130762	133131747
chr1	133162139	133162452
chr1	133177579	133177960
chr1	133328979	133329462
chr1	133380302	133380956
chr1	133397618	133398062
chr1	133434631	133434971
chr1	133448355	133448905
chr1	133492526	133493723
chr1	133609427	133610563
chr1	133660426	133661626
chr1	133664458	133664971
chr1	133668688	133669063
chr1	133670043	133670733
chr1	133694228	133694886
chr1	133941495	133941843
chr1	134046076	134046398
chr1	134062935	134063911
chr1	134079090	134079528
chr1	134289687	134290453
chr1	134344049	134345302
chr1	134361969	134362675
chr1	134405655	134406251
chr1	134414897	134416269
chr1	134455116	134455732
chr1	134494525	134495352
chr1	134555497	134555823
chr1	134556107	134557234
chr1	134560043	134560419
chr1	134561293	134561628
chr1	134570284	134570681
chr1	134647319	134647535
chr1	134700787	134701474
chr1	134955687	134956231
chr1	134962046	134962795
chr1	135132333	135132763
chr1	135147296	135148022
chr1	135160645	135161599
chr1	135185966	135186314
chr1	135199096	135199363
chr1	135217731	135218025
chr1	135260715	135261508
chr1	135283395	135284329
chr1	135313299	135313995
chr1	135340099	135340314
chr1	135368353	135369227
chr1	135429770	135430822
chr1	135507813	135508181
chr1	135510345	135510678
chr1	135523620	135524572
chr1	135665690	135666064
chr1	135675499	135675978
chr1	135719958	135720467
chr1	135729026	135729545
chr1	135765686	135766508
chr1	135778720	135779408
chr1	135847262	135847658
chr1	136017968	136018302
chr1	136018497	136018845
chr1	136131315	136131608
chr1	136234173	136234559
chr1	136260764	136261073
chr1	136345896	136346390
chr1	136414702	136415805
chr1	136450284	136450841
chr1	136569474	136571364
chr1	136624472	136624983
chr1	136674366	136675483
chr1	136681800	136682325
chr1	136695845	136696454
chr1	136727791	136728303
chr1	136758702	136759449
chr1	136947216	136947748
chr1	136952596	136953209
chr1	137174204	137174640
chr1	138312369	138312747
chr1	138838528	138838889
chr1	138848333	138849120
chr1	138963110	138963630
chr1	139421730	139422869
chr1	139454389	139455027
chr1	140245423	140245850
chr1	143701968	143703555
chr1	143738975	143740251
chr1	143776742	143777987
chr1	150392515	150394042
chr1	151310737	151311077
chr1	151344485	151345589
chr1	151428252	151429313
chr1	151500570	151501475
chr1	151568973	151569373
chr1	151571454	151572194
chr1	152089254	152089535
chr1	152573078	152573375
chr1	152779435	152779697
chr1	152793578	152794087
chr1	152902234	152903398
chr1	152915633	152916098
chr1	152917660	152918008
chr1	153031435	153031817
chr1	153039960	153040440
chr1	153091665	153092759
chr1	153093415	153094746
chr1	153095202	153095877
chr1	153096175	153096719
chr1	153097040	153097465
chr1	153191285	153191568
chr1	153376386	153376890
chr1	153424425	153425490
chr1	153486646	153487843
chr1	153549536	153549899
chr1	153641382	153642041
chr1	155082999	155083420
chr1	155203913	155204493
chr1	155416935	155417531
chr1	155557652	155558417
chr1	155740765	155741227
chr1	155741960	155742262
chr1	155973025	155973972
chr1	156035167	156036886
chr1	156040569	156041150
chr1	156111228	156111571
chr1	156558193	156559446
chr1	156660354	156660629
chr1	156668735	156669005
chr1	156718000	156718423
chr1	156938640	156939186
chr1	156939781	156940299
chr1	157412371	157412747
chr1	157440308	157440662
chr1	159231676	159232132
chr1	160145761	160146212
chr1	160194924	160195977
chr1	160212813	160213494
chr1	160309066	160309423
chr1	160734538	160735122
chr1	160906074	160907186
chr1	161034338	161035651
chr1	161039889	161040308
chr1	161070218	161071458
chr1	161131153	161131675
chr1	161140438	161140679
chr1	161142646	161143147
chr1	161151065	161151735
chr1	161251200	161251544
chr1	161788198	161788858
chr1	161876884	161877565
chr1	161968647	161969554
chr1	161976172	161976532
chr1	162063363	162063751
chr1	162570278	162571099
chr1	162665276	162665832
chr1	162739442	162740740
chr1	163783512	163783854
chr1	163929633	163929990
chr1	163994557	163995229
chr1	164019803	164020041
chr1	164151524	164152064
chr1	164248539	164249483
chr1	164275482	164275935
chr1	164307063	164307606
chr1	164377195	164377537
chr1	164458078	164458846
chr1	165236707	165237347
chr1	165298228	165298533
chr1	165404105	165404726
chr1	165459359	165459966
chr1	165460266	165461244
chr1	165634386	165635184
chr1	165642467	165643090
chr1	165763649	165764023
chr1	166002357	166003693
chr1	166043678	166043996
chr1	166124655	166125425
chr1	166126882	166127457
chr1	166237949	166239093
chr1	166912212	166912433
chr1	167000539	167000773
chr1	167270649	167271104
chr1	167284873	167285708
chr1	167289257	167290220
chr1	167307726	167308022
chr1	167308220	167309082
chr1	167349727	167350437
chr1	167393921	167394498
chr1	167689064	167689519
chr1	168357703	168358329
chr1	168431511	168432110
chr1	169531373	169531707
chr1	170173997	170174806
chr1	170589049	170589504
chr1	170867609	170867943
chr1	170868654	170868917
chr1	170871416	170871963
chr1	170885068	170885603
chr1	171149992	171150739
chr1	171221537	171223139
chr1	171246772	171247524
chr1	171251669	171252589
chr1	171270117	171270951
chr1	171280764	171281452
chr1	171287386	171288112
chr1	171294201	171295224
chr1	171328774	171330441
chr1	171345371	171346143
chr1	171410452	171411579
chr1	171413701	171414098
chr1	171478021	171478667
chr1	171501664	171501909
chr1	171502357	171502898
chr1	171503361	171503614
chr1	172026479	172026987
chr1	172027284	172027732
chr1	172082276	172083346
chr1	172126444	172127196
chr1	172147789	172149249
chr1	172217167	172217485
chr1	172309865	172310394
chr1	172326308	172326804
chr1	172376323	172376573
chr1	172418286	172418489
chr1	172481320	172482409
chr1	172499901	172500483
chr1	172520831	172521316
chr1	172550640	172550938
chr1	172562804	172563625
chr1	172632770	172633406
chr1	173348620	173349075
chr1	175692029	175693051
chr1	175880329	175881327
chr1	176813232	176813659
chr1	177257288	177257602
chr1	177795980	177796810
chr1	178318061	178319594
chr1	178336000	178337163
chr1	178337418	178338719
chr1	178368597	178369640
chr1	178405701	178407013
chr1	178527343	178527976
chr1	179546247	179546806
chr1	179652341	179652687
chr1	179734668	179735503
chr1	179802719	179803141
chr1	179803478	179804231
chr1	179847494	179848180
chr1	180226786	180227420
chr1	180256380	180256788
chr1	180606818	180607353
chr1	180641257	180642181
chr1	180776390	180776615
chr1	180777627	180778426
chr1	180794074	180794600
chr1	180812054	180814367
chr1	180850440	180851418
chr1	180874165	180874450
chr1	180888584	180889429
chr1	180903974	180904347
chr1	180911250	180911818
chr1	180924527	180925422
chr1	180941728	180942505
chr1	181016805	181017546
chr1	181143595	181144667
chr1	181210703	181211008
chr1	181211978	181212335
chr1	181233921	181234936
chr1	181256459	181256651
chr1	181842452	181843209
chr1	181845295	181845740
chr1	181853215	181853808
chr1	181860709	181861094
chr1	182028209	182028878
chr1	182103466	182103904
chr1	182163008	182163290
chr1	182341229	182341933
chr1	182408668	182409647
chr1	182489859	182490214
chr1	182539123	182539616
chr1	182868934	182869224
chr1	182960167	182960436
chr1	182961132	182961431
chr1	182983050	182983503
chr1	183263885	183264186
chr1	183369080	183369902
chr1	183388875	183389199
chr1	184033191	184034405
chr1	184824517	184824989
chr1	185105203	185105740
chr1	185203868	185204454
chr1	185209884	185210429
chr1	185329183	185329845
chr1	185332004	185332695
chr1	185362460	185364058
chr1	185533689	185534204
chr1	186116280	186117414
chr1	186705547	186705977
chr1	186748902	186749626
chr1	186833408	186833813
chr1	186966538	186968204
chr1	187215275	187215748
chr1	187607035	187607301
chr1	187907944	187908211
chr1	188660343	188660832
chr1	188854374	188854819
chr1	189007445	189007987
chr1	189551126	189551609
chr1	189687932	189688785
chr1	189727522	189728062
chr1	189921708	189922142
chr1	190447758	190448488
chr1	190928194	190928740
chr1	191025917	191026655
chr1	191062856	191063487
chr1	191126063	191126468
chr1	191183098	191183750
chr1	191224412	191224666
chr1	191275664	191275987
chr1	191317333	191317880
chr1	191325774	191326555
chr1	191397268	191397981
chr1	191574738	191576384
chr1	191666376	191666832
chr1	191817734	191818276
chr1	191820979	191821964
chr1	192136557	192137312
chr1	193035502	193036388
chr1	193129651	193130776
chr1	193173220	193173927
chr1	193301531	193301814
chr1	193576016	193576332
chr1	195130835	195131718
chr10	3891786	3892241
chr10	3940761	3942112
chr10	3973000	3974110
chr10	4107639	4108429
chr10	4163606	4164068
chr10	4242353	4242778
chr10	4250721	4251191
chr10	4254399	4254757
chr10	4265693	4267151
chr10	4268156	4269006
chr10	4289987	4290420
chr10	4333321	4333861
chr10	4334254	4334661
chr10	4370090	4370497
chr10	4375307	4375676
chr10	4387055	4387270
chr10	4432149	4432647
chr10	5804661	5806546
chr10	5823847	5824222
chr10	7582183	7582609
chr10	7663017	7663621
chr10	7667379	7667803
chr10	7680784	7681328
chr10	7681595	7681983
chr10	7725941	7726269
chr10	7780509	7781290
chr10	7792425	7793305
chr10	7955132	7955563
chr10	7956804	7957171
chr10	8800978	8801428
chr10	8833903	8834393
chr10	8886067	8886540
chr10	9117788	9118145
chr10	9675818	9676387
chr10	9901314	9901714
chr10	10996865	10997135
chr10	11149175	11150122
chr10	11280569	11281466
chr10	11281691	11282373
chr10	11343246	11343614
chr10	11343706	11344155
chr10	12614433	12615286
chr10	12868219	12869676
chr10	12923030	12923530
chr10	13008068	13008687
chr10	13192624	13193376
chr10	13500778	13501311
chr10	13552956	13553394
chr10	13966773	13967086
chr10	13982809	13983077
chr10	14705288	14705729
chr10	17722037	17723122
chr10	17798947	17799452
chr10	18022185	18023052
chr10	18055518	18055795
chr10	18234799	18235569
chr10	18545731	18546371
chr10	19015030	19016089
chr10	19208128	19208650
chr10	19907421	19907876
chr10	20116913	20117268
chr10	20124660	20125381
chr10	20311785	20313279
chr10	20951724	20952737
chr10	20954250	20954687
chr10	21159198	21159489
chr10	21159982	21160380
chr10	21296247	21296582
chr10	21828812	21829774
chr10	21845562	21846178
chr10	21857926	21858487
chr10	21858850	21859075
chr10	21936918	21937592
chr10	21981079	21981492
chr10	21988521	21988781
chr10	22609002	22609459
chr10	23782932	23783532
chr10	23787179	23787709
chr10	23813270	23813618
chr10	24131618	24131988
chr10	24223503	24224011
chr10	24595293	24595732
chr10	24711031	24712567
chr10	24835452	24836201
chr10	24869721	24870404
chr10	25021243	25021579
chr10	25382073	25382456
chr10	25432376	25432726
chr10	25707960	25708489
chr10	26334038	26334449
chr10	26373066	26373327
chr10	26373513	26374132
chr10	26752820	26753060
chr10	26772172	26773230
chr10	28087546	28088342
chr10	29313180	29313492
chr10	29361431	29361823
chr10	30600094	30601122
chr10	30618124	30618793
chr10	30627387	30628070
chr10	30802826	30803150
chr10	31173215	31173584
chr10	31313379	31313971
chr10	32889472	32889990
chr10	33623992	33624647
chr10	33950850	33951272
chr10	34019693	34020045
chr10	34206413	34207391
chr10	36974005	36974477
chr10	37016276	37016606
chr10	37138391	37139290
chr10	37140918	37141353
chr10	39171723	39172049
chr10	39239956	39240253
chr10	39369196	39370016
chr10	39370396	39370701
chr10	39613245	39613903
chr10	39731281	39732545
chr10	39960046	39960449
chr10	40006975	40007352
chr10	40246558	40247717
chr10	40256619	40258904
chr10	40300613	40301110
chr10	40302163	40302982
chr10	40348906	40349374
chr10	40363021	40363456
chr10	40477699	40477944
chr10	40536118	40536561
chr10	40882798	40883662
chr10	41303124	41303699
chr10	41303715	41304092
chr10	41449900	41450645
chr10	41467157	41467754
chr10	41490148	41490865
chr10	41518574	41520360
chr10	41565222	41565949
chr10	41606610	41607653
chr10	41809207	41810771
chr10	42031124	42031377
chr10	42057192	42057991
chr10	42071174	42071731
chr10	42273850	42274183
chr10	42277471	42278249
chr10	42478168	42478708
chr10	42501645	42502660
chr10	42761320	42761592
chr10	42849036	42849462
chr10	43043595	43043840
chr10	43221057	43221752
chr10	43477198	43478868
chr10	43507221	43507754
chr10	43540861	43541203
chr10	43577631	43578095
chr10	43579433	43579942
chr10	43580601	43581084
chr10	43901110	43902183
chr10	44268252	44268784
chr10	44440753	44441557
chr10	44458527	44458952
chr10	44529098	44529433
chr10	45066761	45067359
chr10	45092178	45092758
chr10	45469065	45469647
chr10	45469900	45470277
chr10	45485437	45485739
chr10	45485934	45486284
chr10	45486509	45487115
chr10	45577857	45578552
chr10	50592423	50593104
chr10	52234363	52234573
chr10	52274042	52274276
chr10	52382091	52382713
chr10	52417070	52418793
chr10	52690193	52690769
chr10	52767239	52767469
chr10	53435400	53435810
chr10	53596411	53597297
chr10	53598643	53599179
chr10	53629812	53630185
chr10	53751263	53751675
chr10	56114985	56115990
chr10	56369079	56369396
chr10	56374130	56374899
chr10	56377538	56379279
chr10	57532059	57532808
chr10	58322605	58323586
chr10	58446417	58447477
chr10	58497850	58498331
chr10	59150056	59150312
chr10	59410222	59410585
chr10	59558461	59558836
chr10	59702186	59703168
chr10	59868497	59868779
chr10	59869228	59869621
chr10	59879455	59879731
chr10	59907508	59908294
chr10	59951982	59952358
chr10	59952669	59953064
chr10	59964738	59965262
chr10	59974173	59974672
chr10	60002606	60003674
chr10	60106635	60107274
chr10	60277116	60278094
chr10	60760479	60760889
chr10	60812117	60812609
chr10	60826754	60827472
chr10	60931562	60932421
chr10	61089316	61089859
chr10	61147349	61148080
chr10	61211752	61212195
chr10	61212843	61213268
chr10	61315463	61315830
chr10	61382042	61382274
chr10	61383338	61383740
chr10	61415558	61417128
chr10	61417869	61418904
chr10	61452809	61453043
chr10	61475565	61476329
chr10	61648002	61648823
chr10	61694905	61695833
chr10	61782854	61783763
chr10	61828843	61829545
chr10	61906174	61906712
chr10	61929362	61929705
chr10	61979051	61979483
chr10	62253032	62253342
chr10	62261235	62261503
chr10	62282881	62283156
chr10	62449433	62450556
chr10	62477163	62477487
chr10	62486705	62487168
chr10	62500168	62500477
chr10	62601961	62602849
chr10	62651208	62651897
chr10	62665081	62665650
chr10	62683017	62683388
chr10	62792017	62793524
chr10	62883980	62884675
chr10	62886161	62886572
chr10	62887169	62887573
chr10	62892568	62893374
chr10	62898113	62898422
chr10	62920366	62920756
chr10	62979887	62980305
chr10	63023019	63024653
chr10	63338925	63339776
chr10	63382334	63382976
chr10	63429621	63430445
chr10	66897188	66897438
chr10	66913539	66913940
chr10	66920116	66920798
chr10	66921038	66921675
chr10	67002515	67005271
chr10	67083625	67084251
chr10	67096043	67096403
chr10	67100049	67100646
chr10	67185683	67186150
chr10	67285421	67285869
chr10	67458749	67459195
chr10	67537373	67538204
chr10	67932417	67932714
chr10	67998216	67998551
chr10	68091774	68092324
chr10	68136396	68138148
chr10	69213384	69213929
chr10	69314029	69314665
chr10	69352126	69353294
chr10	69924463	69925069
chr10	70095326	70096299
chr10	70096695	70097116
chr10	70141063	70141605
chr10	70360025	70360349
chr10	70368063	70368569
chr10	70368775	70369069
chr10	70440090	70441235
chr10	70519786	70520235
chr10	70520593	70521134
chr10	70599261	70600223
chr10	70697003	70697253
chr10	71237710	71238440
chr10	71344833	71345299
chr10	72654913	72655677
chr10	75230054	75230411
chr10	75333039	75333800
chr10	75406848	75407726
chr10	75517844	75518236
chr10	75551056	75551359
chr10	75563032	75563534
chr10	75649011	75649766
chr10	75764064	75765425
chr10	75835368	75836010
chr10	75837248	75837591
chr10	75853725	75853965
chr10	75855548	75855786
chr10	75859570	75860085
chr10	75873075	75873363
chr10	75882299	75883413
chr10	75892872	75893766
chr10	75920934	75921761
chr10	75932447	75932870
chr10	75935564	75936310
chr10	75937740	75938639
chr10	75939685	75940189
chr10	75950698	75951508
chr10	76032054	76032714
chr10	76203632	76204165
chr10	76345448	76345717
chr10	76403542	76404197
chr10	76442205	76443186
chr10	76468604	76469203
chr10	76531415	76531956
chr10	76596164	76596865
chr10	76814810	76815186
chr10	77016267	77017035
chr10	77032557	77033367
chr10	77165334	77165705
chr10	77191211	77191639
chr10	77235123	77235378
chr10	77515872	77516153
chr10	77606325	77606829
chr10	77607198	77607813
chr10	77622039	77622739
chr10	77902119	77903359
chr10	78009114	78010207
chr10	78043304	78043617
chr10	78048324	78050111
chr10	78055091	78055314
chr10	78069054	78069858
chr10	78096468	78097030
chr10	78134894	78135481
chr10	78169488	78170101
chr10	78184694	78185206
chr10	78244690	78245055
chr10	78259742	78260177
chr10	78412453	78413212
chr10	78425455	78425769
chr10	78574217	78575097
chr10	78747103	78747702
chr10	78752506	78753234
chr10	79097394	79097908
chr10	79554934	79555430
chr10	79613829	79614333
chr10	79629702	79630031
chr10	79668834	79670252
chr10	79670458	79670839
chr10	79681542	79682157
chr10	79695376	79695666
chr10	79704174	79704935
chr10	79735851	79736279
chr10	79766676	79767776
chr10	79768390	79768736
chr10	79840561	79841405
chr10	79853120	79855473
chr10	79908388	79908951
chr10	79925226	79925567
chr10	79926859	79927069
chr10	79927304	79928201
chr10	79959995	79960728
chr10	79984341	79985227
chr10	79988014	79989575
chr10	80014140	80014939
chr10	80039496	80039962
chr10	80045644	80046159
chr10	80048424	80048671
chr10	80050774	80052345
chr10	80052906	80053457
chr10	80102338	80102788
chr10	80115556	80116063
chr10	80131931	80132240
chr10	80138133	80138824
chr10	80139225	80139650
chr10	80141398	80141696
chr10	80142019	80142636
chr10	80147981	80149868
chr10	80150488	80151407
chr10	80160113	80160369
chr10	80164949	80165357
chr10	80167743	80168547
chr10	80172698	80173255
chr10	80249272	80249892
chr10	80261123	80261684
chr10	80292280	80292733
chr10	80304665	80305226
chr10	80313097	80313918
chr10	80320220	80320787
chr10	80322931	80323514
chr10	80329496	80329753
chr10	80339997	80340674
chr10	80395124	80395685
chr10	80398522	80398993
chr10	80433334	80434441
chr10	80441539	80441976
chr10	80504783	80505190
chr10	80526215	80527132
chr10	80561180	80562015
chr10	80566376	80566983
chr10	80577577	80579287
chr10	80602611	80603331
chr10	80620004	80620399
chr10	80622023	80622372
chr10	80623035	80623509
chr10	80639049	80640132
chr10	80656543	80657473
chr10	80661114	80661422
chr10	80664915	80665241
chr10	80676386	80676842
chr10	80701924	80702383
chr10	80742044	80742601
chr10	80754968	80755465
chr10	80791376	80792553
chr10	80797634	80799139
chr10	80807412	80807699
chr10	80854987	80855463
chr10	80888267	80888891
chr10	80900581	80901119
chr10	80918067	80918430
chr10	80939576	80940392
chr10	80940536	80941214
chr10	80960927	80961637
chr10	80998996	81000198
chr10	81037098	81037617
chr10	81105595	81106768
chr10	81136825	81137093
chr10	81137396	81137925
chr10	81167316	81168197
chr10	81168725	81169178
chr10	81174798	81175466
chr10	81176508	81177214
chr10	81182520	81183253
chr10	81192223	81192610
chr10	81230000	81230456
chr10	81232797	81233553
chr10	81241761	81242283
chr10	81252746	81252956
chr10	81266391	81267039
chr10	81267943	81268407
chr10	81274241	81274630
chr10	81277602	81277984
chr10	81287846	81288267
chr10	81289258	81289577
chr10	81292617	81293525
chr10	81320109	81321284
chr10	81350547	81350938
chr10	81378188	81379271
chr10	81384039	81384845
chr10	81401817	81402352
chr10	81408687	81409432
chr10	81429941	81430222
chr10	81455257	81455782
chr10	81564974	81565278
chr10	81604851	81605471
chr10	81605758	81606776
chr10	81620760	81621171
chr10	81627236	81627926
chr10	82127696	82128415
chr10	82241029	82241632
chr10	82354243	82354544
chr10	82652718	82653063
chr10	82699025	82699356
chr10	82747354	82747729
chr10	82763860	82764537
chr10	82769065	82769279
chr10	82777731	82778295
chr10	82811728	82813015
chr10	82858586	82859873
chr10	82860341	82860797
chr10	83359721	83360853
chr10	83533387	83533595
chr10	83533857	83534322
chr10	83543493	83544356
chr10	83648359	83649127
chr10	84389812	84390065
chr10	84418397	84418816
chr10	84514242	84514557
chr10	84554538	84555002
chr10	84576262	84577449
chr10	84622226	84622632
chr10	84755694	84756208
chr10	84756607	84757355
chr10	84759091	84759631
chr10	84862936	84863216
chr10	84917154	84917872
chr10	85044186	85045101
chr10	85102165	85102551
chr10	85183987	85184417
chr10	85185044	85185733
chr10	85388615	85389246
chr10	85539546	85540404
chr10	85649319	85649793
chr10	85916759	85917543
chr10	85928491	85928974
chr10	85957556	85957942
chr10	86021737	86022366
chr10	86300697	86301234
chr10	86338249	86338659
chr10	86498689	86498991
chr10	86705173	86706369
chr10	86778272	86779819
chr10	86908471	86909440
chr10	88146917	88147508
chr10	88201137	88201487
chr10	88336417	88337029
chr10	88378867	88379163
chr10	88459925	88460643
chr10	88708833	88709356
chr10	88730674	88731432
chr10	88826438	88826950
chr10	89443076	89443546
chr10	89443745	89444106
chr10	89732070	89732434
chr10	89744876	89745340
chr10	91082099	91082696
chr10	91123698	91124277
chr10	91170501	91170857
chr10	91171135	91172319
chr10	91181512	91182109
chr10	91187934	91188193
chr10	93081457	93081753
chr10	93161096	93161753
chr10	93165552	93166859
chr10	93242130	93242575
chr10	93279083	93279511
chr10	93291150	93291673
chr10	93372389	93372680
chr10	93549106	93549455
chr10	93589220	93589808
chr10	93608261	93608678
chr10	93833590	93834356
chr10	93907485	93907984
chr10	94035393	94036210
chr10	94198702	94199301
chr10	94531486	94532033
chr10	94533266	94533601
chr10	94688998	94689385
chr10	95223359	95223673
chr10	95309601	95309861
chr10	95322221	95322907
chr10	95323465	95324303
chr10	95415252	95416544
chr10	95416793	95417679
chr10	95456094	95456321
chr10	95501709	95502087
chr10	95514334	95515788
chr10	95564308	95564763
chr10	95565402	95565957
chr10	95598032	95598427
chr10	95677773	95678250
chr10	95720047	95720609
chr10	96080626	96080986
chr10	98913888	98914927
chr10	99261094	99262343
chr10	99262552	99263988
chr10	99353559	99354104
chr10	103367952	103369498
chr10	105840974	105841918
chr10	107752171	107752754
chr10	108161367	108163281
chr10	108286384	108287588
chr10	108291609	108292417
chr10	108298867	108299544
chr10	108331878	108332605
chr10	108432138	108432687
chr10	110744873	110746056
chr10	110878049	110878362
chr10	110878587	110879004
chr10	110919763	110920776
chr10	110940928	110941389
chr10	111009424	111010155
chr10	111117126	111117487
chr10	111298332	111299038
chr10	111378125	111378400
chr10	111381984	111382421
chr10	111388106	111388741
chr10	111389821	111390281
chr10	111472667	111473237
chr10	111473787	111474429
chr10	111505908	111506263
chr10	111670663	111671252
chr10	111913442	111913857
chr10	111972564	111973232
chr10	115201352	115201879
chr10	115251019	115251679
chr10	115315506	115316007
chr10	115384224	115385207
chr10	115586467	115587346
chr10	116017869	116018485
chr10	116113049	116113972
chr10	116428064	116428613
chr10	116580938	116581723
chr10	116581938	116582459
chr10	117035573	117035867
chr10	117062980	117064076
chr10	117066709	117067142
chr10	117223860	117224760
chr10	117376870	117377224
chr10	117390510	117391234
chr10	117435394	117435834
chr10	117709931	117711063
chr10	117792302	117793033
chr10	117952244	117953376
chr10	118461097	118461572
chr10	118601505	118601904
chr10	119080777	119081119
chr10	119238902	119241060
chr10	119244122	119244670
chr10	119454587	119454883
chr10	119935153	119935605
chr10	120171105	120171936
chr10	120208408	120208996
chr10	120745116	120745637
chr10	120979396	120979755
chr10	121365669	121365901
chr10	121476564	121477047
chr10	121498807	121499030
chr10	121500276	121500510
chr10	121516079	121516529
chr10	121625771	121626088
chr10	121626400	121626895
chr10	121739987	121740377
chr10	121750327	121750781
chr10	121853525	121853881
chr10	122096683	122097327
chr10	122678583	122678962
chr10	122679340	122679929
chr10	122866358	122866633
chr10	122894546	122895523
chr10	122931959	122932471
chr10	122985284	122985837
chr10	122985998	122987297
chr10	122987702	122988277
chr10	123013392	123013844
chr10	123196708	123197559
chr10	125966876	125967270
chr10	126905728	126906073
chr10	126919031	126919510
chr10	126927964	126928827
chr10	126934644	126935623
chr10	126957606	126958094
chr10	126971659	126972545
chr10	126978117	126979006
chr10	127011135	127011559
chr10	127030296	127031006
chr10	127041492	127042302
chr10	127060298	127060596
chr10	127063237	127064180
chr10	127069922	127070663
chr10	127078774	127079119
chr10	127120921	127121344
chr10	127164658	127165436
chr10	127170505	127171192
chr10	127188793	127189836
chr10	127195724	127196291
chr10	127211267	127211928
chr10	127225265	127225525
chr10	127233062	127233460
chr10	127266272	127266858
chr10	127289121	127289686
chr10	127289908	127291400
chr10	127310975	127312061
chr10	127336745	127337386
chr10	127350736	127351075
chr10	127481286	127481955
chr10	127509097	127509799
chr10	127511061	127511376
chr10	127511892	127512297
chr10	127512758	127513139
chr10	127513555	127514077
chr10	127521871	127522608
chr10	127534724	127535168
chr10	127576300	127576972
chr10	127595087	127595391
chr10	127621281	127622398
chr10	127642391	127642723
chr10	127667964	127668196
chr10	128015058	128015455
chr10	128035152	128036449
chr10	128058003	128059033
chr10	128059387	128060162
chr10	128082825	128083930
chr10	128090775	128091360
chr10	128092958	128093684
chr10	128096572	128097084
chr10	128187141	128187598
chr10	128193964	128194578
chr10	128194796	128195255
chr10	128211424	128212139
chr10	128232129	128232961
chr10	128302949	128304183
chr10	128322308	128323067
chr10	128337304	128338719
chr10	128408727	128409122
chr10	128409544	128410139
chr10	128411279	128412314
chr10	128474230	128474604
chr10	128492880	128494706
chr10	128498711	128498955
chr10	128499160	128499614
chr10	128509247	128509568
chr10	128525635	128526394
chr10	128536346	128536728
chr10	128547457	128548110
chr10	128548821	128549442
chr10	128566018	128566543
chr10	128584353	128584904
chr10	128589326	128590072
chr10	128590281	128590664
chr10	128606518	128606818
chr10	128626266	128627173
chr10	128631547	128631904
chr10	128633940	128634326
chr10	128668953	128669340
chr10	128696493	128696979
chr10	128737383	128737868
chr10	128747568	128748972
chr10	128802251	128802666
chr10	128804510	128805796
chr10	128821057	128821500
chr10	128821722	128822665
chr10	128888975	128889574
chr10	128909280	128910067
chr10	128910514	128910853
chr11	3265645	3266902
chr11	3288753	3290381
chr11	3292714	3293340
chr11	3331881	3332442
chr11	3348505	3349113
chr11	3408473	3409579
chr11	3452301	3452525
chr11	3514701	3515120
chr11	3535299	3536060
chr11	3648375	3649363
chr11	3761378	3761874
chr11	3894752	3895416
chr11	3913978	3914872
chr11	3931799	3932295
chr11	3963682	3964549
chr11	4096349	4097033
chr11	4122999	4123442
chr11	4135031	4135381
chr11	4160083	4161113
chr11	4186361	4187026
chr11	4217949	4218421
chr11	4229627	4230037
chr11	4245990	4246257
chr11	4302418	4302862
chr11	4308548	4308927
chr11	4594792	4595020
chr11	4637495	4638043
chr11	4802983	4803586
chr11	4848763	4850019
chr11	4865829	4866178
chr11	4882784	4883466
chr11	4895049	4895857
chr11	4946699	4947185
chr11	4953583	4953841
chr11	5061899	5062394
chr11	5097712	5100355
chr11	5260950	5261268
chr11	5499464	5499872
chr11	5520595	5522284
chr11	5542043	5542487
chr11	5562973	5563219
chr11	5707167	5707862
chr11	5717394	5717985
chr11	5761733	5762726
chr11	5788014	5788926
chr11	5803539	5804048
chr11	5855868	5856170
chr11	5877666	5878676
chr11	6068104	6068498
chr11	6180912	6181340
chr11	6200084	6200704
chr11	6267506	6268126
chr11	6274498	6275415
chr11	6291479	6292893
chr11	6366032	6366292
chr11	6367281	6367691
chr11	6388807	6389366
chr11	6410267	6410568
chr11	6414968	6415790
chr11	6415995	6416847
chr11	6444067	6445032
chr11	6474757	6475264
chr11	6476142	6476454
chr11	6528215	6529016
chr11	6546195	6546872
chr11	6625645	6626889
chr11	6894730	6895962
chr11	7423462	7424210
chr11	8568903	8569748
chr11	8584993	8585482
chr11	8604914	8605410
chr11	8634738	8635432
chr11	8811702	8812122
chr11	9010581	9011490
chr11	9116006	9116750
chr11	9117082	9118675
chr11	11461652	11462770
chr11	11808633	11810053
chr11	11811871	11812238
chr11	11820365	11820684
chr11	11822736	11823113
chr11	12025647	12026052
chr11	12467262	12467581
chr11	12532221	12532631
chr11	16260843	16261357
chr11	16498754	16499083
chr11	16950875	16951749
chr11	17211371	17212132
chr11	17257513	17257830
chr11	17953278	17954104
chr11	18877534	18878200
chr11	18957584	18958144
chr11	19020270	19020743
chr11	19919471	19920767
chr11	19923793	19924511
chr11	19924949	19925813
chr11	20112285	20112599
chr11	20113078	20113500
chr11	20139717	20140179
chr11	20200826	20202227
chr11	20230999	20231680
chr11	20332193	20333518
chr11	20477348	20478075
chr11	20542268	20542539
chr11	20542726	20543927
chr11	20631341	20632099
chr11	20741393	20742208
chr11	21238348	21238833
chr11	21370508	21371836
chr11	21571578	21572444
chr11	21996960	21997330
chr11	22001376	22001966
chr11	22286606	22287628
chr11	22512141	22513494
chr11	22620837	22621227
chr11	22782863	22783292
chr11	22799500	22800274
chr11	22830146	22830683
chr11	22859541	22860708
chr11	22971837	22972756
chr11	22981852	22982526
chr11	22990480	22991141
chr11	23007453	23008079
chr11	23067342	23068304
chr11	23124634	23125072
chr11	23211290	23211503
chr11	23255171	23256428
chr11	23305685	23307607
chr11	23665339	23666704
chr11	23770601	23771718
chr11	23894703	23895437
chr11	24080008	24080545
chr11	24081183	24081721
chr11	24163494	24163730
chr11	26086739	26087156
chr11	26386918	26387741
chr11	26593393	26593957
chr11	28365610	28365860
chr11	29130620	29131421
chr11	29172608	29173774
chr11	29247052	29247632
chr11	29373265	29373874
chr11	29514810	29515434
chr11	29526067	29526679
chr11	29547351	29547669
chr11	29547913	29548493
chr11	29636786	29637148
chr11	29692487	29693245
chr11	29693728	29694381
chr11	30025637	30026461
chr11	30197644	30198846
chr11	30471475	30472020
chr11	30648960	30649640
chr11	30749336	30749648
chr11	30771261	30771723
chr11	30954168	30954907
chr11	31368975	31369451
chr11	31369494	31370327
chr11	31371161	31372151
chr11	31745472	31745683
chr11	31870207	31870968
chr11	31949149	31949586
chr11	31965779	31966145
chr11	32162156	32162537
chr11	32213299	32213550
chr11	32221235	32221593
chr11	32226498	32226740
chr11	32267073	32268158
chr11	32455469	32455988
chr11	32580450	32581333
chr11	32588328	32588824
chr11	32642151	32642863
chr11	32643377	32643609
chr11	32835041	32835606
chr11	32846804	32847151
chr11	32925572	32925812
chr11	32931096	32931390
chr11	33117707	33118147
chr11	33123125	33123347
chr11	33148316	33148752
chr11	33161854	33162887
chr11	33163078	33164072
chr11	33202111	33202436
chr11	33221643	33222233
chr11	33512702	33513558
chr11	33526353	33527127
chr11	33527201	33527693
chr11	33537481	33537992
chr11	33543934	33544624
chr11	33560633	33561015
chr11	33614252	33614510
chr11	34314763	34315507
chr11	34738982	34739482
chr11	34833197	34834029
chr11	35151379	35151919
chr11	35388070	35388546
chr11	35707156	35708287
chr11	35769107	35769608
chr11	35769850	35770165
chr11	35834151	35834733
chr11	35838440	35838698
chr11	35930430	35930963
chr11	35933560	35934002
chr11	35972385	35972755
chr11	35980493	35980933
chr11	40420496	40420830
chr11	40633679	40633945
chr11	40692444	40692834
chr11	40694381	40695312
chr11	40733167	40734186
chr11	40755105	40756276
chr11	41112051	41112470
chr11	43384938	43385445
chr11	43426032	43426317
chr11	43433796	43434345
chr11	43633966	43634648
chr11	43652998	43653548
chr11	43667258	43667826
chr11	43681574	43682267
chr11	43747467	43748020
chr11	44470241	44471201
chr11	44518347	44519398
chr11	44519771	44520752
chr11	44616550	44617478
chr11	44621613	44622266
chr11	44631924	44632203
chr11	44665414	44665808
chr11	44746791	44747099
chr11	44761246	44761959
chr11	45678663	45678966
chr11	45885830	45886128
chr11	45926694	45926993
chr11	45944739	45945080
chr11	45955135	45955639
chr11	45979670	45980338
chr11	45981123	45981428
chr11	45991695	45992014
chr11	46039032	46039416
chr11	46055819	46056336
chr11	46063375	46063693
chr11	46068818	46069090
chr11	46069435	46070025
chr11	46114909	46115407
chr11	46311289	46312181
chr11	46396158	46396563
chr11	46437011	46437804
chr11	47378885	47379724
chr11	47989263	47989583
chr11	48790365	48790630
chr11	48799497	48800860
chr11	48816642	48817780
chr11	48857980	48858488
chr11	49203027	49204252
chr11	49243789	49244552
chr11	49250178	49250973
chr11	49636343	49636862
chr11	49650338	49650800
chr11	49711696	49713117
chr11	49713315	49713934
chr11	49764401	49764860
chr11	49793871	49794931
chr11	49805994	49806653
chr11	49846205	49846755
chr11	50007880	50008397
chr11	50139680	50140037
chr11	50174659	50175271
chr11	50200763	50201196
chr11	50209978	50210616
chr11	50210747	50211442
chr11	50213100	50213658
chr11	50224152	50225411
chr11	50231386	50231680
chr11	50236591	50237190
chr11	50280117	50280395
chr11	50291217	50292868
chr11	50324910	50326388
chr11	50359017	50360032
chr11	50376861	50378641
chr11	50391357	50391857
chr11	50398796	50399044
chr11	50421949	50422561
chr11	50430344	50430705
chr11	50430896	50431430
chr11	50461331	50461726
chr11	50565864	50566183
chr11	50603218	50603774
chr11	50792735	50793075
chr11	50915688	50916228
chr11	51096988	51097359
chr11	51219628	51220783
chr11	51262805	51263820
chr11	51289580	51289932
chr11	51470016	51470585
chr11	51526538	51527086
chr11	51584072	51585370
chr11	51605723	51606412
chr11	51606667	51607252
chr11	51615571	51616106
chr11	51619339	51620789
chr11	51635395	51636790
chr11	51638045	51638239
chr11	51650902	51651423
chr11	51673193	51674038
chr11	51688222	51689611
chr11	51706545	51706869
chr11	51756110	51756733
chr11	51763186	51763930
chr11	51805396	51805828
chr11	51855274	51855914
chr11	51856144	51856794
chr11	51857425	51859315
chr11	51880857	51881273
chr11	51897284	51897758
chr11	51916381	51916936
chr11	51967484	51968095
chr11	51999732	52001678
chr11	52003374	52004588
chr11	52098156	52098905
chr11	52099091	52099674
chr11	52101407	52101719
chr11	52224294	52224725
chr11	52227044	52227989
chr11	52231332	52232375
chr11	52298858	52299279
chr11	52339598	52340688
chr11	52346386	52347063
chr11	52358267	52358866
chr11	52359679	52361578
chr11	52388124	52388388
chr11	52396176	52397231
chr11	52437266	52437743
chr11	52919569	52919824
chr11	53299484	53302197
chr11	53324312	53325044
chr11	53350647	53352072
chr11	53430237	53431375
chr11	53466552	53466995
chr11	53479539	53480366
chr11	53519034	53519921
chr11	53520139	53520794
chr11	53590389	53590659
chr11	53706737	53707622
chr11	53735670	53736130
chr11	53737110	53737846
chr11	53762692	53763383
chr11	53769685	53770054
chr11	53799928	53800569
chr11	53849879	53850201
chr11	53851722	53852074
chr11	53891907	53892414
chr11	53904139	53904429
chr11	53979942	53980334
chr11	54028087	54028766
chr11	54112731	54113410
chr11	54437891	54438446
chr11	54522467	54523345
chr11	54786959	54788075
chr11	54796410	54797162
chr11	54860205	54861480
chr11	54866177	54867245
chr11	54954009	54954423
chr11	54958546	54958804
chr11	54973804	54974320
chr11	55032142	55032729
chr11	55033044	55033693
chr11	55077731	55078365
chr11	55097336	55098195
chr11	55136634	55137081
chr11	55158773	55159403
chr11	55314062	55314566
chr11	55417937	55418596
chr11	55418813	55419377
chr11	55419545	55420447
chr11	55460971	55461712
chr11	55468122	55469753
chr11	55470036	55470506
chr11	55946609	55947216
chr11	56203423	56203854
chr11	56750623	56750888
chr11	57518095	57519043
chr11	57583891	57584596
chr11	57631912	57632465
chr11	57719569	57720171
chr11	57760657	57761258
chr11	57827321	57827842
chr11	57918535	57918992
chr11	57929442	57930103
chr11	57934459	57934878
chr11	57958421	57958881
chr11	57962180	57963272
chr11	57970624	57970993
chr11	58007949	58008847
chr11	58009605	58010147
chr11	58102634	58103091
chr11	58103391	58104499
chr11	58168041	58168692
chr11	58239026	58239730
chr11	58316114	58316807
chr11	58329865	58331231
chr11	58345070	58345655
chr11	58346011	58346531
chr11	58847222	58847487
chr11	58866977	58867779
chr11	58903625	58904456
chr11	58938879	58939224
chr11	58949452	58949753
chr11	58954438	58954921
chr11	58965362	58965841
chr11	58990067	58990567
chr11	59082265	59082829
chr11	59127808	59128059
chr11	59134782	59135602
chr11	59158634	59159548
chr11	59163313	59164122
chr11	59191370	59192198
chr11	59202126	59202880
chr11	59208070	59208639
chr11	59227618	59228583
chr11	59249229	59249573
chr11	59309168	59309727
chr11	59328653	59329081
chr11	59366753	59367073
chr11	59375059	59375942
chr11	59449657	59450360
chr11	59459099	59459436
chr11	59505071	59506881
chr11	59570593	59570996
chr11	59613546	59614002
chr11	59787173	59787807
chr11	59809160	59810296
chr11	59839055	59840131
chr11	59848223	59848686
chr11	59948118	59948669
chr11	60045949	60046839
chr11	60104748	60105017
chr11	60105958	60106466
chr11	60114284	60114638
chr11	60175291	60175870
chr11	60176421	60177700
chr11	60199780	60200114
chr11	60210276	60210693
chr11	60220123	60221123
chr11	60222719	60223353
chr11	60352443	60353341
chr11	60416806	60417271
chr11	60443841	60444075
chr11	60454448	60454685
chr11	60465853	60466130
chr11	60470472	60470880
chr11	60477335	60478222
chr11	60478469	60479275
chr11	60537005	60538484
chr11	60698463	60699235
chr11	60720473	60720973
chr11	60731345	60732256
chr11	60776637	60778140
chr11	60810647	60811609
chr11	60830337	60831117
chr11	60878156	60879858
chr11	60922840	60923744
chr11	60930924	60931363
chr11	60931690	60932115
chr11	61021675	61021967
chr11	61174108	61175094
chr11	61175360	61175673
chr11	61336796	61337200
chr11	61361757	61362146
chr11	61363214	61363625
chr11	61408059	61408479
chr11	61449274	61449983
chr11	61484249	61485175
chr11	61493942	61495099
chr11	61504643	61505410
chr11	61529024	61529755
chr11	61579272	61579957
chr11	61602772	61602996
chr11	61619875	61620688
chr11	61673884	61675278
chr11	61683579	61684641
chr11	61761653	61762274
chr11	61854394	61854716
[truncated: 12,896 more rows]

## Sheet: RUVBL2_peaks GM12878
RUVBL2 ChIP-Seq peaks in GM12878
chr1	839766	841037
chr1	894118	894743
chr1	935642	936606
chr1	948112	949133
chr1	949628	950158
chr1	955033	956085
chr1	1092879	1093924
chr1	1166460	1167543
chr1	1208609	1209636
chr1	1243363	1244625
chr1	1259684	1260448
chr1	1310212	1311345
chr1	1333356	1335549
chr1	1341741	1343718
chr1	1397579	1398491
chr1	1406118	1407134
chr1	1407947	1408389
chr1	1446490	1447505
chr1	1508633	1510978
chr1	1550376	1551511
chr1	1590198	1590853
chr1	1655513	1656169
chr1	1709472	1712370
chr1	1760118	1760965
chr1	1820855	1822699
chr1	1839895	1841217
chr1	2125957	2126857
chr1	2160350	2160963
chr1	2231762	2233018
chr1	2322582	2323793
chr1	2343403	2344839
chr1	2457438	2458406
chr1	2477397	2480753
chr1	2486961	2488758
chr1	2507654	2508214
chr1	2516194	2518559
chr1	3567582	3570109
chr1	3571223	3572019
chr1	3572361	3573935
chr1	3580866	3581827
chr1	3582178	3584586
chr1	3589544	3591163
chr1	3593216	3594579
chr1	3712440	3713586
chr1	3816218	3817917
chr1	6052034	6054054
chr1	6086044	6087599
chr1	6258932	6260311
chr1	6265292	6267164
chr1	6268579	6269806
chr1	6295048	6296457
chr1	6418872	6420324
chr1	6453025	6454650
chr1	6550134	6551592
chr1	6614029	6614896
chr1	6662162	6663887
chr1	6672849	6675452
chr1	6760982	6762339
chr1	6844179	6845579
chr1	7831053	7831996
chr1	8021220	8022285
chr1	8053761	8054263
chr1	8482905	8484494
chr1	8762919	8763685
chr1	8876947	8878248
chr1	8936540	8939594
chr1	9129368	9130390
chr1	9223848	9224769
chr1	9241294	9243828
chr1	9294351	9295808
chr1	9598799	9600526
chr1	9686086	9687598
chr1	9688442	9690351
chr1	9711322	9716298
chr1	9747029	9748062
chr1	9847560	9848257
chr1	9883754	9884096
chr1	10002704	10003756
chr1	10010533	10011141
chr1	10229563	10230198
chr1	10458409	10460283
chr1	10490202	10491576
chr1	10493793	10494160
chr1	10531844	10532769
chr1	10534756	10535626
chr1	10554916	10555781
chr1	11024806	11026337
chr1	11045539	11046720
chr1	11071855	11073416
chr1	11119346	11120705
chr1	11159239	11160514
chr1	11322203	11323478
chr1	11332833	11334965
chr1	11740844	11741724
chr1	11796164	11797138
chr1	11864980	11866715
chr1	11874271	11875169
chr1	11968513	11969773
chr1	11994187	11995151
chr1	12040162	12040993
chr1	12079052	12080167
chr1	12099876	12100553
chr1	12107058	12108031
chr1	12111802	12112556
chr1	12119229	12120426
chr1	12123076	12125471
chr1	12126206	12129067
chr1	12209158	12209690
chr1	12221767	12222403
chr1	14025838	14027737
chr1	14029350	14029930
chr1	14056895	14057972
chr1	14075175	14076573
chr1	15059426	15060189
chr1	15735671	15736663
chr1	15850441	15852091
chr1	15852930	15853797
chr1	15910947	15911822
chr1	16023334	16024307
chr1	16160865	16164165
chr1	16173317	16176877
chr1	16275926	16276615
chr1	16290282	16292253
chr1	16300365	16302697
chr1	16532827	16533757
chr1	16562575	16563974
chr1	16678118	16679873
chr1	16693527	16694947
chr1	16747106	16747848
chr1	16766821	16768271
chr1	17379846	17380860
chr1	17763862	17765981
chr1	18609233	18610905
chr1	19228816	19229807
chr1	19252806	19254808
chr1	19535949	19537287
chr1	19577476	19579315
chr1	19638323	19639380
chr1	19810908	19813113
chr1	19922846	19924238
chr1	20037924	20038495
chr1	20125553	20127291
chr1	20834045	20834924
chr1	20987090	20988665
chr1	21112397	21114361
chr1	21502148	21503904
chr1	21616322	21617533
chr1	21619284	21621387
chr1	21671800	21672730
chr1	21766269	21766858
chr1	22088097	22089446
chr1	22107118	22110336
chr1	22350820	22353514
chr1	22366014	22366749
chr1	22378833	22380022
chr1	22778180	22779289
chr1	23345259	23346979
chr1	23495057	23495372
chr1	23669853	23671531
chr1	23694466	23695880
chr1	23851142	23852727
chr1	23854526	23855523
chr1	23855950	23858214
chr1	23880936	23882015
chr1	23885696	23886399
chr1	23903103	23904290
chr1	23917923	23920456
chr1	24017621	24019759
chr1	24046882	24048089
chr1	24054842	24055920
chr1	24069378	24071438
chr1	24104323	24105483
chr1	24117297	24118361
chr1	24126704	24127695
chr1	24151263	24152501
chr1	24191790	24192708
chr1	24231337	24232268
chr1	24235136	24240054
chr1	24968280	24970761
chr1	25071341	25074534
chr1	25074856	25075756
chr1	25254776	25256490
chr1	25291324	25292479
chr1	25348611	25349790
chr1	25358059	25359644
chr1	25558331	25559895
chr1	25566195	25567290
chr1	25572346	25572639
chr1	25572897	25574579
chr1	25756427	25757787
chr1	25875718	25876770
chr1	26146200	26146851
chr1	26231758	26233280
chr1	26323939	26325244
chr1	26437209	26439098
chr1	26496107	26496833
chr1	26560226	26561722
chr1	26606198	26607080
chr1	26632732	26633574
chr1	26641816	26643715
chr1	26644088	26644847
chr1	26758401	26759245
chr1	26797876	26799909
chr1	26826595	26828651
chr1	26868222	26870035
chr1	26946605	26948709
chr1	26959339	26960362
chr1	27018743	27020091
chr1	27020384	27021045
chr1	27021513	27024802
chr1	27070020	27071334
chr1	27113098	27115883
chr1	27190646	27193033
chr1	27216101	27217104
chr1	27226390	27227180
chr1	27247828	27248972
chr1	27648358	27649599
chr1	27744817	27745290
chr1	27815506	27817363
chr1	27951286	27953837
chr1	27956631	27961909
chr1	27984705	27987265
chr1	27998475	27999051
chr1	28099432	28100452
chr1	28156639	28157957
chr1	28199054	28202266
chr1	28210557	28211479
chr1	28240138	28241847
chr1	28414204	28415661
chr1	28498418	28500866
chr1	28501395	28503999
chr1	28525582	28526563
chr1	28558999	28559945
chr1	28561473	28563626
chr1	28571504	28572416
chr1	28573336	28574047
chr1	28654829	28656857
chr1	28830979	28834542
chr1	28835040	28836068
chr1	28837840	28838595
chr1	28844451	28845784
chr1	28878899	28880252
chr1	28907495	28909916
chr1	28968966	28970774
chr1	28974270	28975177
chr1	28995588	28996521
chr1	29062804	29064599
chr1	29211041	29211863
chr1	29213320	29214350
chr1	29240580	29242099
chr1	29507526	29509425
chr1	29557078	29557749
chr1	31191595	31192481
chr1	31216482	31217654
chr1	31219639	31225927
chr1	31227019	31228813
chr1	31229147	31230919
chr1	31237972	31239158
chr1	31537830	31539012
chr1	31627564	31628612
chr1	31769136	31770062
chr1	31955421	31957133
chr1	31971717	31972947
chr1	31974445	31975345
chr1	32014461	32016154
chr1	32071335	32072048
chr1	32109702	32111070
chr1	32253896	32254245
chr1	32395503	32396049
chr1	32402933	32404609
chr1	32405201	32405797
chr1	32409437	32411044
chr1	32478799	32480643
chr1	32537978	32539019
chr1	32573183	32574491
chr1	32644815	32646386
chr1	32665926	32667620
chr1	32687452	32688588
chr1	32705890	32707331
chr1	32719107	32720149
chr1	32721157	32722258
chr1	32757163	32758530
chr1	32800670	32801857
chr1	32816589	32817427
chr1	32859601	32860724
chr1	32965677	32966628
chr1	33114222	33117557
chr1	33282292	33285291
chr1	33430183	33430817
chr1	33446655	33447237
chr1	33458114	33459138
chr1	33501114	33503285
chr1	33592106	33594057
chr1	33722435	33723476
chr1	33815497	33816284
chr1	35324456	35325735
chr1	35331221	35332346
chr1	35450352	35451326
chr1	35496669	35497925
chr1	35544727	35545591
chr1	35657450	35658970
chr1	35733966	35735256
chr1	36004583	36006120
chr1	36022408	36024170
chr1	36043048	36044020
chr1	36106022	36108428
chr1	36184082	36185042
chr1	36234767	36235987
chr1	36395768	36397329
chr1	36554130	36555593
chr1	36614689	36616964
chr1	36621132	36622862
chr1	36626301	36627097
chr1	36689337	36690846
chr1	36839490	36840438
chr1	36850589	36852722
chr1	36862870	36863816
chr1	36929168	36930493
chr1	37942674	37945656
chr1	37973170	37973485
chr1	37979815	37980820
chr1	38019319	38020215
chr1	38155830	38156637
chr1	38157322	38158755
chr1	38272788	38274472
chr1	38324691	38326174
chr1	38412309	38412952
chr1	38454845	38456219
chr1	38477803	38478986
chr1	38618213	38618959
chr1	38940618	38942286
chr1	39024591	39025997
chr1	39324069	39326148
chr1	39338443	39339461
chr1	39456469	39457823
chr1	39491410	39493014
chr1	39570786	39572384
chr1	39680717	39681548
chr1	40024744	40025565
chr1	40041076	40042814
chr1	40204115	40205155
chr1	40254355	40255222
chr1	40420449	40421946
chr1	40426141	40426679
chr1	40504776	40507216
chr1	40562462	40563367
chr1	40626720	40627742
chr1	40723044	40724767
chr1	40780847	40781459
chr1	40915426	40917211
chr1	41156973	41158460
chr1	41444783	41446689
chr1	41706720	41709129
chr1	42128085	42128776
chr1	42186864	42187208
chr1	42192515	42193700
chr1	42216666	42218351
chr1	42385521	42386154
chr1	42799892	42801557
chr1	42921434	42923047
chr1	43146731	43149340
chr1	43231546	43233512
chr1	43282390	43283173
chr1	43311532	43313110
chr1	43389318	43390665
chr1	43396837	43398269
chr1	43422862	43425165
chr1	43637425	43638040
chr1	43664684	43665604
chr1	43761340	43761675
chr1	43823683	43824896
chr1	43832710	43834325
chr1	43854890	43855880
chr1	43919118	43920670
chr1	44115784	44116562
chr1	44172597	44173895
chr1	44435481	44436076
chr1	44439875	44441267
chr1	44445205	44445740
chr1	44495434	44497259
chr1	44677939	44679621
chr1	45097132	45098751
chr1	45188592	45189639
chr1	45195840	45196599
chr1	45204945	45206147
chr1	45240838	45242956
chr1	45249575	45250766
chr1	45251879	45252385
chr1	45265316	45266646
chr1	45272864	45273986
chr1	45279499	45279828
chr1	45285212	45286183
chr1	45476563	45478682
chr1	45518308	45518833
chr1	45768889	45770962
chr1	45792297	45793057
chr1	45804426	45806917
chr1	45965281	45966536
chr1	46010265	46011538
chr1	46015790	46016971
chr1	46048162	46048988
chr1	46049280	46050703
chr1	46151593	46154852
chr1	46215657	46216777
chr1	46268922	46270036
chr1	46528184	46528689
chr1	46597203	46599431
chr1	46663671	46664477
chr1	46712581	46714213
chr1	46767579	46771314
chr1	46797520	46797873
chr1	46798140	46799327
chr1	47081905	47082803
chr1	47184398	47185162
chr1	47778686	47779288
chr1	47779509	47780674
chr1	47799162	47800527
chr1	47902045	47903891
chr1	51425237	51426422
chr1	51433641	51436103
chr1	51442253	51443605
chr1	51700573	51701152
chr1	51701673	51702937
chr1	51955934	51956270
chr1	51970390	51970849
chr1	51983547	51985360
chr1	52082616	52083338
chr1	52194327	52195991
chr1	52343635	52345618
chr1	52421372	52421871
chr1	52498173	52499560
chr1	52520167	52521482
chr1	52521775	52522698
chr1	52830870	52832237
chr1	52869327	52870833
chr1	53017963	53019690
chr1	53102550	53103367
chr1	53163098	53164319
chr1	53168768	53169302
chr1	53308129	53309927
chr1	53480358	53481234
chr1	53661760	53663691
chr1	53685482	53686609
chr1	53703414	53704581
chr1	53791482	53793498
chr1	54302764	54304285
chr1	54354948	54355824
chr1	54411009	54412560
chr1	54517941	54519731
chr1	54665380	54666627
chr1	54842418	54843194
chr1	54872070	54873309
chr1	55229610	55230437
chr1	55352226	55353625
chr1	55679393	55682039
chr1	55753672	55754399
chr1	56797671	56798214
chr1	57043942	57045395
chr1	59011589	59012789
chr1	59165094	59165928
chr1	59249000	59251406
chr1	59281695	59282421
chr1	59369071	59370073
chr1	59434146	59434705
chr1	59478950	59479547
chr1	59762011	59762947
chr1	60279868	60280994
chr1	62190426	62191274
chr1	62900992	62903528
chr1	63248862	63250291
chr1	63832803	63833910
chr1	63988604	63989715
chr1	64058624	64060515
chr1	65886154	65887029
chr1	66801651	66802163
chr1	66802423	66803388
chr1	66862364	66862681
chr1	66911082	66911717
chr1	67390171	67391448
chr1	67395590	67396792
chr1	67518736	67520243
chr1	67894608	67897018
chr1	68961954	68963090
chr1	70670864	70671778
chr1	70686258	70687836
chr1	70819411	70820832
chr1	70876349	70877267
chr1	71545913	71547764
chr1	74663440	74664243
chr1	75197256	75197806
chr1	75198155	75199327
chr1	76189619	76190849
chr1	76250024	76251079
chr1	76251334	76252313
chr1	77684701	77685371
chr1	78147226	78149673
chr1	78224723	78225563
chr1	78245193	78245947
chr1	78392614	78392946
chr1	78443927	78445965
chr1	79089296	79090096
chr1	84944877	84945519
chr1	84971039	84972643
chr1	85038288	85038795
chr1	85039529	85040959
chr1	85155525	85156936
chr1	85461985	85464208
chr1	85724897	85725417
chr1	85741483	85742710
chr1	86042388	86043001
chr1	87169658	87171347
chr1	87379253	87381616
chr1	87523088	87523698
chr1	87793662	87795327
chr1	87796913	87798106
chr1	87799704	87801431
chr1	89149332	89150802
chr1	89166784	89167055
chr1	89356643	89357666
chr1	89457193	89459087
chr1	89989518	89991201
chr1	90098001	90100094
chr1	90281022	90281344
chr1	90286178	90288417
chr1	90308509	90310107
chr1	90460023	90461356
chr1	91486609	91488309
chr1	91966042	91967406
chr1	92764034	92765196
chr1	92948647	92952787
chr1	93250192	93251065
chr1	93297424	93298579
chr1	93416795	93417106
chr1	93425909	93428040
chr1	93439906	93441531
chr1	93443603	93445012
chr1	93544395	93545703
chr1	93645232	93646790
chr1	93810118	93812570
chr1	94311675	94312429
chr1	94312785	94313803
chr1	94343519	94345158
chr1	94374163	94375495
chr1	94883407	94884478
chr1	95537990	95538813
chr1	95699551	95700357
chr1	97187032	97188398
chr1	98313533	98314091
chr1	98385952	98387139
chr1	100315078	100316227
chr1	100434923	100436272
chr1	100503302	100504641
chr1	100511839	100512275
chr1	100597869	100599035
chr1	100714712	100715743
chr1	100731280	100732346
chr1	100816464	100819185
chr1	101360204	101362505
chr1	101701121	101703120
chr1	101774131	101775696
chr1	101875630	101876994
chr1	101901264	101901912
chr1	104068297	104069020
chr1	107598599	107600581
chr1	108742249	108743557
chr1	109102418	109103727
chr1	109203185	109204453
chr1	109234447	109236253
chr1	109288914	109290097
chr1	109419300	109420055
chr1	109505198	109506718
chr1	109583627	109585100
chr1	109632805	109634050
chr1	109642427	109643990
chr1	109825620	109826462
chr1	109968449	109969704
chr1	110026389	110028088
chr1	110089016	110089359
chr1	110090589	110091833
chr1	110161964	110162744
chr1	110198393	110198991
chr1	110230172	110230714
chr1	110452771	110453918
chr1	110577112	110578186
chr1	110880338	110883148
chr1	110949862	110950834
chr1	111413987	111414801
chr1	111415129	111415959
chr1	111417327	111417596
chr1	111417856	111418548
chr1	111505671	111507162
chr1	111582818	111583640
chr1	111681971	111683308
chr1	111688261	111688600
chr1	111742102	111744319
chr1	111745169	111748147
chr1	111757152	111757923
chr1	111758377	111759268
chr1	111761556	111765261
chr1	111771876	111772533
chr1	111991182	111992526
chr1	112048334	112049509
chr1	112049751	112050960
chr1	112135307	112135826
chr1	112162096	112163318
chr1	112281242	112282383
chr1	112297629	112299114
chr1	112938512	112939636
chr1	113161169	113163090
chr1	113163788	113164806
chr1	113217017	113218485
chr1	113497856	113499274
chr1	113499929	113500232
chr1	113615335	113616738
chr1	114301277	114302694
chr1	114353931	114356176
chr1	114414116	114414513
chr1	114446765	114448393
chr1	114471678	114473475
chr1	115052794	115055088
chr1	115123988	115125005
chr1	115258999	115259837
chr1	115299499	115301070
chr1	115322857	115323819
chr1	116184376	116185651
chr1	116518346	116519594
chr1	116915665	116917212
chr1	116918861	116919208
chr1	116960838	116961529
chr1	117057524	117058736
chr1	117099289	117101110
chr1	117112258	117114634
chr1	117280034	117281009
chr1	117369020	117370220
chr1	117420969	117422861
chr1	117452084	117454088
chr1	117543854	117544131
chr1	117601879	117603875
chr1	117664166	117665019
chr1	117908897	117910456
chr1	118471570	118472918
chr1	118473528	118473809
chr1	119459155	119459492
chr1	119682508	119684037
chr1	120190087	120191332
chr1	144931033	144932655
chr1	145096122	145096826
chr1	145395772	145397898
chr1	145437694	145438528
chr1	145454752	145456249
chr1	145470145	145471024
chr1	145506299	145508409
chr1	145515249	145517316
chr1	145575183	145576585
chr1	145588876	145589704
chr1	145610448	145611417
chr1	146642812	146645019
chr1	146714031	146715290
chr1	147071622	147072985
chr1	149858124	149859536
chr1	149859847	149860907
chr1	149899085	149900437
chr1	149981647	149983003
chr1	150038940	150040048
chr1	150121133	150122358
chr1	150122789	150124659
chr1	150131595	150136022
chr1	150138098	150138771
chr1	150159476	150160013
chr1	150206717	150209136
chr1	150240799	150241793
chr1	150266007	150266814
chr1	150293120	150294508
chr1	150336093	150338572
chr1	150459176	150460837
chr1	150533591	150536540
chr1	150539458	150541056
chr1	150550829	150552577
chr1	150601398	150602619
chr1	150669335	150669849
chr1	150848439	150849792
chr1	150897604	150898357
chr1	150898656	150899234
chr1	150946137	150947568
chr1	151020151	151021301
chr1	151030433	151033197
chr1	151042045	151044332
chr1	151129096	151130119
chr1	151162162	151163179
chr1	151171386	151172384
chr1	151226785	151227627
chr1	151253484	151255726
chr1	151299546	151301056
chr1	151319238	151320261
chr1	151371044	151372846
chr1	151429950	151431128
chr1	151431535	151432529
chr1	151584405	151585513
chr1	151735332	151736569
chr1	151881664	151882580
chr1	153507927	153508969
chr1	153606123	153608192
chr1	153630364	153631776
chr1	153642579	153645253
chr1	153699846	153701500
chr1	153704408	153705388
chr1	153715188	153715560
chr1	153747717	153748665
chr1	153755597	153756790
chr1	153763738	153764496
chr1	153894115	153896418
chr1	153917452	153919487
chr1	153930090	153931172
chr1	153935612	153936799
chr1	153939454	153940775
chr1	153949199	153950632
chr1	153959588	153960429
chr1	153962549	153963800
chr1	154154584	154156122
chr1	154191996	154194331
chr1	154244564	154245542
chr1	154297729	154298231
chr1	154376957	154379110
chr1	154379461	154380381
chr1	154411769	154412579
chr1	154529934	154532359
chr1	154579808	154581505
chr1	154581901	154582331
chr1	154599464	154600731
chr1	154763605	154764813
chr1	154832154	154833566
chr1	154836181	154837406
chr1	154837958	154838576
chr1	154908244	154910205
chr1	154914340	154915922
chr1	154933772	154935062
chr1	154946021	154948335
chr1	154955382	154956671
chr1	154971414	154973876
chr1	154974130	154975458
chr1	154975694	154976898
chr1	155107492	155109522
chr1	155145146	155146391
chr1	155162996	155164985
chr1	155178352	155179529
chr1	155194172	155194698
chr1	155196326	155198399
chr1	155213359	155215427
chr1	155231704	155232634
chr1	155242723	155243859
chr1	155274250	155275216
chr1	155277469	155279653
chr1	155292778	155294511
chr1	155517412	155518329
chr1	155532113	155533102
chr1	155533870	155534782
chr1	155579109	155579801
chr1	155657920	155658958
chr1	155714730	155715328
chr1	155826652	155827353
chr1	155828393	155830550
chr1	155880366	155881366
chr1	155903058	155905208
chr1	155915678	155916868
chr1	155947581	155949788
chr1	156022856	156025061
chr1	156084041	156085478
chr1	156117705	156119687
chr1	156123935	156125081
chr1	156162970	156164335
chr1	156182468	156183828
chr1	156195462	156196435
chr1	156251029	156253179
chr1	156307578	156308889
chr1	156426209	156427507
chr1	156457684	156459840
chr1	156469549	156471726
chr1	156474307	156475502
chr1	156569861	156572677
chr1	156695556	156696793
chr1	156697843	156699202
chr1	156710290	156711689
chr1	156716345	156717796
chr1	156718168	156722367
chr1	156736503	156738475
chr1	157014983	157016331
chr1	157107935	157109043
chr1	157210709	157211023
chr1	157521964	157522300
chr1	158255666	158256921
chr1	158978670	158979992
chr1	158982419	158983364
chr1	158985205	158985829
chr1	159046179	159047500
chr1	159891287	159895342
chr1	160000774	160002504
chr1	160173752	160176635
chr1	160231508	160233516
chr1	160254057	160255042
chr1	160312440	160313699
chr1	160401849	160402146
chr1	160492770	160493082
chr1	160595876	160596197
chr1	160608946	160609847
chr1	160610953	160611655
chr1	160616567	160617498
chr1	160676973	160677675
chr1	160678549	160678948
chr1	160680713	160682704
chr1	160709015	160709440
chr1	160709855	160710450
chr1	160737471	160738779
chr1	160759377	160760553
chr1	160765686	160766508
chr1	160807246	160807831
chr1	160990301	160991778
chr1	161014795	161016470
chr1	161038060	161040403
chr1	161067440	161068446
chr1	161087283	161088257
chr1	161101490	161103125
chr1	161122859	161124629
chr1	161128982	161129890
chr1	161135599	161136606
chr1	161146761	161147764
chr1	161151913	161152713
chr1	161154420	161156520
chr1	161171749	161173283
chr1	161195350	161196522
chr1	161283771	161284757
chr1	161359515	161360445
chr1	161368460	161370075
chr1	161494091	161494399
chr1	161675091	161677650
chr1	161695573	161697565
chr1	161708202	161709054
chr1	161719220	161720187
chr1	161735965	161736605
chr1	162467222	162468274
chr1	162530872	162532010
chr1	162602796	162603417
chr1	163291339	163292070
chr1	165567231	165567917
chr1	165599515	165600644
chr1	165667145	165668161
chr1	165737700	165738771
chr1	165796611	165798536
chr1	166135741	166136597
chr1	166808190	166810289
chr1	166844543	166845863
chr1	167188994	167191843
chr1	167596808	167601003
chr1	167682706	167684889
chr1	167688918	167689884
chr1	167690264	167691938
chr1	167722255	167723135
chr1	167904484	167907050
chr1	168147826	168149247
chr1	168194324	168196432
chr1	168479204	168479959
chr1	168996843	168997113
chr1	169074818	169076377
chr1	169454337	169455658
chr1	169667823	169668309
chr1	169763625	169764668
chr1	169862348	169863917
chr1	169885167	169885970
chr1	169887393	169887878
chr1	170043157	170044101
chr1	170500208	170501875
chr1	170508212	170508527
chr1	170630166	170631634
chr1	170633306	170635355
chr1	171454310	171455625
chr1	171710573	171712024
chr1	171749732	171751658
chr1	172149969	172150250
chr1	172327693	172328484
chr1	172359420	172360686
chr1	172363319	172364006
chr1	172368527	172368786
chr1	172412800	172413552
chr1	172501146	172503189
chr1	172788042	172788560
chr1	173174427	173175176
chr1	173379753	173381355
chr1	173384535	173385626
chr1	173445831	173447490
chr1	173683787	173684786
chr1	173793060	173795171
chr1	173836211	173838204
chr1	173839270	173839567
chr1	173990601	173992031
chr1	174128172	174129346
chr1	174967865	174969755
chr1	174992173	174993371
chr1	175160597	175162590
chr1	176175428	176178089
chr1	177817823	177818628
chr1	178511432	178512331
chr1	179050320	179052750
chr1	179198042	179199349
chr1	179262518	179263370
chr1	179334324	179335475
chr1	179846360	179847231
chr1	179850957	179852823
chr1	179922628	179924700
chr1	180123381	180124979
chr1	180471102	180472402
chr1	180601058	180601853
chr1	180880754	180882837
chr1	180991086	180992397
chr1	181002186	181003486
chr1	181031293	181032272
chr1	181058869	181059659
chr1	181073588	181074807
chr1	181096915	181099008
chr1	181099509	181101901
chr1	181102197	181104892
chr1	181121138	181122629
chr1	181454153	181455503
chr1	181473380	181473967
chr1	181474376	181475321
chr1	181998403	181999438
chr1	182572904	182573966
chr1	182583505	182585726
chr1	182758402	182759145
chr1	182808125	182809745
chr1	182991398	182993488
chr1	183164137	183164476
chr1	183439304	183439658
chr1	183440050	183442621
chr1	183558948	183560470
chr1	183571862	183574505
chr1	183576085	183576666
chr1	183578200	183578866
chr1	183604165	183605821
chr1	183925672	183925994
chr1	184020411	184021320
chr1	184723122	184724018
chr1	184942517	184943805
chr1	185014256	185015403
chr1	185125255	185126822
chr1	185285181	185287450
chr1	186343560	186345326
chr1	192513627	192514127
chr1	192515085	192515356
chr1	192526854	192527275
chr1	193026997	193029400
chr1	193073508	193074894
chr1	193090621	193091900
chr1	197115085	197116147
chr1	197169923	197170951
chr1	198125732	198127333
chr1	198127780	198128604
chr1	198590078	198590913
chr1	198634036	198634759
chr1	198904628	198905139
chr1	200378428	200379529
chr1	200589466	200590834
chr1	200597114	200598075
chr1	200638370	200639826
chr1	200707686	200709251
chr1	200835617	200836202
chr1	200838649	200839674
chr1	200988081	200989446
chr1	201374158	201375245
chr1	201475373	201476847
chr1	201798131	201798961
chr1	201923849	201925118
chr1	202112475	202114771
chr1	202128265	202130706
chr1	202131006	202132388
chr1	202133634	202134882
chr1	202310318	202311419
chr1	202317556	202318524
chr1	202775886	202777102
chr1	202777132	202777843
chr1	202857497	202858289
chr1	202895874	202897019
chr1	202926722	202927699
chr1	202936518	202937198
chr1	202975667	202977105
chr1	202995128	202995668
chr1	203242278	203243757
chr1	203255871	203257141
chr1	203258370	203260176
chr1	203268268	203269297
chr1	203274095	203274895
chr1	203293944	203295530
chr1	203295864	203297389
chr1	203764435	203765509
chr1	203830496	203831328
chr1	204379517	204381439
chr1	204449668	204450837
chr1	204462751	204464461
chr1	204476620	204477583
chr1	204481768	204483637
chr1	204484432	204486732
chr1	205090785	205091691
chr1	205290273	205291164
chr1	205449415	205450461
chr1	205597959	205599205
chr1	205600049	205601684
chr1	205637999	205639415
chr1	205718136	205719931
chr1	205743333	205744628
chr1	206643521	206645013
chr1	206728869	206731841
chr1	206732654	206734233
chr1	206785366	206786044
chr1	206807787	206809576
chr1	206852767	206853493
chr1	206858279	206859948
chr1	206892466	206892741
chr1	207093417	207094000
chr1	207094624	207097048
chr1	207097988	207099210
chr1	207103301	207104191
chr1	207223737	207224986
chr1	207226347	207226899
chr1	207494123	207495682
chr1	207924982	207925994
chr1	207994084	207997713
chr1	208005034	208005688
chr1	209929288	209930543
chr1	209941525	209942292
chr1	209957683	209958370
chr1	210000564	210002343
chr1	210501847	210503351
chr1	210516622	210517549
chr1	211431572	211434536
chr1	211499734	211501334
chr1	211555755	211556728
chr1	211750969	211753214
chr1	211848540	211849353
chr1	212003329	212004856
chr1	212108766	212109165
chr1	212208126	212209556
chr1	212457887	212460112
chr1	212585522	212586154
chr1	212587436	212588532
chr1	212780107	212782825
chr1	212855914	212857139
chr1	212872238	212874767
chr1	212964718	212966774
chr1	212967326	212968000
chr1	213030410	213032981
chr1	213104428	213105202
chr1	213123539	213124645
chr1	213152411	213153249
chr1	213188429	213189842
chr1	213224240	213225071
chr1	214453811	214455471
chr1	214577835	214578385
chr1	214601090	214601660
chr1	214731297	214731666
chr1	214776144	214777529
chr1	215740410	215741425
chr1	218457942	218458919
chr1	219347077	219348663
chr1	220218456	220219004
chr1	220219384	220220459
chr1	220262866	220263633
chr1	220267273	220268484
chr1	220393414	220394514
chr1	220444986	220446172
chr1	221050267	221051104
chr1	221051699	221053927
chr1	221220099	221220832
chr1	221817456	221817800
chr1	221915731	221916955
chr1	221927698	221928238
chr1	221948268	221949271
chr1	221950022	221950394
chr1	221967184	221967713
chr1	222816992	222818099
chr1	222884807	222887072
chr1	222987818	222988922
chr1	223724069	223725004
chr1	224032426	224034581
chr1	224301555	224302787
chr1	224369827	224373410
chr1	224373736	224374363
chr1	224517415	224518389
chr1	224544525	224545215
chr1	224622498	224623374
chr1	224685401	224686090
chr1	224971986	224972275
chr1	225614277	225616628
chr1	225632304	225633398
chr1	225654633	225655808
chr1	225964854	225966096
chr1	226069826	226071076
chr1	226110855	226112694
chr1	226186683	226187761
chr1	226249312	226251611
chr1	226297833	226298918
chr1	226308935	226310954
chr1	226315423	226316311
chr1	226373860	226374987
chr1	226496036	226497584
chr1	226595151	226596478
chr1	226890832	226891824
chr1	226924861	226927208
chr1	227126989	227128336
chr1	227751144	227751863
chr1	228269832	228271924
chr1	228289716	228291723
chr1	228327149	228328997
chr1	228352903	228354089
chr1	228593567	228595153
chr1	228644820	228645876
chr1	228646191	228647310
chr1	228673609	228675304
chr1	228675555	228675857
chr1	229406570	229407458
chr1	229477035	229479038
chr1	229693666	229695429
chr1	229760281	229762542
chr1	230202255	230204144
chr1	230778018	230778780
chr1	231113615	231115392
chr1	231376327	231377964
chr1	231473158	231474367
chr1	231556575	231558617
chr1	232940540	232942004
chr1	233085952	233087240
chr1	233749235	233751517
chr1	233809028	233809700
chr1	234508735	234509848
chr1	234613780	234615121
chr1	234742907	234745377
chr1	234745765	234747164
chr1	234747605	234748919
chr1	234835810	234836552
chr1	234859135	234860521
chr1	234908031	234908916
chr1	234978259	234978923
chr1	234979220	234979810
chr1	234980186	234980507
chr1	235061994	235063640
chr1	235090898	235091504
chr1	235098290	235099356
chr1	235106614	235107383
chr1	235108171	235108505
chr1	235114043	235117541
chr1	235145937	235148358
chr1	235183559	235184456
chr1	235291220	235292898
chr1	235324100	235324861
chr1	235489920	235490831
chr1	235491208	235492866
chr1	235530414	235531014
chr1	235666945	235669268
chr1	236029336	236031109
chr1	236134948	236135683
chr1	236162105	236163541
chr1	236226964	236229221
chr1	236304979	236306962
chr1	236319823	236321011
chr1	236321484	236324186
chr1	236444203	236445874
chr1	236687040	236688147
chr1	236767137	236768520
chr1	236958136	236959435
chr1	241682383	241683158
chr1	241802822	241804005
chr1	242011077	242012143
chr1	243265018	243265341
chr1	243417658	243419767
chr1	244013487	244014543
chr1	244211036	244212282
chr1	244462482	244463263
chr1	244482920	244483651
chr1	244614264	244615654
chr1	244623898	244625081
chr1	244978100	244979562
chr1	244996217	244999691
chr1	245026120	245028614
chr1	245103084	245104480
chr1	245132929	245134861
chr1	245970302	245970940
chr1	246728684	246730423
chr1	246886866	246888329
chr1	247094277	247095924
chr1	247373539	247374490
chr1	247494250	247496161
chr1	247573145	247574000
chr1	247578881	247579729
chr1	249119843	249120938
chr1	249131881	249133509
chr1	249151967	249153796
chr1	249166406	249168341
chr1	249199897	249201183
chr10	180201	182871
chr10	976403	978337
chr10	1033388	1035816
chr10	1093901	1095967
chr10	1101692	1103482
chr10	1779418	1780062
chr10	3109604	3111644
chr10	3824759	3826371
chr10	3826749	3828371
chr10	3847741	3848525
chr10	3851841	3852640
chr10	3877999	3878371
chr10	3916683	3917515
chr10	5454490	5455128
chr10	5726310	5727717
chr10	5854539	5856380
chr10	5857918	5858687
chr10	6017565	6020128
chr10	6178129	6179045
chr10	6182463	6184643
chr10	6186226	6187602
chr10	6205253	6206622
chr10	6389432	6390691
chr10	7450139	7453560
chr10	7513740	7514406
chr10	7522703	7523240
chr10	7526519	7527282
chr10	7829462	7830821
chr10	7860000	7861465
chr10	8102235	8103626
chr10	11204792	11205572
chr10	11206589	11208326
chr10	11239047	11239702
chr10	11251162	11252790
chr10	11284221	11286079
chr10	11287327	11289443
chr10	11648673	11649135
chr10	11651031	11651864
chr10	11652740	11654227
chr10	11719612	11720641
chr10	11725045	11727550
chr10	11739246	11740975
chr10	11759437	11760186
chr10	12083834	12086986
chr10	12090177	12091519
chr10	12095348	12096241
chr10	12110378	12111928
chr10	12171116	12172491
chr10	12237446	12238695
chr10	12305661	12306940
chr10	12390457	12391756
chr10	12526709	12527613
chr10	13141287	13142790
chr10	13203127	13204141
chr10	13344089	13344450
chr10	13388928	13392234
chr10	13628755	13629307
chr10	13748703	13749962
chr10	13781327	13782093
chr10	13789103	13789777
chr10	13799702	13800105
chr10	13829259	13829624
chr10	13983902	13984491
chr10	14050018	14050601
chr10	14051461	14052574
chr10	14630116	14630649
chr10	14689344	14689791
chr10	14701301	14702026
chr10	14879617	14881673
chr10	14919866	14921814
chr10	14994914	14996533
chr10	15001065	15002988
chr10	15139082	15139992
chr10	15164331	15164794
chr10	15209848	15210699
chr10	15901779	15902912
chr10	16478947	16480489
chr10	16612231	16612616
chr10	16858958	16860089
chr10	17243117	17243919
chr10	17270124	17272873
chr10	17685487	17686826
chr10	17711625	17712106
chr10	18689359	18690115
chr10	18761060	18761601
chr10	18940174	18940982
chr10	18947429	18949039
chr10	20292418	20293397
chr10	21784513	21786066
chr10	21813924	21816558
chr10	21822327	21824540
chr10	22177990	22178297
chr10	22291800	22293017
chr10	22540556	22542763
chr10	22604796	22606080
chr10	22609705	22610703
chr10	22894947	22895603
chr10	22918856	22919211
chr10	22993352	22994065
chr10	23001997	23003327
chr10	23384402	23385403
chr10	23727601	23728597
chr10	24498509	24499515
chr10	24671917	24673120
chr10	24942120	24942561
chr10	25011471	25012457
chr10	25012757	25014205
chr10	25190328	25191202
chr10	25191687	25192186
chr10	25240640	25242336
chr10	25305324	25306469
chr10	26719206	26719883
chr10	26726671	26728268
chr10	26985957	26987464
chr10	27026312	27026959
chr10	27148987	27150250
chr10	27388776	27389958
chr10	27442716	27445971
chr10	27528646	27531423
chr10	27531739	27532533
chr10	27541276	27542398
chr10	28820721	28823227
chr10	30023565	30024933
chr10	30636509	30636925
chr10	30637691	30638777
chr10	30721953	30723834
chr10	30724100	30724712
chr10	30791168	30791959
chr10	30818326	30818880
chr10	31025674	31026074
chr10	31320353	31322009
chr10	31422510	31423682
chr10	31607041	31608730
chr10	31608969	31610191
chr10	32216900	32218844
chr10	32344331	32345727
chr10	32634952	32636746
chr10	32637301	32637860
chr10	32667480	32668124
chr10	32734699	32735983
chr10	33246288	33247812
chr10	35069843	35070353
chr10	35102680	35104600
chr10	35378659	35379805
chr10	35415147	35417913
chr10	35420756	35421222
chr10	35484835	35485110
chr10	35509461	35509765
chr10	35624483	35626622
chr10	38145962	38147240
chr10	38264951	38265946
chr10	38299191	38300543
chr10	38382845	38384185
chr10	38691739	38692143
chr10	43133158	43134403
chr10	43277507	43278864
chr10	43632973	43634578
chr10	43891197	43893131
chr10	43901252	43905711
chr10	43915270	43916695
chr10	43931538	43932605
chr10	43947285	43948161
chr10	43950200	43951712
chr10	44101632	44102433
chr10	44143611	44144620
chr10	45458911	45460441
chr10	45496065	45497188
chr10	45914333	45915560
chr10	45956070	45956964
chr10	45957530	45958419
chr10	46089684	46090582
chr10	46167590	46168586
chr10	49487140	49487888
chr10	49842172	49843211
chr10	49878780	49881316
chr10	49892099	49894410
chr10	50398116	50399083
chr10	50570885	50571177
chr10	51564556	51565731
chr10	52298677	52299165
chr10	52383201	52385541
chr10	52408025	52408605
chr10	53458800	53460480
chr10	54882297	54882706
chr10	58120105	58121426
chr10	60026537	60028133
chr10	60028522	60029489
chr10	60144609	60145773
chr10	61665698	61666882
chr10	61833602	61834225
chr10	61996578	61997226
chr10	62537844	62538920
chr10	64493020	64494027
chr10	64538737	64539080
chr10	64563883	64566034
chr10	64576194	64576538
chr10	65224734	65226184
chr10	65280480	65282173
chr10	65389252	65390790
chr10	67649382	67649781
chr10	69372432	69372846
chr10	69523320	69524374
chr10	69524697	69525236
chr10	69532941	69533236
chr10	69644028	69645231
chr10	69834228	69835255
chr10	70090436	70092909
chr10	70166059	70167456
chr10	70231264	70231990
chr10	70286768	70288140
chr10	70359982	70360497
chr10	70480311	70481724
chr10	70660367	70661643
chr10	70714905	70716960
chr10	70748468	70749191
chr10	70803674	70804830
chr10	70825088	70826244
chr10	70846939	70847419
chr10	70847828	70848428
chr10	70849365	70850390
chr10	70883205	70884830
chr10	70938952	70940823
chr10	70982206	70982852
chr10	71077658	71079524
chr10	71891815	71893037
chr10	71905057	71906904
chr10	71929366	71931102
chr10	71992087	71994014
chr10	72114591	72115785
chr10	72141547	72143050
chr10	72163575	72164532
chr10	72237488	72239245
chr10	72253021	72255092
chr10	72335744	72336716
chr10	72339132	72339837
chr10	72575564	72576696
chr10	72647683	72648661
chr10	73132291	73133325
chr10	73487142	73488085
chr10	73610465	73611876
chr10	73648417	73649479
chr10	73744753	73745314
chr10	73975404	73977294
chr10	74008106	74009270
chr10	74019444	74021379
chr10	74032261	74033983
chr10	74055482	74058373
chr10	74078471	74081336
chr10	74094081	74095623
chr10	74113982	74115047
chr10	74451823	74452891
chr10	74855231	74856988
chr10	74927456	74928431
chr10	75006415	75007841
chr10	75011745	75012886
chr10	75172003	75174161
chr10	75254888	75256109
chr10	75385018	75386924
chr10	75489959	75490703
chr10	75503451	75504681
chr10	75531960	75533088
chr10	75541376	75542289
chr10	75545058	75545650
chr10	75563549	75564350
chr10	75634037	75634339
chr10	75716017	75717849
chr10	75718218	75718693
chr10	75757371	75758693
chr10	75910015	75911752
chr10	75935914	75937139
chr10	76583945	76586952
chr10	76870736	76872283
chr10	76969177	76971353
chr10	77160506	77162888
chr10	77365527	77366433
chr10	77370195	77371822
chr10	79469659	79471433
chr10	79685967	79687098
chr10	79788832	79789618
chr10	79793410	79794298
chr10	80062574	80063281
chr10	80733209	80734035
chr10	81001507	81006019
chr10	81007387	81008754
chr10	81009071	81010312
chr10	81044495	81046856
chr10	81076307	81077970
chr10	81082550	81083452
chr10	81106886	81108289
chr10	81837763	81839043
chr10	81964085	81965810
chr10	82214080	82215237
chr10	82231087	82231942
chr10	82295333	82296138
chr10	85898880	85899706
chr10	88159518	88161416
chr10	88172348	88172889
chr10	88280562	88282210
chr10	88470742	88472822
chr10	88515314	88517327
chr10	88853603	88856184
chr10	89577344	89578692
chr10	89621185	89623676
chr10	89867650	89868307
chr10	90030879	90031923
chr10	90145257	90145790
chr10	90342436	90343343
chr10	90639688	90641025
chr10	90749868	90751822
chr10	91092449	91092726
chr10	91151978	91152351
chr10	91173963	91175397
chr10	91403820	91405757
chr10	91412879	91413205
chr10	91460775	91462162
chr10	91647420	91648477
chr10	92631642	92632313
chr10	92758579	92759210
chr10	93169187	93170857
chr10	93557796	93558944
chr10	93683222	93684154
chr10	94049932	94052085
chr10	94332539	94334533
chr10	94351129	94353435
chr10	94607938	94609137
chr10	95255798	95257177
chr10	95461939	95462702
chr10	96122276	96123055
chr10	96161907	96163822
chr10	96304138	96306401
chr10	96943058	96943884
chr10	97049307	97051695
chr10	97052458	97053107
chr10	97415283	97416858
chr10	97453137	97454089
chr10	97515186	97516840
chr10	97517092	97519238
chr10	97545748	97546500
chr10	97551694	97552114
chr10	97596952	97597800
chr10	97666826	97667980
chr10	97802778	97804360
chr10	97849331	97850686
chr10	97889174	97890681
chr10	98004112	98004591
chr10	98031070	98031345
chr10	98031943	98033105
chr10	98033355	98033998
chr10	98047085	98047554
chr10	98345701	98347315
chr10	98433570	98433852
chr10	98458029	98459017
chr10	98459906	98461132
chr10	98461868	98462321
chr10	98479457	98481175
chr10	98507562	98508544
chr10	98591489	98593705
chr10	99051811	99052434
chr10	99092747	99093872
chr10	99160682	99161571
chr10	99185518	99188598
chr10	99205153	99206265
chr10	99257400	99258466
chr10	99893058	99893781
chr10	99894033	99895152
chr10	100205895	100207163
chr10	101189561	101191302
chr10	101379388	101381525
chr10	101491556	101492944
chr10	101768932	101769663
chr10	101773939	101774771
chr10	101945068	101946332
chr10	101988121	101989889
chr10	102026820	102028091
chr10	102045027	102046709
chr10	102106078	102107851
chr10	102132829	102134047
chr10	102288685	102290030
chr10	102295314	102296039
chr10	102672250	102673190
chr10	102746596	102747928
chr10	102756739	102759455
chr10	102819854	102822819
chr10	103347409	103348321
chr10	103453460	103455538
chr10	103542365	103543426
chr10	103577327	103579095
chr10	103590391	103591042
chr10	103662121	103662744
chr10	103762414	103763286
chr10	103815192	103816093
chr10	103824595	103825935
chr10	103878212	103880704
chr10	103892353	103893913
chr10	103911494	103912802
chr10	104004733	104005770
chr10	104153561	104156339
chr10	104180532	104181394
chr10	104191625	104192745
chr10	104209379	104210878
chr10	104261611	104262474
chr10	104401671	104407507
chr10	104411934	104412885
chr10	104473272	104475064
chr10	104503201	104504821
chr10	104613649	104614561
chr10	104677348	104679048
chr10	104951845	104953372
chr10	105127010	105129421
chr10	105155607	105156785
chr10	105226044	105227541
chr10	105230344	105232466
chr10	105451207	105452847
chr10	105667903	105668493
chr10	105726371	105727194
chr10	105880774	105882364
chr10	106028178	106029493
chr10	106097193	106099162
chr10	106568946	106569774
chr10	109673400	109675249
chr10	110359034	110359373
chr10	111682107	111683540
chr10	111766967	111768886
chr10	112064019	112065229
chr10	112115343	112117614
chr10	112147266	112148676
chr10	112172636	112175068
chr10	112257082	112257658
chr10	112257927	112260120
chr10	112260454	112261601
chr10	112288944	112290271
chr10	112295751	112296487
chr10	112326835	112328370
chr10	112601486	112603072
chr10	112620445	112621272
chr10	112630609	112632682
chr10	112678062	112679687
chr10	113943125	113943905
chr10	114134903	114136537
chr10	114205909	114207826
chr10	114290670	114291016
chr10	115438956	115440759
chr10	115613516	115615743
chr10	115784448	115785187
chr10	115933405	115934727
chr10	116581203	116582562
chr10	116697859	116698579
chr10	119134169	119135634
chr10	119185568	119185870
chr10	119805458	119807095
chr10	120101193	120102053
chr10	120513566	120515399
chr10	120839432	120841064
chr10	120863533	120863876
chr10	120924142	120925671
chr10	120937414	120938591
chr10	120965289	120968005
chr10	121065437	121066590
chr10	121275981	121277768
chr10	121301036	121303176
chr10	121355206	121357852
chr10	121410311	121411267
chr10	121464202	121465497
chr10	121484596	121486704
chr10	121631540	121633181
chr10	121651170	121652758
chr10	121921688	121922970
chr10	122610100	122611183
chr10	123686634	123688412
chr10	123733779	123735007
chr10	124638555	124639804
chr10	124713270	124713954
chr10	124739612	124740472
chr10	124767437	124768738
chr10	124913413	124914773
chr10	125150451	125152326
chr10	125156671	125158063
chr10	125161638	125163253
chr10	125595237	125595526
chr10	126385100	126385766
chr10	126406577	126408488
chr10	126411427	126412425
chr10	126421167	126422160
chr10	126431149	126433439
chr10	126479858	126481351
chr10	126490069	126491066
chr10	126605032	126606467
chr10	127407468	127409510
chr10	127511164	127512728
chr10	129861168	129863430
chr10	129923117	129925405
chr10	131907912	131910331
chr10	131934383	131935947
chr10	133794971	133796175
chr10	134145700	134146267
chr10	134377239	134378218
chr10	134384798	134386489
chr10	135088340	135090370
chr10	135122099	135122699
chr10	135170885	135171571
chr10	135186618	135187790
chr10	135191819	135192518
chr10	135201820	135204206
chr10	135207339	135208578
chr11	207019	209157
chr11	235892	237618
chr11	267602	269448
chr11	313159	314352
chr11	355011	356428
chr11	505782	507666
chr11	535733	537743
chr11	568285	569177
chr11	614737	616577
chr11	694557	695064
chr11	695359	697269
chr11	776545	778181
chr11	797420	798499
chr11	808317	810527
chr11	826571	827931
chr11	842163	843130
chr11	910203	911598
chr11	925545	926145
chr11	1330484	1331626
chr11	1873801	1874592
chr11	1968500	1969747
chr11	2421274	2422343
chr11	2721031	2722337
chr11	2913466	2914235
chr11	3012143	3014542
chr11	3077705	3079037
chr11	3399809	3400754
chr11	3818293	3819585
chr11	3860150	3861163
chr11	3861494	3863018
chr11	3875308	3877107
chr11	3880495	3881179
chr11	3901102	3901522
chr11	3901878	3902400
chr11	3914838	3916246
chr11	4115096	4117467
chr11	5645168	5646933
chr11	5705793	5706602
chr11	5710933	5711763
chr11	6255290	6256726
chr11	6411202	6411968
chr11	6502329	6503593
chr11	6624416	6625864
chr11	6632814	6634230
chr11	6639889	6640964
chr11	6703877	6705082
chr11	6767397	6767770
chr11	7533789	7535734
chr11	7540933	7541733
chr11	7914105	7914464
chr11	8008230	8009409
chr11	8190089	8190991
chr11	8554884	8555231
chr11	8615217	8616711
chr11	8703436	8705889
chr11	8708734	8710899
chr11	8985424	8986761
chr11	9082313	9083160
chr11	9231283	9231782
chr11	9335587	9337182
chr11	9385502	9386380
chr11	9405900	9407080
chr11	9481627	9483231
chr11	9594344	9597096
chr11	9634964	9636228
chr11	10480432	10481142
chr11	10562142	10562874
chr11	10771980	10773626
chr11	10829190	10831412
chr11	10878663	10880605
chr11	11641665	11643556
chr11	11862850	11864275
chr11	13297999	13300767
chr11	13483953	13485533
chr11	13688880	13691344
chr11	14380376	14380944
chr11	14520707	14521669
chr11	14541242	14542371
chr11	16759305	16760952
chr11	17097644	17100639
chr11	17228775	17230036
chr11	17297689	17298830
chr11	18034014	18035574
chr11	18126677	18127916
chr11	18343397	18345112
chr11	18345613	18346204
chr11	18350874	18351158
chr11	18415481	18416837
chr11	18417136	18418129
chr11	18547912	18548936
chr11	18609066	18609442
chr11	18655326	18656614
chr11	18789847	18790751
chr11	19137904	19139489
chr11	19261900	19263933
chr11	19733519	19734302
chr11	19797858	19799821
chr11	20385021	20386221
chr11	20408577	20409929
chr11	22212809	22213594
chr11	22213961	22215552
chr11	22646304	22647813
chr11	22648388	22648717
chr11	22687919	22688958
chr11	22699101	22699409
chr11	22802572	22802956
chr11	22850750	22851438
chr11	26654448	26654717
chr11	27254903	27256250
chr11	27384444	27385133
chr11	27527764	27528740
chr11	28128994	28130158
chr11	28131566	28132222
chr11	30344317	30345151
chr11	31530956	31531732
chr11	32112045	32114295
chr11	32604983	32606286
chr11	32850937	32851960
chr11	32913724	32915949
chr11	33060164	33062082
chr11	33182599	33183412
chr11	33278479	33280358
chr11	33756606	33758152
chr11	33795103	33796659
chr11	34072687	34075313
chr11	34126683	34128263
chr11	34460095	34461011
chr11	34937157	34938769
chr11	35061881	35062586
chr11	35293847	35294439
chr11	35639575	35641896
chr11	35683833	35684998
chr11	36310595	36311323
chr11	36531031	36532115
chr11	43333188	43334000
chr11	43380164	43381389
chr11	43665510	43666368
chr11	43701584	43703064
chr11	43901874	43902811
chr11	44087356	44088767
chr11	44580718	44581413
chr11	44618115	44618980
chr11	44883393	44884504
chr11	45167717	45168279
chr11	45168735	45169344
chr11	45825678	45827240
chr11	45868601	45869722
chr11	45938889	45940482
chr11	45951459	45952127
chr11	46141625	46143047
chr11	46264357	46265320
chr11	46504248	46505233
chr11	46614854	46615838
chr11	46638374	46639742
chr11	46721335	46723262
chr11	46867096	46868173
chr11	46958010	46958578
chr11	47197483	47199272
chr11	47235414	47237299
chr11	47237631	47238196
chr11	47269680	47270884
chr11	47290371	47291777
chr11	47399306	47400431
chr11	47421253	47422303
chr11	47428829	47430072
chr11	47447247	47448411
chr11	47573868	47575098
chr11	47586786	47588069
chr11	47599990	47601140
chr11	47663371	47665033
chr11	47736143	47737207
chr11	47787091	47790525
chr11	47869422	47870421
chr11	57091901	57093258
chr11	57102822	57103925
chr11	57191758	57195226
chr11	57243118	57244578
chr11	57281257	57283595
chr11	57297357	57298853
chr11	57333874	57335869
chr11	57424754	57425483
chr11	57434203	57436410
chr11	57478889	57480612
chr11	57508498	57509886
chr11	57529164	57529567
chr11	58341303	58341675
chr11	58343069	58343414
chr11	58345123	58347471
chr11	58874092	58874542
chr11	58909924	58910954
chr11	58912119	58912869
chr11	58939144	58939834
chr11	58967708	58968077
chr11	58980159	58981075
chr11	59304849	59305148
chr11	59324434	59325484
chr11	59382069	59384331
chr11	59435668	59437366
chr11	59577422	59578552
chr11	59943299	59943702
chr11	60077371	60078347
chr11	60144811	60145594
chr11	60222821	60223538
chr11	60224203	60225444
chr11	60451873	60452202
chr11	60530431	60531943
chr11	60609335	60609920
chr11	60673216	60674433
chr11	60717615	60720482
chr11	60809172	60810734
chr11	60928255	60929443
chr11	60934571	60935666
chr11	61061056	61062705
chr11	61099848	61101512
chr11	61123483	61126281
chr11	61128780	61130312
chr11	61159485	61160848
chr11	61196685	61198070
chr11	61523768	61524883
chr11	61559537	61561685
chr11	61582271	61584930
chr11	61594113	61597484
chr11	61601834	61603138
chr11	61734154	61737011
chr11	61738203	61739810
chr11	61891010	61892123
chr11	62104603	62105663
chr11	62308338	62309398
chr11	62311873	62314309
chr11	62322920	62324970
chr11	62340517	62342460
chr11	62358646	62359837
chr11	62368151	62369868
chr11	62379278	62380554
chr11	62413044	62414201
chr11	62438378	62440155
chr11	62446134	62447136
chr11	62476735	62477943
chr11	62493884	62496848
chr11	62521356	62522103
chr11	62528521	62529631
chr11	62538107	62539483
chr11	62553896	62555330
chr11	62558629	62559599
chr11	62572460	62574269
chr11	62598453	62599928
chr11	62605964	62608850
chr11	62609526	62610291
chr11	62622889	62625287
chr11	62647854	62649567
chr11	63438193	63439494
chr11	63448470	63450275
chr11	63606231	63607608
chr11	63705643	63707450
chr11	63741571	63743112
chr11	63753034	63754343
chr11	63933330	63933963
chr11	63951928	63954068
chr11	63973763	63975786
chr11	63993167	63994351
chr11	63997656	63998518
chr11	64007447	64010026
chr11	64012971	64013966
chr11	64036554	64038415
chr11	64051937	64053208
chr11	64071724	64073288
chr11	64084365	64086641
chr11	64107346	64108435
chr11	64215509	64216432
chr11	64512591	64513728
chr11	64545564	64547553
chr11	64569407	64571211
chr11	64581994	64582563
chr11	64626329	64627456
chr11	64632014	64633186
chr11	64645780	64648598
chr11	64655281	64655813
chr11	64684473	64684771
chr11	64781053	64782267
chr11	64794871	64795532
chr11	64850666	64852305
chr11	64863323	64864195
chr11	64888879	64890507
chr11	64901717	64903176
chr11	64948276	64949735
chr11	65028864	65030215
chr11	65100955	65102147
chr11	65148706	65150423
chr11	65153650	65154380
chr11	65185961	65187810
chr11	65188104	65191069
chr11	65222274	65223816
chr11	65239220	65240309
chr11	65243841	65245844
chr11	65254936	65255678
chr11	65260495	65262057
chr11	65262365	65262934
chr11	65263872	65266738
chr11	65292494	65293123
chr11	65307505	65308506
[truncated: 10,270 more rows]

## Sheet: RUVBL2_peaks HCT116
RUVBL2 ChIP-Seq peaks in HCT116
chr1	894307	894744
chr1	935173	936588
chr1	954544	955648
chr1	1166576	1167569
chr1	1208854	1209689
chr1	1243363	1244232
chr1	1284972	1285322
chr1	1310372	1311198
chr1	1342316	1342938
chr1	1406776	1407166
chr1	1446502	1447549
chr1	1509515	1510897
chr1	1550516	1551535
chr1	1562942	1564722
chr1	1590214	1590770
chr1	1655544	1656141
chr1	1709511	1710610
chr1	2125972	2126876
chr1	2322602	2323485
chr1	2457451	2458319
chr1	2477560	2478824
chr1	3816623	3818176
chr1	6052031	6053004
chr1	6265012	6266594
chr1	6295778	6296442
chr1	6453213	6454143
chr1	6479799	6480310
chr1	6614303	6614895
chr1	6662682	6664462
chr1	6673095	6673856
chr1	6761289	6762245
chr1	6844279	6845402
chr1	8877546	8878200
chr1	8937970	8939499
chr1	9294422	9295076
chr1	9488783	9489353
chr1	9599287	9599998
chr1	10092792	10093771
chr1	10490283	10491185
chr1	10534846	10535457
chr1	11322401	11323071
chr1	11332816	11333733
chr1	11865357	11866548
chr1	11968483	11969784
chr1	11994362	11995038
chr1	12040055	12040758
chr1	12141692	12142174
chr1	16160880	16163036
chr1	16301873	16302700
chr1	16532827	16534303
chr1	16693448	16694447
chr1	17380235	17380804
chr1	17763937	17765270
chr1	19577781	19579005
chr1	19811762	19812841
chr1	19922900	19924191
chr1	20834249	20834924
chr1	21112915	21114262
chr1	21502882	21503677
chr1	22109033	22110397
chr1	22351164	22352681
chr1	23670267	23671445
chr1	23694582	23695706
chr1	23885775	23886358
chr1	24017949	24018760
chr1	24117323	24117730
chr1	24151641	24152120
chr1	24513532	24514387
chr1	24968972	24970248
chr1	25558743	25559360
chr1	25664809	25665347
chr1	26437302	26438989
chr1	26798681	26799856
chr1	26826624	26827851
chr1	26946686	26948222
chr1	27018798	27019981
chr1	27113964	27115138
chr1	27226509	27227180
chr1	27317558	27318368
chr1	27648358	27649080
chr1	27718027	27719369
chr1	27816350	27817350
chr1	28156954	28157926
chr1	28559151	28559693
chr1	28654854	28656195
chr1	28677670	28678793
chr1	28831975	28833475
chr1	28969485	28970366
chr1	30182336	30183115
chr1	31191595	31192492
chr1	31537991	31539013
chr1	31769368	31770059
chr1	32109856	32111015
chr1	32409784	32411013
chr1	32644929	32645862
chr1	32859628	32860519
chr1	32965327	32966638
chr1	33115899	33117378
chr1	33282517	33284004
chr1	33815557	33816279
chr1	33896483	33897026
chr1	35324806	35325681
chr1	35497157	35497925
chr1	35657498	35658196
chr1	35658434	35659022
chr1	36022519	36023846
chr1	36106817	36107655
chr1	36395838	36397014
chr1	36554274	36554898
chr1	36689579	36690549
chr1	36851269	36852450
chr1	36929556	36930420
chr1	38273193	38274840
chr1	38325001	38325981
chr1	38477769	38478640
chr1	40024928	40025502
chr1	40072064	40072543
chr1	40204210	40204808
chr1	40254343	40255114
chr1	40348779	40349445
chr1	40505405	40506698
chr1	40562482	40563169
chr1	40626740	40627667
chr1	40723364	40724249
chr1	41156973	41158093
chr1	41445086	41446028
chr1	41706869	41708188
chr1	42799915	42801522
chr1	43147431	43149154
chr1	43282356	43283140
chr1	43389773	43390541
chr1	43423688	43425043
chr1	43637742	43638485
chr1	43814074	43815435
chr1	43833462	43834128
chr1	43855240	43855834
chr1	44115355	44116388
chr1	44172843	44173668
chr1	44495503	44496426
chr1	45097171	45098415
chr1	45187218	45187503
chr1	45240907	45241797
chr1	45265275	45266316
chr1	45272937	45273770
chr1	45768912	45769988
chr1	46015784	46016742
chr1	46151773	46153244
chr1	46648809	46649424
chr1	46713237	46713668
chr1	46768488	46769589
chr1	47799286	47800360
chr1	51425666	51426264
chr1	51796345	51797323
chr1	51984615	51985339
chr1	52082599	52083085
chr1	52344196	52345135
chr1	52521690	52522405
chr1	52869480	52870729
chr1	53018471	53019359
chr1	53703865	53704562
chr1	53791721	53793399
chr1	54665457	54666599
chr1	59165116	59165895
chr1	59249548	59251630
chr1	59369224	59369814
chr1	59762013	59762891
chr1	60279790	60280860
chr1	61547298	61547935
chr1	62190475	62191128
chr1	62587786	62588332
chr1	62901658	62903444
chr1	63988661	63989415
chr1	65532252	65533070
chr1	65885806	65886850
chr1	67390285	67391404
chr1	67519455	67520281
chr1	67895577	67896943
chr1	70670949	70671776
chr1	70819978	70820766
chr1	71546303	71547099
chr1	75198694	75199273
chr1	77684857	77685367
chr1	78147942	78149620
chr1	78443971	78445359
chr1	84719503	84720017
chr1	84971433	84972593
chr1	85039585	85040424
chr1	85513781	85514688
chr1	86042161	86043019
chr1	86046108	86047309
chr1	87169742	87171309
chr1	87379523	87380677
chr1	89149376	89150808
chr1	89458063	89459021
chr1	89989611	89991106
chr1	90460299	90461166
chr1	91486723	91488157
chr1	91966402	91967235
chr1	92764118	92764824
chr1	93297408	93298019
chr1	93544469	93545074
chr1	93811163	93812069
chr1	94311707	94312393
chr1	94312681	94313868
chr1	94344111	94345056
chr1	95071227	95071809
chr1	97186920	97188044
chr1	100503353	100504514
chr1	100598073	100598996
chr1	100714925	100715723
chr1	101360252	101361867
chr1	107599066	107600124
chr1	109234604	109235580
chr1	109633074	109633641
chr1	110026369	110027068
chr1	110880372	110882451
chr1	111505728	111507109
chr1	111746319	111747269
chr1	111991590	111992511
chr1	112281805	112282377
chr1	113161323	113162702
chr1	114447234	114448216
chr1	114471719	114472692
chr1	115259030	115259679
chr1	115299892	115300962
chr1	118471598	118472611
chr1	119682703	119684004
chr1	145395293	145397920
chr1	145507295	145507908
chr1	146643694	146644960
chr1	146713977	146715040
chr1	147071271	147072161
chr1	149899435	149900425
chr1	150039035	150040053
chr1	150208265	150208950
chr1	150336092	150337560
chr1	150459262	150460129
chr1	150551716	150552458
chr1	150601411	150602776
chr1	150848694	150849574
chr1	151042765	151043893
chr1	151138155	151138796
chr1	151226924	151227515
chr1	151253548	151255181
chr1	151371596	151372268
chr1	151431541	151432459
chr1	151735387	151736232
chr1	153606289	153607014
chr1	153643195	153644697
chr1	153895194	153896061
chr1	153935808	153936404
chr1	153939567	153940548
chr1	153949649	153950492
chr1	154192544	154194207
chr1	154244639	154245296
chr1	154297179	154298225
chr1	154580443	154581423
chr1	154599900	154600715
chr1	154908909	154910160
chr1	154946031	154947690
chr1	154971561	154972736
chr1	154973023	154975333
chr1	155163158	155163804
chr1	155178276	155179398
chr1	155189248	155189522
chr1	155213903	155214783
chr1	155532191	155533032
chr1	155658044	155658882
chr1	155826724	155827358
chr1	155903862	155904963
chr1	155953241	155953763
chr1	156023594	156024797
chr1	156163233	156164069
chr1	156182576	156183397
chr1	156251904	156253018
chr1	156307838	156308874
chr1	156472795	156473505
chr1	156570971	156571560
chr1	156716339	156717346
chr1	156736636	156737713
chr1	159894261	159895365
chr1	160231603	160232486
chr1	160254548	160255077
chr1	160312718	160313557
chr1	160990698	160991691
chr1	161015507	161016125
chr1	161087296	161088169
chr1	161102045	161103095
chr1	161123588	161124223
chr1	161135631	161136451
chr1	161171761	161172451
chr1	161283887	161284737
chr1	161368926	161369982
chr1	161696363	161697252
chr1	161719251	161720077
chr1	162467493	162468038
chr1	162530936	162531605
chr1	163291408	163292023
chr1	165796613	165798396
chr1	166136047	166136548
chr1	167189029	167190574
chr1	167683505	167684909
chr1	167905024	167906224
chr1	169454451	169455611
chr1	169763764	169764441
chr1	169862474	169863887
chr1	170500299	170501809
chr1	173793185	173794241
chr1	173836358	173838113
chr1	173990771	173992024
chr1	174968030	174969653
chr1	178994649	178995925
chr1	179198400	179199243
chr1	180123364	180124240
chr1	182991398	182993424
chr1	183440214	183441927
chr1	185286234	185287440
chr1	186344179	186345223
chr1	197871497	197872334
chr1	198128022	198128577
chr1	200590513	200591345
chr1	200638509	200639738
chr1	201798131	201798941
chr1	201924253	201925002
chr1	202895828	202896720
chr1	202926913	202927698
chr1	202975664	202977087
chr1	203651889	203652299
chr1	203764454	203765470
chr1	203830427	203831296
chr1	204026431	204026982
chr1	204380464	204381438
chr1	204484771	204485847
chr1	205090894	205091594
chr1	205600246	205601459
chr1	205649378	205650059
chr1	205718149	205719857
chr1	206785516	206786164
chr1	207223811	207224972
chr1	207494118	207495262
chr1	209979293	209979853
chr1	210000970	210001772
chr1	211432073	211433153
chr1	212208398	212209364
chr1	212457870	212459086
chr1	213031024	213031982
chr1	213188533	213189356
chr1	215740409	215741381
chr1	218458347	218458917
chr1	220219431	220220087
chr1	221915330	221916756
chr1	222885841	222887000
chr1	223894547	223895905
chr1	224033079	224034224
chr1	224301653	224302511
chr1	224517607	224518361
chr1	226111739	226112577
chr1	226249345	226250765
chr1	226373863	226374885
chr1	226496236	226497341
chr1	227505442	227506640
chr1	227751173	227751776
chr1	228269999	228270851
chr1	228296762	228297357
chr1	228353037	228354564
chr1	231004045	231004867
chr1	233462807	233463693
chr1	234508821	234509766
chr1	234614069	234615031
chr1	234745781	234747200
chr1	234748311	234748844
chr1	235324162	235324872
chr1	235491257	235492479
chr1	235667540	235669180
chr1	236066073	236066321
chr1	236686816	236688089
chr1	236958214	236959393
chr1	244998003	244999220
chr1	245026156	245026995
chr1	245027585	245028191
chr1	245132960	245134807
chr1	247611283	247611571
chr1	249119866	249120937
chr1	249152554	249153537
chr1	249200095	249200700
chr10	1034022	1034809
chr10	1094578	1095650
chr10	1101859	1102963
chr10	3133146	3133960
chr10	3817616	3817885
chr10	3827224	3828332
chr10	5855147	5856364
chr10	7860164	7860719
chr10	8095206	8095989
chr10	12237554	12238511
chr10	13389002	13390798
chr10	14879617	14880624
chr10	14919985	14921133
chr10	15001250	15002175
chr10	15139084	15139655
chr10	15902276	15902796
chr10	17243137	17243892
chr10	17272290	17272870
chr10	17658656	17659756
chr10	18947577	18948651
chr10	21816013	21816550
chr10	22604850	22605996
chr10	22609712	22610631
chr10	22629331	22630379
chr10	23105235	23106131
chr10	26986146	26987066
chr10	27529113	27531369
chr10	28821278	28823062
chr10	31607737	31608590
chr10	32344494	32345642
chr10	32635039	32636637
chr10	33294484	33295013
chr10	35625105	35625656
chr10	43133232	43134360
chr10	43277891	43278377
chr10	43857449	43858160
chr10	43891730	43893054
chr10	43902947	43905631
chr10	45496132	45496808
chr10	45745169	45745623
chr10	46089708	46090575
chr10	51572044	51572655
chr10	52383537	52385369
chr10	53459026	53460432
chr10	61665940	61666874
chr10	64564026	64564993
chr10	65224754	65226137
chr10	65280568	65282002
chr10	67330000	67330651
chr10	69644045	69645180
chr10	70091182	70092756
chr10	70480603	70481643
chr10	70586980	70587498
chr10	70660615	70661466
chr10	70715206	70716909
chr10	70938965	70940380
chr10	71168276	71169050
chr10	71812269	71812892
chr10	71906028	71906892
chr10	71929756	71930985
chr10	72647704	72648614
chr10	74056806	74058045
chr10	74113926	74115046
chr10	74927559	74928374
chr10	75006650	75007336
chr10	75255154	75255907
chr10	75385505	75386126
chr10	75489999	75490695
chr10	75503555	75504554
chr10	75531961	75533188
chr10	75541481	75542182
chr10	75544975	75545568
chr10	75724955	75726091
chr10	75910350	75911216
chr10	76585513	76586946
chr10	76870933	76871580
chr10	76969703	76970956
chr10	77035703	77036594
chr10	77161306	77162817
chr10	79793387	79794122
chr10	80733229	80734125
chr10	85898912	85899537
chr10	88125686	88127012
chr10	88515364	88516485
chr10	88726262	88727227
chr10	88730779	88731992
chr10	89621804	89623617
chr10	92631542	92632271
chr10	93683255	93683990
chr10	94351192	94352373
chr10	94608228	94609047
chr10	96304997	96306289
chr10	97453464	97454093
chr10	97849401	97850246
chr10	97889218	97890644
chr10	98346172	98347257
chr10	98591519	98592724
chr10	99205202	99206122
chr10	99257553	99258466
chr10	99648390	99649666
chr10	101190188	101190959
chr10	101379491	101381432
chr10	101491615	101492594
chr10	101769501	101770073
chr10	101988564	101989640
chr10	102027070	102028042
chr10	102132860	102134099
chr10	102295471	102295932
chr10	102672299	102673240
chr10	102819851	102821972
chr10	103347731	103348321
chr10	103453503	103454448
chr10	103454703	103455320
chr10	103542640	103543422
chr10	103815475	103816119
chr10	103824784	103825393
chr10	103892346	103893761
chr10	103911522	103912670
chr10	103989642	103991026
chr10	104153654	104154821
chr10	104191880	104192661
chr10	104401680	104403665
chr10	104404558	104406183
chr10	104613736	104614560
chr10	104676761	104678550
chr10	105127624	105128588
chr10	105880771	105882147
chr10	106097977	106098543
chr10	111985375	111986185
chr10	112326870	112327723
chr10	112631350	112632614
chr10	112678305	112679602
chr10	114206442	114207413
chr10	114710605	114712576
chr10	115613598	115615372
chr10	116697827	116698335
chr10	118501733	118502910
chr10	119134700	119135341
chr10	119805560	119806755
chr10	120101267	120102058
chr10	120839552	120841022
chr10	120966239	120967423
chr10	121076248	121077259
chr10	121302028	121303176
chr10	121355244	121357020
chr10	121631563	121632772
chr10	121651819	121652544
chr10	122610539	122611121
chr10	123686850	123688309
chr10	123733898	123735026
chr10	123871942	123872505
chr10	124767430	124768721
chr10	126489875	126490981
chr10	126849439	126850234
chr10	127407602	127408527
chr10	128593312	128594893
chr10	131908643	131909412
chr10	135122068	135122809
chr10	135186625	135187345
chr11	355798	356429
chr11	447938	448718
chr11	506155	507335
chr11	536502	537635
chr11	695377	696655
chr11	809012	810248
chr11	842306	843116
chr11	1968468	1969025
chr11	2950379	2952079
chr11	3013115	3013986
chr11	3818562	3819459
chr11	3862000	3863019
chr11	4115486	4116433
chr11	6640412	6640960
chr11	6947552	6948342
chr11	8008368	8009099
chr11	8703778	8704814
chr11	8985753	8986722
chr11	9405723	9407048
chr11	9481687	9483177
chr11	10314912	10315994
chr11	10562095	10563095
chr11	10772436	10773017
chr11	10829981	10830830
chr11	10879091	10880019
chr11	11862798	11864247
chr11	12188479	12189353
chr11	14520906	14521536
chr11	14912590	14914120
chr11	16759376	16760641
chr11	18547999	18548767
chr11	18655543	18656612
chr11	20385027	20385843
chr11	22850928	22851683
chr11	27527933	27528663
chr11	28131577	28132060
chr11	31530970	31531573
chr11	32913859	32914615
chr11	33060444	33062048
chr11	33182755	33183335
chr11	33278613	33280312
chr11	34072755	34074136
chr11	34126699	34127413
chr11	34937497	34938672
chr11	36310744	36311274
chr11	43380232	43381090
chr11	43665508	43666053
chr11	43901874	43902797
chr11	45826414	45826899
chr11	45868602	45869288
chr11	46142444	46144063
chr11	46258632	46260956
chr11	46264400	46265378
chr11	46638537	46639666
chr11	46721913	46722812
chr11	47198034	47199044
chr11	47270019	47270714
chr11	47429666	47430360
chr11	47447540	47448628
chr11	47586801	47587479
chr11	47600059	47601028
chr11	47788709	47789610
chr11	47869661	47870389
chr11	57092238	57093221
chr11	57102901	57103575
chr11	57434397	57436047
chr11	57479127	57480469
chr11	57529158	57529511
chr11	57549035	57549406
chr11	58345195	58347455
chr11	58939169	58939753
chr11	59382949	59384017
chr11	59522565	59523576
chr11	60609353	60609793
chr11	60673395	60674446
chr11	61129103	61130029
chr11	61196702	61198000
chr11	61559555	61560631
chr11	62341084	62342015
chr11	62358757	62359522
chr11	62494472	62496202
chr11	62521384	62522099
chr11	62553929	62555123
chr11	62598893	62599963
chr11	62606558	62607973
chr11	62648075	62649426
chr11	63580348	63581657
chr11	63684571	63686116
chr11	63753739	63754214
chr11	63997621	63998204
chr11	64036556	64038368
chr11	64084367	64085921
chr11	64570349	64571423
chr11	64774301	64774817
chr11	64781157	64782251
chr11	64808284	64808894
chr11	64851297	64852070
chr11	64863368	64864425
chr11	64889064	64890229
chr11	64901701	64902915
chr11	65082356	65083421
chr11	65189450	65190793
chr11	65264808	65265507
chr11	65265770	65266626
chr11	65306741	65308510
chr11	65341647	65342312
chr11	65478977	65480194
chr11	65548109	65548950
chr11	65686101	65687094
chr11	65728783	65729557
chr11	65769405	65770444
chr11	66034874	66036503
chr11	66056329	66057128
chr11	66112174	66112904
chr11	66138524	66140304
chr11	66206041	66206853
chr11	66247421	66248387
chr11	66277842	66278669
chr11	66383636	66384721
chr11	66405473	66406639
chr11	66444880	66446181
chr11	66610550	66611207
chr11	66886360	66886983
chr11	67250208	67250880
chr11	67275378	67276447
chr11	67979997	67981989
chr11	68227494	68228846
chr11	68671055	68671626
chr11	69452509	69454488
chr11	69454971	69456151
chr11	70244249	70244873
chr11	71638949	71640328
chr11	71791303	71792413
chr11	71813886	71814789
chr11	71823055	71824126
chr11	72145086	72145761
chr11	72524926	72526238
chr11	73472079	73472696
chr11	73490270	73490898
chr11	73498307	73500135
chr11	74459769	74460153
chr11	74659924	74660579
chr11	75110436	75111012
chr11	76155366	76156284
chr11	77348622	77349152
chr11	77530340	77532418
chr11	77850405	77850999
chr11	77899096	77899947
chr11	82782737	82783391
chr11	82867422	82868441
chr11	82904441	82905010
chr11	82996658	82997603
chr11	85339220	85339869
chr11	85358782	85359284
chr11	85375039	85376286
chr11	86013112	86013697
chr11	92930594	92931425
chr11	93473974	93475121
chr11	94226561	94227424
chr11	94800624	94801236
chr11	94882952	94885068
chr11	95522455	95524446
chr11	95656990	95657510
chr11	96122558	96123609
chr11	100621099	100621497
chr11	101981896	101982836
chr11	105947618	105948809
chr11	107328306	107328759
chr11	107879495	107880330
chr11	108092833	108094077
chr11	109963233	109964683
chr11	110166841	110167709
chr11	110198819	110199510
chr11	111741636	111742426
chr11	111895558	111896512
chr11	111956895	111957848
chr11	112096752	112097580
chr11	116643256	116644225
chr11	117014678	117015468
chr11	117198204	117199023
chr11	118306634	118307252
chr11	118660893	118662585
chr11	118888820	118889694
chr11	118927660	118928382
chr11	118938186	118938886
chr11	118955554	118956150
chr11	118964777	118966497
chr11	118972103	118973356
chr11	119204844	119205610
chr11	120195728	120196463
chr11	122451324	122452173
chr11	122932390	122933931
chr11	123611969	123612681
chr11	124669900	124670726
chr11	124745806	124746602
chr11	125461942	125462861
chr11	126081148	126081865
chr11	126138483	126139303
chr11	126173603	126174223
chr11	128367129	128367661
chr11	129872134	129873707
chr11	130184028	130185035
chr11	134093572	134094656
chr12	498075	499014
chr12	860279	862778
chr12	1057976	1059244
chr12	1099548	1100584
chr12	2921609	2922381
chr12	2985872	2987167
chr12	3067735	3068387
chr12	4757613	4758525
chr12	6481514	6482038
chr12	6602180	6603449
chr12	6642686	6644144
chr12	6771968	6772680
chr12	6960231	6962032
chr12	7034857	7035356
chr12	7053025	7054007
chr12	7070484	7071566
chr12	7079602	7080333
chr12	8234443	8235114
chr12	9102037	9102874
chr12	9216853	9217860
chr12	10765888	10766489
chr12	10826418	10827412
chr12	11323707	11324468
chr12	11801589	11802434
chr12	12848940	12849864
chr12	12869989	12870531
chr12	12877814	12879027
chr12	13153009	13153812
chr12	13254009	13254557
chr12	14518254	14519106
chr12	14955903	14956837
chr12	19282173	19283124
chr12	19592181	19593716
chr12	21590387	21591410
chr12	21654154	21655289
chr12	21809959	21811106
chr12	22697129	22697868
chr12	22777672	22778371
chr12	25538892	25539516
chr12	27090733	27091964
chr12	27863426	27864075
chr12	29533397	29534308
chr12	30848407	30849165
chr12	31478884	31479531
chr12	32908046	32909344
chr12	39298304	39299779
chr12	42719557	42720213
chr12	44199716	44200456
chr12	46120703	46121761
chr12	46383557	46385037
chr12	46519082	46519332
chr12	46662333	46663427
chr12	46776730	46778015
chr12	48499323	48500345
chr12	49075566	49076482
chr12	49110037	49111184
chr12	49245531	49246581
chr12	49350064	49350664
chr12	49392958	49393446
chr12	49454014	49455254
chr12	49523901	49525151
chr12	49658215	49659905
chr12	49716535	49717254
chr12	49961641	49962386
chr12	51157302	51158542
chr12	51419717	51420518
chr12	51441650	51442331
chr12	51611086	51612319
chr12	52418601	52419859
chr12	53399878	53401176
chr12	53715020	53715567
chr12	53772876	53774612
chr12	53845541	53846811
chr12	53894264	53895625
chr12	54069450	54070306
chr12	54410281	54410734
chr12	54411272	54412691
chr12	54673261	54675238
chr12	54718351	54719290
chr12	54867151	54867986
chr12	56109599	56110487
chr12	56131934	56132564
chr12	56211248	56212253
chr12	56320480	56321194
chr12	56435076	56436156
chr12	56497771	56498476
chr12	56509182	56510814
chr12	56545546	56546520
chr12	56551508	56552407
chr12	56582982	56584534
chr12	56727263	56728200
chr12	56842687	56843261
chr12	56861877	56862894
chr12	57039543	57040278
chr12	57118210	57119393
chr12	57480792	57482941
chr12	57505009	57506303
chr12	57824047	57825088
chr12	57856017	57856721
chr12	57881308	57882100
chr12	57914068	57914940
chr12	57915901	57916845
chr12	58087479	58088188
chr12	58165539	58166583
chr12	58176374	58176789
chr12	58240304	58241007
chr12	62996056	62997501
chr12	64797796	64799050
chr12	65152990	65153590
chr12	65563001	65563925
chr12	66628675	66629071
chr12	67662320	67664145
chr12	69080392	69081164
chr12	72057378	72058404
chr12	72233222	72233804
chr12	75904968	75905779
chr12	76478286	76478837
chr12	76741766	76742417
chr12	77157503	77158424
chr12	80328451	80329324
chr12	82751838	82753138
chr12	88535651	88536706
chr12	89747113	89748206
chr12	89918413	89920085
chr12	93861161	93861696
chr12	93963335	93965980
chr12	94070900	94071837
chr12	94853374	94854292
chr12	95611015	95612237
chr12	96252471	96253111
chr12	96429182	96429916
chr12	96589604	96590138
chr12	96793815	96794622
chr12	98897131	98898125
chr12	98908997	98910385
chr12	100535852	100536851
chr12	100660605	100661248
chr12	101673762	101674152
chr12	101801324	101802631
chr12	102091013	102092006
chr12	102270875	102271898
chr12	104322990	104324435
chr12	104350487	104351993
chr12	104359287	104360181
chr12	104531858	104532394
chr12	105351818	105352590
chr12	105629643	105630273
chr12	105955834	105956631
chr12	106641470	106642443
chr12	107167714	107168596
chr12	108079242	108079926
chr12	108954545	108955469
chr12	108955980	108957580
chr12	109248187	109248817
chr12	109490079	109490620
chr12	109914955	109915799
chr12	110010833	110011778
chr12	110718525	110720171
chr12	110841101	110842111
chr12	110905813	110907225
chr12	110939324	110940343
chr12	111180414	111181155
chr12	112036292	112037909
chr12	112279561	112280739
chr12	112819964	112820527
chr12	112825285	112825886
chr12	112846919	112847784
chr12	112856106	112857490
chr12	113622350	113623732
chr12	113737570	113738118
chr12	113795961	113796626
chr12	114403730	114404477
chr12	116962241	116962974
chr12	120554417	120555126
chr12	120638617	120639358
chr12	120729652	120730356
chr12	120875547	120876165
chr12	120883802	120884697
chr12	120966324	120967232
chr12	121148010	121148511
chr12	121453715	121454525
chr12	121789970	121790825
chr12	122231690	122232556
chr12	122237275	122239398
chr12	122240865	122241430
chr12	122326339	122327090
chr12	122710298	122710906
chr12	122750504	122751788
chr12	122906144	122907080
chr12	122985057	122985950
chr12	123011036	123012056
chr12	123371826	123372578
chr12	123458951	123460034
chr12	123717220	123718249
chr12	123756328	123757068
chr12	123849133	123850324
chr12	123942281	123943271
chr12	124067948	124069412
chr12	124086014	124087040
chr12	124117951	124118937
chr12	124456929	124458372
chr12	125398522	125400022
chr12	125412219	125413243
chr12	125423609	125424789
chr12	125477487	125478161
chr12	127256578	127256884
chr12	131355328	131357312
chr12	131727165	131727700
chr12	132195117	132195966
chr12	132413389	132414039
chr12	132628645	132629206
chr12	133136061	133137169
chr12	133404338	133406046
chr12	133757840	133758318
chr13	20356248	20357278
chr13	20451026	20451492
chr13	21347408	21348534
chr13	21476176	21477379
chr13	21714249	21714988
chr13	22177754	22178465
chr13	25086438	25087147
chr13	26795754	26796917
chr13	27825228	27826034
chr13	28194511	28195274
chr13	28195465	28196255
chr13	30168511	30170160
chr13	30497858	30498618
chr13	30880966	30881783
chr13	30995171	30996724
chr13	31039824	31040685
chr13	31191210	31192612
chr13	31735847	31736696
chr13	31773812	31775016
chr13	32888952	32890320
chr13	33111924	33113272
chr13	34116496	34117205
chr13	34391967	34392773
chr13	37573225	37573660
chr13	37574082	37575527
chr13	38923449	38924382
chr13	41345042	41345632
chr13	41495546	41496258
chr13	41634207	41636228
chr13	41768477	41769027
chr13	41837434	41838002
chr13	42614193	42614915
chr13	42845635	42846438
chr13	44765714	44766263
chr13	44880396	44881160
chr13	45010768	45011385
chr13	45151016	45152469
chr13	45491835	45492775
chr13	45563486	45564031
chr13	46038854	46039442
chr13	47370759	47371614
chr13	48807116	48808250
chr13	49549476	49551002
chr13	50017874	50018901
chr13	50069182	50070357
chr13	50570705	50571655
chr13	50698051	50699045
chr13	51483653	51484918
chr13	52157947	52158885
chr13	52585682	52586762
chr13	53024128	53025083
chr13	53029221	53030147
chr13	53226168	53227119
chr13	60971051	60971679
chr13	73355441	73356521
chr13	79979701	79980907
chr13	80915231	80915749
chr13	91999612	92000153
chr13	92000625	92001626
chr13	95253647	95254567
chr13	98628061	98629504
chr13	98794960	98795905
chr13	99852375	99853330
chr13	100258887	100259226
chr13	100623005	100623809
chr13	100632676	100634007
chr13	103248636	103249380
chr13	103497807	103498858
chr13	106571269	106571785
chr13	110438754	110440358
chr13	111364558	111366062
chr13	111566506	111568305
chr13	113241684	113242735
chr13	113862496	113864652
chr13	113951090	113951772
chr13	115046605	115048056
chr14	20773917	20774224
chr14	20810322	20812032
chr14	20922620	20923903
chr14	20929381	20930021
chr14	21149919	21151952
chr14	21152187	21153415
chr14	21457798	21458594
chr14	21571904	21572883
chr14	21737173	21738233
chr14	21905230	21905804
chr14	21944645	21945837
chr14	21978880	21980345
chr14	23235661	23236338
chr14	23387830	23388630
chr14	23398325	23399174
chr14	23399503	23400374
chr14	23475945	23476754
chr14	23503625	23504629
chr14	23563713	23565163
chr14	23770535	23771655
chr14	23789910	23791356
chr14	23938159	23939332
chr14	24610270	24611266
chr14	24682053	24683009
chr14	24711319	24712500
chr14	24835844	24837115
chr14	24911276	24912361
chr14	31091283	31091917
chr14	31494612	31496372
chr14	31676444	31677604
chr14	31712702	31713820
chr14	32545458	32547524
chr14	32721239	32721515
chr14	34529027	34529972
chr14	34930982	34931923
chr14	35342609	35344551
chr14	35590925	35592141
chr14	36789386	36790053
chr14	39643647	39645049
chr14	39901381	39902274
chr14	45722169	45723078
chr14	50052643	50053675
chr14	50064359	50066147
chr14	50086937	50087647
chr14	50100283	50102065
chr14	50234174	50235793
chr14	50328309	50329116
chr14	50467581	50468726
chr14	50582969	50583598
chr14	50778559	50779584
chr14	50998564	50999931
chr14	51134855	51135450
chr14	52117982	52119004
chr14	53162224	53162728
chr14	53173578	53174347
chr14	53684103	53684622
chr14	55518037	55519056
chr14	55737883	55739025
chr14	55878161	55878833
chr14	56066174	56066468
chr14	57734951	57736155
chr14	58618290	58619187
chr14	58764256	58766096
chr14	58893497	58894626
chr14	59950300	59951558
chr14	60557880	60559182
chr14	60797849	60798464
chr14	61447529	61448295
chr14	64108222	64109192
chr14	64805195	64805933
chr14	64969925	64971379
chr14	65453422	65454302
chr14	67826336	67827591
chr14	68161580	68162701
chr14	68283043	68283637
chr14	69259608	69260526
chr14	69262126	69263282
chr14	69619292	69620431
chr14	69864560	69865684
chr14	70233513	70234735
chr14	71067067	71067730
chr14	71786799	71787935
chr14	73392809	73394010
chr14	73524797	73525812
chr14	74416193	74417376
chr14	74550888	74551934
chr14	75229872	75230416
chr14	75593260	75594413
chr14	75642815	75643899
chr14	75744879	75745765
chr14	77786798	77788396
chr14	77923671	77924907
chr14	78082825	78083617
chr14	78173979	78174692
chr14	78227112	78227645
chr14	89020755	89021602
chr14	89883493	89884451
chr14	90797871	90798549
chr14	90848959	90849984
chr14	90863020	90864011
chr14	91580400	91580931
chr14	91975951	91977403
chr14	92505835	92506792
chr14	92572531	92573242
chr14	92587707	92588612
chr14	93581598	93582737
chr14	93673165	93674093
chr14	95623185	95624372
chr14	96968085	96968994
chr14	99947153	99948209
chr14	100704335	100705369
chr14	100705888	100707131
chr14	100842324	100843038
chr14	101052675	101053579
chr14	102276051	102276793
chr14	102414147	102415118
chr14	102552714	102554103
chr14	102605413	102606483
chr14	102785763	102786308
chr14	102990893	102991679
chr14	103057837	103059233
chr14	103799763	103801377
chr14	103995228	103995788
chr14	104095207	104095941
chr14	104798184	104798441
chr14	105282146	105282744
chr14	105940025	105940890
chr15	22833156	22834142
chr15	22892113	22893165
chr15	25683676	25684795
chr15	30114174	30115231
chr15	34393758	34394504
chr15	34516768	34517489
chr15	35837777	35838670
chr15	38543525	38544957
chr15	38546435	38546701
chr15	38746071	38746778
chr15	40861383	40861923
chr15	40885973	40886707
chr15	41047218	41047958
chr15	41245027	41245798
chr15	41407585	41408948
chr15	41522816	41523632
chr15	41575646	41576476
chr15	41624173	41625345
chr15	41694421	41695329
chr15	41836195	41836746
chr15	42264555	42265256
chr15	42349183	42349928
chr15	42565164	42565875
chr15	42840784	42841392
chr15	43425048	43426166
chr15	43663054	43663895
chr15	44719121	44720201
chr15	44828657	44829981
chr15	44955230	44956257
chr15	45879062	45879984
chr15	48623331	48624689
chr15	49447245	49448204
chr15	50646822	50647925
chr15	51057381	51058149
chr15	52028958	52030258
chr15	52263718	52264321
chr15	52860556	52861608
chr15	55611108	55611654
chr15	55818807	55819097
chr15	56285276	56286196
chr15	57025136	57025994
chr15	57179209	57179976
chr15	57211423	57212289
chr15	57998603	57999483
chr15	59062967	59063756
chr15	59225311	59226418
chr15	59664590	59665425
chr15	59980967	59982385
chr15	60770868	60771618
chr15	62682244	62683384
chr15	63448992	63449992
chr15	63795228	63796969
chr15	64387991	64388452
chr15	65903217	65903880
chr15	66796753	66797921
chr15	68569786	68570999
chr15	69109744	69111334
chr15	69112133	69113775
chr15	70390943	70392184
chr15	72410157	72410981
chr15	72667966	72668740
chr15	72766101	72766941
chr15	72963095	72963666
chr15	72978239	72978952
chr15	73075665	73076710
chr15	73343841	73344571
chr15	74219796	74220434
chr15	74907672	74908421
chr15	75135077	75135857
chr15	75198935	75199424
chr15	75248951	75250029
chr15	75628349	75628636
chr15	75660188	75661358
chr15	75746137	75747424
chr15	75917345	75918641
chr15	75932007	75933167
chr15	76135673	76136565
chr15	76603471	76604142
chr15	78556277	78557444
chr15	78591549	78592196
chr15	78729910	78731489
chr15	79164919	79166202
chr15	79603140	79603753
chr15	80188836	80189873
chr15	83654490	83655207
chr15	83679683	83680727
chr15	83735370	83736368
chr15	85523484	85525666
chr15	89010347	89011136
chr15	89164189	89164918
chr15	89877361	89878403
chr15	90118215	90119034
chr15	90708930	90709284
chr15	90808567	90809225
chr15	91473138	91473817
chr15	91474958	91475844
chr15	93352141	93352864
chr15	93374991	93375310
chr15	93443201	93443855
chr15	93447180	93447845
chr15	96873274	96874146
chr15	99190291	99191649
chr15	100105660	100106409
chr15	101142133	101143016
chr15	101262037	101262614
chr15	101817323	101817995
chr15	101834909	101835970
chr15	101874079	101874877
chr15	102264068	102265050
chr16	639024	639893
chr16	686157	687057
chr16	733254	734702
chr16	745432	746001
chr16	770603	771764
chr16	790740	791357
chr16	1358629	1359840
chr16	1401606	1402382
chr16	1429081	1430056
chr16	1470479	1471330
chr16	1524761	1525514
chr16	1543015	1543718
chr16	1660424	1661373
chr16	1821333	1822544
chr16	1822887	1823670
chr16	1832148	1833333
chr16	1876898	1877536
chr16	2014101	2015373
chr16	2021548	2022335
chr16	2033952	2034478
chr16	2059734	2060140
chr16	2204840	2205934
chr16	2214405	2215796
chr16	2255148	2255993
chr16	2264415	2266424
chr16	2317911	2318725
chr16	2563678	2564441
chr16	2570098	2571132
chr16	2588011	2588253
chr16	2801672	2803440
chr16	2827239	2828014
chr16	2917781	2918748
chr16	3030075	3030840
chr16	3070060	3071878
chr16	3199599	3201658
chr16	3201973	3203000
chr16	3314014	3314956
chr16	3332442	3333747
chr16	3767269	3767993
chr16	4321071	4323467
chr16	4357468	4358071
chr16	4363777	4365983
chr16	4474972	4476252
chr16	4664630	4666803
chr16	4674401	4675028
chr16	4783871	4784810
chr16	5083193	5084173
chr16	5121605	5122341
chr16	8890996	8892131
chr16	9057599	9057879
chr16	9172733	9173113
chr16	9184879	9185774
chr16	9391350	9391719
chr16	10837552	10838302
chr16	11439113	11439658
chr16	11890235	11891563
chr16	11944645	11945682
chr16	14378926	14379841
chr16	15736535	15737727
chr16	18801158	18802025
chr16	19566456	19567774
chr16	19729275	19730305
chr16	20752486	20753371
chr16	21311909	21313358
chr16	21963732	21964909
chr16	22308389	22309976
chr16	22960093	22960680
chr16	23159870	23161267
chr16	23464038	23464666
chr16	23568356	23569503
chr16	23607064	23607973
chr16	24550285	24551180
chr16	25060162	25060691
chr16	25268820	25269935
chr16	28223137	28224052
chr16	28288967	28289481
chr16	28503155	28503691
chr16	28833733	28834751
chr16	28834998	28835958
chr16	28936017	28937287
chr16	28985503	28986441
chr16	29816550	29817306
chr16	29818588	29819585
chr16	29826958	29827866
chr16	29955061	29955844
chr16	29973069	29973657
chr16	30006669	30007796
chr16	30087002	30087842
chr16	30103164	30104214
chr16	30366391	30367358
chr16	30389247	30390031
chr16	30406450	30407443
chr16	30418372	30419139
chr16	30440868	30442057
chr16	30537587	30538899
chr16	30569501	30570382
chr16	30645264	30646112
chr16	30661699	30663031
chr16	30669101	30671038
chr16	30709198	30710867
chr16	30773186	30773888
chr16	30907122	30908587
chr16	30933023	30935047
chr16	30968332	30969913
chr16	31084328	31085955
chr16	31128863	31129373
chr16	31470272	31471443
chr16	46722648	46724120
chr16	48277721	48278473
chr16	48418935	48419687
chr16	48643353	48644459
chr16	56553569	56554247
chr16	57219069	57220541
chr16	57481036	57481812
chr16	58058624	58059807
chr16	58548936	58549917
chr16	58663508	58664542
chr16	66785084	66785897
chr16	67204157	67204907
chr16	67260715	67261469
chr16	67595784	67597447
chr16	67840217	67840983
chr16	68056842	68057585
chr16	68344583	68345240
chr16	68877273	68878183
chr16	69107187	69107704
chr16	69165956	69166893
chr16	69373133	69373859
chr16	69556719	69557210
chr16	69599541	69600501
chr16	69788585	69789181
chr16	70284904	70286043
chr16	70323054	70323786
chr16	70557043	70558140
chr16	70834463	70835307
chr16	71322897	71323740
chr16	71842185	71843362
chr16	71879491	71880215
chr16	71928956	71929643
chr16	74330350	74331416
chr16	74640612	74641328
chr16	75498256	75498897
chr16	75681158	75681956
chr16	75682257	75682767
chr16	81039956	81041694
chr16	81110365	81111143
chr16	82044806	82045370
chr16	83932365	83933047
chr16	84651277	84652622
chr16	84733606	84734073
chr16	85588485	85589223
chr16	85644083	85647131
chr16	87350575	87351576
chr16	87417113	87418457
chr16	87421821	87422259
chr16	87799198	87800207
chr16	87840328	87841161
chr16	87983299	87985557
chr16	88600683	88600994
chr16	88636427	88637046
chr16	88772579	88773178
chr16	88850810	88852314
chr16	88868339	88869449
chr16	88877653	88879177
chr16	88923197	88923803
chr16	89159989	89160510
chr16	89307131	89307952
chr16	89626412	89627638
chr16	89787091	89788504
chr16	89939463	89940919
chr16	90038706	90039639
chr17	500448	500984
chr17	634995	636325
chr17	685125	686194
chr17	899798	900723
chr17	1302661	1303816
chr17	1419697	1420781
chr17	1732600	1733630
chr17	1944964	1945607
chr17	2239326	2240117
chr17	2295808	2297452
chr17	2302933	2305549
chr17	2414778	2415438
chr17	2496503	2498085
chr17	2614373	2615492
chr17	3571198	3572513
chr17	4046143	4047381
chr17	4607002	4607923
chr17	4642612	4643478
chr17	4843006	4843853
chr17	4850594	4853817
chr17	4870231	4871449
chr17	5185176	5185813
chr17	5322522	5323746
chr17	5372004	5372664
chr17	5388955	5390378
chr17	6915516	6916147
chr17	7145347	7146712
chr17	7155002	7156165
chr17	7210209	7211994
chr17	7307192	7308208
chr17	7338330	7340573
chr17	7386998	7388394
chr17	7464227	7466077
chr17	7486648	7488041
chr17	7589199	7590276
chr17	7590509	7591102
chr17	7738128	7739233
chr17	7744902	7746340
chr17	7746786	7748567
chr17	7760070	7762056
chr17	7835046	7835761
chr17	8065942	8066564
chr17	8089219	8091056
chr17	8124142	8125146
chr17	8125398	8127347
chr17	8149909	8152926
chr17	8286274	8287282
chr17	8338820	8339933
chr17	8534413	8535029
chr17	10600448	10601311
chr17	13972333	13973159
chr17	16120293	16121065
chr17	16189280	16189796
chr17	16283810	16284851
chr17	16341757	16342774
chr17	17140488	17141365
chr17	17183931	17184956
chr17	17380085	17380649
chr17	17494526	17495451
chr17	17739378	17740631
chr17	18086067	18087210
chr17	18162932	18164161
chr17	18217839	18218879
chr17	18759254	18759802
chr17	19265491	19266365
chr17	19280903	19281988
chr17	19880715	19881460
chr17	20945519	20947080
chr17	21117206	21118069
chr17	25659536	25660360
chr17	26578272	26579033
chr17	26645761	26646396
chr17	26684287	26684958
chr17	26988677	26989730
chr17	27046315	27047439
chr17	27051794	27054504
chr17	27070760	27071638
chr17	27139235	27139857
chr17	27181483	27182396
chr17	27276297	27276783
chr17	27278259	27279714
chr17	27717019	27718017
chr17	28443522	28444315
chr17	28618350	28619410
chr17	28804105	28804913
chr17	29297921	29298563
chr17	29421592	29422794
chr17	30676077	30677751
chr17	33288011	33288985
chr17	33307219	33308313
chr17	33469054	33469509
chr17	34135617	34136853
chr17	34890115	34891675
chr17	34900428	34901732
chr17	35715816	35716966
chr17	35766714	35767658
chr17	35848876	35850406
chr17	36830957	36831561
chr17	36907976	36909077
chr17	36955326	36956610
chr17	36981214	36982022
chr17	37025127	37026483
chr17	37355857	37356960
chr17	37607170	37608051
chr17	37774073	37774598
chr17	37844090	37844568
chr17	38136266	38137309
chr17	38210400	38210984
chr17	38375375	38376270
chr17	38443782	38444346
chr17	38803583	38804579
chr17	38974988	38975563
chr17	39844677	39845951
chr17	39967771	39969430
chr17	40021107	40021998
chr17	40168942	40169983
chr17	40687966	40688912
chr17	40830582	40832173
chr17	40950460	40950982
chr17	40984930	40986022
chr17	41116207	41117187
chr17	41150096	41150876
chr17	41276750	41277789
chr17	41363565	41364331
chr17	41855533	41856648
chr17	42092059	42092624
chr17	42147797	42148613
chr17	42276503	42278011
chr17	42295703	42297404
chr17	42401910	42402615
chr17	42422300	42422849
chr17	42634278	42635050
chr17	42766878	42767551
chr17	42767897	42768562
chr17	42785735	42786531
chr17	42976559	42977131
chr17	43138127	43138968
chr17	43224261	43226341
chr17	43238060	43239353
chr17	44269894	44271639
chr17	45726485	45728366
chr17	45908572	45909102
chr17	45972923	45974147
chr17	46018561	46019161
chr17	46048043	46048933
chr17	46125021	46126351
chr17	46178004	46179185
chr17	46687505	46688852
chr17	46703294	46704226
chr17	46969348	46970424
chr17	46985279	46986562
chr17	47021934	47022533
chr17	47269254	47270679
chr17	47337451	47338410
chr17	47784717	47785870
chr17	47865719	47866660
chr17	48228217	48229783
chr17	48276997	48278290
chr17	48450277	48450855
chr17	48555990	48556522
chr17	48784534	48785430
chr17	48796369	48797414
chr17	48943445	48945403
chr17	49197925	49198735
chr17	49230630	49231410
chr17	49243399	49244733
chr17	49336524	49338585
chr17	55037915	55038578
chr17	55162115	55163256
chr17	55184742	55185522
chr17	55333164	55334620
chr17	56064669	56066275
chr17	56083738	56085367
chr17	56296352	56296948
chr17	56494894	56495202
chr17	56709395	56709863
chr17	57231220	57233344
chr17	57286721	57287660
chr17	57642610	57643532
chr17	57696449	57697585
chr17	57921015	57922052
chr17	57969977	57971034
chr17	58155828	58156555
chr17	58469031	58470222
chr17	58676954	58677909
chr17	58754275	58755456
chr17	61522964	61523978
chr17	61677981	61678803
chr17	61850669	61852095
chr17	61904008	61905209
chr17	61919911	61921162
chr17	62493034	62493817
chr17	62501411	62503548
chr17	62658115	62658724
chr17	63052462	63053291
chr17	63119030	63119781
chr17	63555997	63558403
chr17	65241045	65241595
chr17	65821350	65822316
chr17	66031453	66032403
chr17	66287298	66288998
chr17	66452755	66454259
chr17	66507620	66509298
chr17	70335093	70335596
chr17	71188232	71189614
chr17	72510117	72511183
chr17	72919171	72919954
chr17	73029681	73031689
chr17	73042163	73043471
chr17	73178721	73179541
chr17	73200849	73202099
chr17	73266203	73267982
chr17	73511141	73512685
chr17	73520921	73522026
chr17	73662943	73663717
chr17	73780130	73781680
chr17	73851169	73852617
chr17	73975003	73976252
chr17	74068073	74068837
chr17	74349728	74350522
chr17	74721869	74723562
chr17	74732340	74734325
chr17	76210020	76210755
chr17	76337709	76339199
chr17	77770360	77771619
chr17	78009809	78010693
chr17	78428224	78429282
chr17	78518379	78519224
chr17	78865057	78866283
chr17	78965371	78965913
chr17	79093106	79093835
chr17	79212603	79213437
chr17	79438720	79439556
chr17	79479180	79482446
chr17	79519160	79520649
chr17	79632674	79634312
chr17	79678760	79679788
chr17	79791089	79791856
chr17	79818122	79819218
chr17	79825665	79827675
chr17	79827935	79830307
chr17	79935290	79935992
chr17	80023140	80023958
chr17	80055882	80057112
chr17	80170144	80171585
chr17	80231024	80231702
chr17	80249594	80251016
chr17	80376060	80376814
chr17	80415952	80416802
chr17_gl000205_random	86000	87806
chr18	158100	158812
chr18	267601	268740
chr18	657260	658804
chr18	711873	712975
chr18	812062	813190
chr18	2570824	2571783
chr18	2654971	2656193
chr18	3247303	3248060
chr18	3261429	3262375
chr18	3449195	3450347
chr18	3602818	3603580
chr18	9135885	9137219
chr18	9474955	9475729
chr18	9613926	9614583
chr18	9913356	9914613
chr18	12307933	12309060
chr18	12657960	12658765
chr18	12702517	12703285
chr18	12883621	12884515
chr18	12947950	12948668
chr18	12990858	12991757
chr18	13726307	13727277
chr18	19180003	19181260
chr18	19191739	19192923
chr18	21166253	21167089
chr18	21977186	21978106
chr18	23670106	23671401
chr18	24128293	24128841
chr18	24235996	24237320
chr18	29077672	29078617
chr18	29522770	29523733
chr18	29671592	29672893
chr18	32923713	32924695
chr18	33077402	33078177
chr18	33709049	33710120
chr18	43677789	43678533
chr18	45457305	45458024
chr18	47813860	47814708
chr18	48494145	48495007
chr18	51795421	51796835
chr18	54318218	54318915
chr18	55890865	55891675
chr18	57025694	57026789
chr18	60193434	60194326
chr18	60381967	60382911
chr18	61089262	61090316
chr18	61637147	61638065
chr18	67872567	67873410
chr18	71814835	71816148
chr18	72264430	72265920
chr18	72920929	72921797
chr18	74208070	74208668
chr18	77153781	77155344
chr18	77438983	77440445
chr18	77748021	77749422
chr19	344289	345099
chr19	506608	508096
chr19	530918	532064
chr19	796713	798000
chr19	925162	925962
chr19	982637	983136
chr19	984080	984747
chr19	1020618	1021976
chr19	1027957	1028989
chr19	1102036	1102881
chr19	1173986	1174579
chr19	1248232	1250135
chr19	1266015	1267326
chr19	1269275	1270400
chr19	1274810	1276153
chr19	1354451	1354895
chr19	1383186	1384157
chr19	1546050	1546793
chr19	1652636	1653408
chr19	1746908	1748470
chr19	1847646	1848868
chr19	1862490	1863147
chr19	1863809	1864902
chr19	2059295	2060068
chr19	2163261	2164358
chr19	2236032	2237155
chr19	2426727	2428138
chr19	2598886	2599748
chr19	2739630	2740410
chr19	2783100	2783737
chr19	3035462	3037252
chr19	3365834	3366844
chr19	3500363	3500923
chr19	3626561	3627254
chr19	3762529	3763126
chr19	4065599	4066183
chr19	4066841	4067826
chr19	4246680	4247768
chr19	4342523	4343767
chr19	4400211	4400832
chr19	4669742	4670577
chr19	4723557	4724780
chr19	4790777	4791958
chr19	4869395	4870626
chr19	4909428	4910541
chr19	4914828	4915383
chr19	5622524	5623738
chr19	5680300	5680944
chr19	5689450	5690537
chr19	5719729	5720949
chr19	5790463	5791322
chr19	5827966	5828586
chr19	5903559	5904366
chr19	6361205	6361979
chr19	6393005	6394204
chr19	6459242	6460659
chr19	7069457	7070001
chr19	7598769	7599823
chr19	7694174	7694884
chr19	7701692	7702249
chr19	8008223	8009490
chr19	8070504	8071076
chr19	8273915	8274485
chr19	8385972	8386642
chr19	8454406	8455569
chr19	8578369	8579334
chr19	9250881	9251649
chr19	9694777	9695554
chr19	9731503	9732453
chr19	9785422	9786159
chr19	9945474	9946211
chr19	10216688	10217440
chr19	10362263	10363193
chr19	10399396	10400589
chr19	10426250	10426898
chr19	10443536	10444466
chr19	10513978	10515184
chr19	10526934	10527743
chr19	10529817	10532010
chr19	10612770	10614604
chr19	10764084	10765898
chr19	10811881	10812472
chr19	10946606	10947470
chr19	11070852	11072202
chr19	11485304	11485942
chr19	11491530	11493030
chr19	11545923	11546654
chr19	11615892	11616942
chr19	11639495	11640191
chr19	12551699	12551957
chr19	12661837	12662701
chr19	12721360	12722419
chr19	12779802	12780798
chr19	12807113	12807750
chr19	12845198	12845722
chr19	12847772	12848883
chr19	12885789	12886754
chr19	12888349	12889849
chr19	12902085	12903807
chr19	12904171	12905076
chr19	13044274	13044864
chr19	13056426	13057238
chr19	13067591	13068453
chr19	13226995	13228108
chr19	13228681	13229109
chr19	13261952	13263245
chr19	13265702	13266559
chr19	13445565	13446338
chr19	13885108	13885525
chr19	13957462	13958450
chr19	14116607	14117980
chr19	14200999	14202464
chr19	14247207	14248605
chr19	14529650	14530634
chr19	14628819	14629789
chr19	15489917	15491237
chr19	15529384	15530265
chr19	15543456	15543868
chr19	15560301	15561030
chr19	15946850	15948201
chr19	16181062	16181687
chr19	16293163	16293759
chr19	16652850	16653824
chr19	16682859	16683669
chr19	16939841	16940431
chr19	17325694	17326708
chr19	17378037	17378615
chr19	17419755	17420930
chr19	17447224	17448765
chr19	17618524	17619721
chr19	17970351	17971228
chr19	18042856	18044679
chr19	18132213	18133465
chr19	18263125	18264253
chr19	18385047	18385915
chr19	18392007	18393095
chr19	18402604	18403440
chr19	18526248	18528826
chr19	18632624	18633479
chr19	18667646	18668894
chr19	18681718	18682886
chr19	18794076	18794901
chr19	19029936	19030865
chr19	19302591	19303700
chr19	19431028	19431927
chr19	19626602	19627427
chr19	19738682	19739907
chr19	28283940	28285512
chr19	30096703	30097422
chr19	30433031	30434168
chr19	32836263	32837085
chr19	32896269	32897209
chr19	33571818	33572338
chr19	33863727	33865150
chr19	34012426	34012959
chr19	34286171	34287582
chr19	34662826	34663779
chr19	34895026	34895818
chr19	34919020	34919734
chr19	35167730	35168863
chr19	35224592	35225392
chr19	35738473	35740175
chr19	35758823	35760069
chr19	36119420	36120548
chr19	36207529	36208948
chr19	36235628	36236719
chr19	36239144	36239670
chr19	36545033	36546044
chr19	36605590	36606882
chr19	36705251	36706372
chr19	36980004	36980787
chr19	37708577	37709311
chr19	38864890	38865701
chr19	39174034	39175296
chr19	39339876	39341633
chr19	39342345	39343577
chr19	39389997	39390861
chr19	39420807	39421776
chr19	39616201	39616693
chr19	39881325	39882298
chr19	39900108	39900910
chr19	39971163	39971857
chr19	40476464	40477484
chr19	40596604	40597094
chr19	40725433	40726217
chr19	41119246	41119978
chr19	41196347	41197157
chr19	41220786	41223112
chr19	41255899	41257355
chr19	41731675	41732797
chr19	41769144	41770673
chr19	41815953	41816563
chr19	41869824	41870456
chr19	41903008	41903944
chr19	41945502	41946099
chr19	42363584	42364747
chr19	42432311	42433251
chr19	42462550	42463857
chr19	42579301	42580360
chr19	42746713	42747676
chr19	42787752	42788472
chr19	42806508	42807234
chr19	44036740	44037586
chr19	44100069	44100838
chr19	44258554	44260178
chr19	44455179	44455754
chr19	44668931	44669582
chr19	45004249	45004940
chr19	45147065	45148000
chr19	45245023	45245510
chr19	45393490	45394683
chr19	45457806	45459047
chr19	45582200	45582734
chr19	45595795	45596770
chr19	45681244	45682406
chr19	45908467	45910070
chr19	45926832	45927796
chr19	46009556	46010918
chr19	46087492	46088504
chr19	46145319	46146602
chr19	46194946	46196181
chr19	46365619	46366773
chr19	46388852	46390586
chr19	47363268	47364658
chr19	47615118	47617143
chr19	47759516	47760903
chr19	47987046	47987783
chr19	48018115	48019077
chr19	48111242	48112715
chr19	48246439	48247679
chr19	48248189	48249289
chr19	48672809	48674289
chr19	48758929	48759290
chr19	48948943	48949655
chr19	48972245	48973209
chr19	49140671	49141739
chr19	49457789	49458335
chr19	49496504	49497354
chr19	49588305	49589137
chr19	49956049	49957185
chr19	49990270	49991113
chr19	49998383	49999945
chr19	50094163	50096191
chr19	50143190	50144323
chr19	50178811	50179962
chr19	50180159	50181303
chr19	50316567	50317105
chr19	50320651	50321728
chr19	50353643	50354996
chr19	50370271	50370842
[truncated: 1,807 more rows]

## Sheet: RUVBL2_peaks Hela
RUVBL2 ChIP-Seq peaks in Hela
chr1	894241	894743
chr1	1509467	1510727
chr1	1590238	1590756
chr1	1695218	1695968
chr1	3376026	3377590
chr1	5671737	5672314
chr1	6453593	6454348
chr1	7361079	7361671
chr1	8177018	8177278
chr1	8403371	8404187
chr1	8937957	8939452
chr1	8940297	8940552
chr1	10002887	10003717
chr1	10092902	10093849
chr1	12039955	12040733
chr1	15682806	15683909
chr1	16006867	16008068
chr1	16160883	16161793
chr1	16175812	16176813
chr1	16693451	16694349
chr1	17895834	17896600
chr1	19577560	19578519
chr1	19770671	19771495
chr1	20939958	20940985
chr1	21476500	21476882
chr1	21503119	21503457
chr1	21835108	21835676
chr1	23670026	23671445
chr1	24018072	24018697
chr1	24621089	24621645
chr1	25558719	25559354
chr1	25559597	25559869
chr1	26632906	26633496
chr1	26946704	26948259
chr1	27018793	27019952
chr1	27226492	27227132
chr1	28559109	28559611
chr1	28655148	28656269
chr1	28845202	28845728
chr1	31537862	31538740
chr1	32015038	32015678
chr1	32110006	32111033
chr1	32965628	32966626
chr1	33115861	33117405
chr1	33168709	33169785
chr1	33282415	33284062
chr1	33501641	33502835
chr1	35497165	35497910
chr1	35658482	35659008
chr1	36554291	36554876
chr1	36689510	36690542
chr1	36929703	36930328
chr1	38477866	38478900
chr1	39491783	39492692
chr1	39644232	39644498
chr1	41157160	41158359
chr1	41433286	41434167
chr1	45097153	45098100
chr1	45240899	45241667
chr1	45272806	45273743
chr1	46049691	46050665
chr1	46152755	46153243
chr1	46768701	46769591
chr1	48399904	48400787
chr1	51702580	51703097
chr1	52344162	52345145
chr1	52521666	52522635
chr1	53128205	53129502
chr1	54303694	54304279
chr1	59478921	59479570
chr1	62190520	62191167
chr1	62901645	62902915
chr1	67895919	67896945
chr1	70686798	70687796
chr1	70819962	70820764
chr1	71132197	71132837
chr1	75198661	75199139
chr1	76189705	76190700
chr1	77496919	77497208
chr1	78147928	78149390
chr1	78443863	78445315
chr1	86042039	86042971
chr1	86045561	86047336
chr1	87379564	87380000
chr1	89149340	89150734
chr1	90460301	90461228
chr1	91486688	91488112
chr1	91966134	91967284
chr1	94158147	94159034
chr1	94344106	94345072
chr1	94486670	94487039
chr1	98791666	98791944
chr1	100503354	100504540
chr1	100598017	100598968
chr1	100715129	100715710
chr1	101360252	101362486
chr1	104068338	104069051
chr1	108456384	108457111
chr1	109203224	109204332
chr1	109234608	109236060
chr1	109817353	109818012
chr1	110880377	110882677
chr1	113161323	113162899
chr1	113179989	113180479
chr1	113497916	113499189
chr1	114447150	114448042
chr1	115124014	115124646
chr1	115259008	115259595
chr1	117601951	117603150
chr1	119682866	119683464
chr1	144931960	144932660
chr1	145507294	145507916
chr1	145610580	145611344
chr1	150039001	150039945
chr1	150208250	150209021
chr1	150336107	150336645
chr1	150639995	150640454
chr1	151042788	151043840
chr1	151167405	151168705
chr1	151226923	151227506
chr1	151430009	151431097
chr1	151913687	151913963
chr1	152020115	152021207
chr1	153072817	153073077
chr1	153606071	153607035
chr1	153643031	153644964
chr1	153680494	153681330
chr1	153935426	153936799
chr1	153939553	153940386
chr1	154192579	154194267
chr1	154579910	154581376
chr1	154600014	154600677
chr1	154908686	154910179
chr1	154946055	154947677
chr1	155178385	155179272
chr1	155213584	155214762
chr1	155532182	155533096
chr1	156163359	156164083
chr1	156182567	156183355
chr1	156252113	156253000
chr1	156570865	156571554
chr1	156736736	156737609
chr1	160312431	160313435
chr1	161015505	161016196
chr1	161123684	161124191
chr1	161147026	161147662
chr1	161368898	161369695
chr1	162467527	162468215
chr1	164717949	164718249
chr1	165796666	165798529
chr1	167189076	167190332
chr1	167191376	167191855
chr1	167683483	167684891
chr1	169862875	169863692
chr1	170500793	170501753
chr1	173092261	173092864
chr1	173836523	173838087
chr1	173990713	173991841
chr1	174968077	174969168
chr1	178062318	178063117
chr1	178236716	178236990
chr1	179849869	179850355
chr1	179850998	179852206
chr1	183440213	183441860
chr1	186343939	186345258
chr1	186649243	186650110
chr1	193074245	193074906
chr1	200638475	200639840
chr1	200707737	200708802
chr1	201798143	201798954
chr1	201924313	201925086
chr1	203764511	203765443
chr1	204386313	204386991
chr1	204476659	204477623
chr1	205090886	205091589
chr1	206896815	206897838
chr1	207223858	207225025
chr1	207484020	207484483
chr1	207494133	207495190
chr1	211432116	211432940
chr1	211555818	211556573
chr1	211811959	211812744
chr1	212208484	212209487
chr1	212659183	212660007
chr1	214454539	214455363
chr1	214612779	214613063
chr1	217804156	217804917
chr1	218458356	218458900
chr1	218759024	218759547
chr1	224301660	224302132
chr1	225652879	225653444
chr1	225887886	225888171
chr1	225965265	225966045
chr1	226005337	226005819
chr1	226249322	226250957
chr1	226369633	226370374
chr1	226496056	226497517
chr1	228644822	228645599
chr1	230209031	230209627
chr1	230213645	230213909
chr1	230241522	230242030
chr1	231004052	231004843
chr1	233771666	233772137
chr1	233792098	233792563
chr1	234508809	234509724
chr1	234746413	234747192
chr1	234819667	234820229
chr1	234859848	234860657
chr1	234908118	234908791
chr1	235002068	235002617
chr1	236958203	236959399
chr1	237634280	237634660
chr1	241803395	241804946
chr1	244998002	244999208
chr1	245132923	245134809
chr1	246771967	246772495
chr1	246914178	246914448
chr1	246915013	246915494
chr1	249119933	249120953
chr10	729282	730107
chr10	3149617	3150063
chr10	5855262	5856053
chr10	12237572	12238677
chr10	13390259	13391542
chr10	14630067	14630326
chr10	15139135	15139642
chr10	17658586	17659407
chr10	17685496	17686112
chr10	18947933	18948500
chr10	21814229	21815690
chr10	22909228	22909755
chr10	25305483	25306469
chr10	26774846	26775651
chr10	28791244	28791702
chr10	28968024	28968277
chr10	29494357	29494934
chr10	29546009	29546588
chr10	30073348	30073639
chr10	30637759	30638455
chr10	32635022	32636629
chr10	33271145	33271629
chr10	33286929	33287578
chr10	38299300	38300446
chr10	43133210	43134204
chr10	43891672	43893061
chr10	43902597	43903779
chr10	43904250	43905644
chr10	44357834	44358087
chr10	47056698	47058292
chr10	52384041	52385369
chr10	53458981	53460411
chr10	65251790	65252433
chr10	65389207	65390797
chr10	70091151	70092877
chr10	70660502	70661144
chr10	70715178	70716889
chr10	71906233	71906845
chr10	74870705	74871324
chr10	75012219	75012801
chr10	75254958	75255920
chr10	75384954	75386111
chr10	75503551	75504530
chr10	75647041	75647910
chr10	75910396	75911392
chr10	75935992	75937072
chr10	76969652	76970814
chr10	80732976	80734070
chr10	85898913	85899656
chr10	93169184	93170867
chr10	93358177	93358680
chr10	96304991	96306212
chr10	97803016	97803990
chr10	97849372	97850212
chr10	97889575	97890597
chr10	98591561	98592323
chr10	99257511	99258292
chr10	101104553	101104847
chr10	101380310	101381434
chr10	102820206	102821405
chr10	103489547	103489991
chr10	103542570	103543385
chr10	103892347	103893792
chr10	103911707	103912719
chr10	104004951	104005717
chr10	104613993	104614561
chr10	105880715	105882134
chr10	112326870	112327709
chr10	112678305	112679507
chr10	114206477	114207358
chr10	115613700	115614696
chr10	116697859	116698415
chr10	119806178	119806707
chr10	120839565	120840947
chr10	121355977	121357014
chr10	123687443	123687935
chr10	126480216	126481358
chr11	506165	507529
chr11	8008320	8009067
chr11	8183175	8183812
chr11	8985753	8986760
chr11	9481779	9483148
chr11	9593629	9595448
chr11	10314910	10316150
chr11	10829966	10831318
chr11	10878909	10880050
chr11	16759377	16760656
chr11	17098925	17100046
chr11	17373049	17374062
chr11	18609985	18610534
chr11	18655738	18656620
chr11	19617186	19618282
chr11	27527893	27528677
chr11	31530970	31531739
chr11	32915317	32915915
chr11	33182723	33183292
chr11	34339661	34340164
chr11	34675376	34675877
chr11	34937749	34938429
chr11	36168118	36168707
chr11	36310737	36311274
chr11	43665501	43666365
chr11	44629012	44629962
chr11	46638477	46639742
chr11	46721730	46722805
chr11	47235768	47237201
chr11	47270107	47270704
chr11	47447568	47448933
chr11	47788714	47790182
chr11	47869430	47870068
chr11	57193430	57194941
chr11	57434360	57435656
chr11	57479451	57480472
chr11	57529172	57529494
chr11	58345239	58346422
chr11	59383088	59384098
chr11	61559537	61560963
chr11	61735078	61736205
chr11	62606564	62607898
chr11	62622951	62623852
chr11	62648340	62649426
chr11	64863362	64864163
chr11	65188532	65190524
chr11	65275597	65276534
chr11	65337309	65338176
chr11	65478818	65480168
chr11	65686140	65686984
chr11	65881527	65881949
chr11	66405318	66406724
chr11	66738331	66738944
chr11	66821364	66822850
chr11	67980551	67981640
chr11	68043318	68044447
chr11	68227564	68228494
chr11	69454933	69456137
chr11	71639009	71640334
chr11	71823022	71824091
chr11	73309070	73309942
chr11	73472104	73472687
chr11	73490270	73490915
chr11	73498470	73499861
chr11	73991327	73991905
chr11	75110444	75110931
chr11	76155395	76156075
chr11	76481676	76482292
chr11	77850179	77850998
chr11	82782752	82783530
chr11	82996584	82997580
chr11	85779112	85780657
chr11	85885162	85885744
chr11	85955537	85956538
chr11	93474023	93475254
chr11	95522693	95524298
chr11	95724322	95724889
chr11	107328306	107328674
chr11	107879496	107880263
chr11	108093167	108094075
chr11	111636845	111637628
chr11	111749388	111750260
chr11	111957229	111957836
chr11	111991485	111991977
chr11	114165665	114166621
chr11	116643243	116644211
chr11	118660847	118662453
chr11	118938201	118938788
chr11	118972204	118973363
chr11	119204838	119205461
chr11	122932244	122934362
chr11	125461761	125462747
chr11	126081150	126081733
chr11	126173602	126174243
chr11	126211164	126212055
chr11	129872181	129873713
chr11	130183870	130185059
chr11	134681543	134682773
chr12	498433	499000
chr12	685026	685567
chr12	1459940	1460283
chr12	4647394	4648311
chr12	4757641	4758525
chr12	5917899	5919065
chr12	6481527	6482029
chr12	6539280	6540017
chr12	6602050	6603490
chr12	6642795	6643927
chr12	6772044	6772659
chr12	7079606	7080762
chr12	8234447	8235295
chr12	10874604	10875416
chr12	11323715	11324375
chr12	12764369	12764965
chr12	12877858	12879082
chr12	12939666	12940281
chr12	13043525	13044634
chr12	14518243	14519061
chr12	14923034	14924168
chr12	16034993	16035864
chr12	21590374	21591452
chr12	21654041	21655259
chr12	21809918	21811058
chr12	23087706	23088717
chr12	26077458	26078156
chr12	27091035	27092030
chr12	29533419	29534257
chr12	31476542	31478638
chr12	46776752	46778051
chr12	48213762	48214905
chr12	49075338	49076477
chr12	49110050	49111022
chr12	49370934	49371445
chr12	49454147	49455235
chr12	49523939	49525608
chr12	50134987	50136179
chr12	50640796	50641325
chr12	51156989	51158851
chr12	51167219	51168199
chr12	51441650	51442353
chr12	53399871	53401163
chr12	53772878	53774576
chr12	53845563	53846704
chr12	54069572	54070133
chr12	54652960	54653454
chr12	54673208	54674074
chr12	54674317	54675312
chr12	54718381	54720241
chr12	56211259	56212058
chr12	56320520	56321171
chr12	56435351	56436221
chr12	56509230	56510791
chr12	56550801	56552454
chr12	56727460	56728101
chr12	56842683	56843266
chr12	56862143	56862970
chr12	57039531	57040311
chr12	57081952	57082643
chr12	57118529	57119449
chr12	57480830	57481860
chr12	58087527	58088162
chr12	58165579	58166245
chr12	59313846	59314499
chr12	62653521	62654404
chr12	62996016	62997554
chr12	63096472	63096750
chr12	65072950	65074319
chr12	65153148	65153601
chr12	65563026	65563576
chr12	66524446	66524893
chr12	66563120	66563962
chr12	67662348	67663354
chr12	69633169	69634567
chr12	72056743	72058341
chr12	72149248	72149729
chr12	72233252	72234185
chr12	75904953	75905748
chr12	76477555	76478804
chr12	79940958	79941510
chr12	80328503	80329323
chr12	82751897	82752865
chr12	90102711	90104156
chr12	92601890	92602343
chr12	94070908	94071871
chr12	95611255	95612292
chr12	98897133	98898125
chr12	99037633	99038289
chr12	102514846	102515136
chr12	104613714	104614050
chr12	105352208	105353073
chr12	105955829	105956661
chr12	106500678	106501544
chr12	106639331	106640068
chr12	107167336	107168343
chr12	107350307	107351060
chr12	108079244	108079874
chr12	108954364	108955467
chr12	108955944	108956651
chr12	109037591	109038219
chr12	110939324	110940351
chr12	112545774	112546834
chr12	112856404	112857516
chr12	117348522	117349046
chr12	120638640	120639776
chr12	120728446	120729258
chr12	120966699	120967232
chr12	121454035	121454420
chr12	122237890	122239418
chr12	122326345	122327069
chr12	122884243	122885204
chr12	123011047	123012388
chr12	124086153	124086928
chr12	125313027	125314246
chr12	131356217	131357372
chr12	131510519	131511401
chr12	131727367	131727695
chr12	132195337	132195892
chr13	20356694	20357274
chr13	21750234	21751312
chr13	22177830	22178451
chr13	26795702	26796694
chr13	29327771	29328105
chr13	30168455	30170062
chr13	31038249	31039248
chr13	31191205	31192124
chr13	34116577	34117189
chr13	37633118	37633602
chr13	38923552	38924607
chr13	42615367	42616233
chr13	44733270	44733555
chr13	44880420	44881142
chr13	45914637	45915572
chr13	48668616	48669432
chr13	48807729	48808256
chr13	49483168	49483424
chr13	49549776	49551052
chr13	52586258	52586759
chr13	53226170	53227107
chr13	60737484	60738422
chr13	60970204	60971542
chr13	74621586	74622327
chr13	92000499	92001649
chr13	99161816	99162180
chr13	103248697	103249419
chr13	108565735	108566480
chr13	109480564	109481255
chr13	109923981	109924811
chr13	110999952	111000683
chr13	111521670	111522917
chr13	112236274	112236891
chr13	113842193	113842911
chr13	113862380	113864614
chr13	114102887	114103762
chr13	114829599	114831332
chr14	20810748	20812015
chr14	20922667	20924145
chr14	21092720	21093159
chr14	21457798	21458619
chr14	21737348	21738541
chr14	21851395	21852614
chr14	23235659	23236560
chr14	23475908	23476753
chr14	23503862	23504601
chr14	23540551	23540991
chr14	23563974	23565136
chr14	23789948	23790793
chr14	23938802	23939309
chr14	24682087	24682867
chr14	31091293	31091967
chr14	31926148	31926800
chr14	35451683	35452420
chr14	35590985	35592051
chr14	37641076	37642037
chr14	39644116	39645049
chr14	45430872	45431665
chr14	45722146	45723431
chr14	50064971	50066054
chr14	50100306	50101985
chr14	50154125	50155093
chr14	50234223	50235791
chr14	50328308	50329061
chr14	50359130	50359853
chr14	50467410	50468558
chr14	53258009	53258872
chr14	55493562	55494378
chr14	55574605	55575178
chr14	55657723	55658762
chr14	55878100	55878825
chr14	56066092	56066483
chr14	57735360	57736190
chr14	58764166	58765445
chr14	59950542	59951348
chr14	60557892	60558914
chr14	61727743	61728262
chr14	64108239	64109116
chr14	64266071	64266544
chr14	64389897	64390172
chr14	64971715	64972327
chr14	65006191	65007179
chr14	65035846	65036091
chr14	65111867	65112732
chr14	67688044	67688353
chr14	67826269	67827686
chr14	68283067	68283629
chr14	69259605	69260578
chr14	69282623	69283599
chr14	69285951	69286431
chr14	69864746	69865673
chr14	70233585	70234718
chr14	70465911	70466688
chr14	71066990	71067778
chr14	73524789	73526042
chr14	73895157	73895557
chr14	74252054	74253004
chr14	74416601	74417377
chr14	74485253	74486091
chr14	74528611	74529318
chr14	74550909	74552276
chr14	77769791	77770102
chr14	78173917	78174686
chr14	78262337	78262852
chr14	81687061	81688017
chr14	81867270	81867516
chr14	90848939	90850036
chr14	91884022	91885318
chr14	91975563	91977393
chr14	92505760	92506772
chr14	100706098	100707013
chr14	100937770	100938499
chr14	100942408	100943260
chr14	102276052	102276760
chr14	102414180	102415118
chr14	102785772	102786277
chr14	103533357	103534444
chr14	103719879	103720543
chr14	103726606	103727223
chr15	22833305	22834216
chr15	26860436	26861398
chr15	26873080	26873846
chr15	29963059	29963599
chr15	34393491	34394464
chr15	35014053	35014917
chr15	35102693	35103387
chr15	40213036	40213560
chr15	40672053	40672319
chr15	41407615	41408997
chr15	41624531	41625364
chr15	41694441	41694975
chr15	41877723	41878289
chr15	41913170	41914548
chr15	42783258	42783668
chr15	44719122	44720248
chr15	44828645	44829982
chr15	44955236	44956216
chr15	49102686	49103474
chr15	49447173	49448204
chr15	49462114	49462708
chr15	50646896	50647921
chr15	51057381	51058155
chr15	52120597	52121407
chr15	52138218	52138585
chr15	52263733	52264293
chr15	52385943	52386518
chr15	52860346	52861430
chr15	55610241	55611653
chr15	60689239	60691146
chr15	64363537	64364259
chr15	66796738	66798005
chr15	67055702	67056347
chr15	67341038	67341920
chr15	67442399	67443019
chr15	68569840	68571173
chr15	75660192	75661112
chr15	75931887	75933142
chr15	76455218	76456070
chr15	79165276	79166203
chr15	80188787	80189856
chr15	83418922	83419548
chr15	83781522	83781998
chr15	89010349	89011007
chr15	89877386	89878322
chr15	90118204	90118914
chr15	90727225	90728083
chr15	93350529	93353509
chr15	93425472	93426845
chr15	93443211	93443855
chr15	93447192	93447911
chr15	93461151	93461437
chr15	99408575	99409532
chr15	99442534	99443266
chr15	101261253	101262637
chr15	101834899	101836210
chr16	1358715	1359413
chr16	1401757	1402376
chr16	1407838	1408601
chr16	2065214	2066059
chr16	2265015	2266372
chr16	2801662	2803374
chr16	2827255	2827780
chr16	3313467	3314971
chr16	4102802	4104052
chr16	4321187	4322551
chr16	4475257	4476337
chr16	5083573	5084169
chr16	9172833	9173101
chr16	11944638	11946006
chr16	12897197	12897920
chr16	14458282	14459806
chr16	14476139	14476607
chr16	18801216	18802031
chr16	23568409	23569291
chr16	24740550	24741259
chr16	30006684	30007783
chr16	30645371	30646043
chr16	30709318	30709993
chr16	30905198	30905967
chr16	30933620	30934724
chr16	31084441	31085986
chr16	31191495	31192463
chr16	31470465	31471054
chr16	48418413	48419493
chr16	48644071	48644444
chr16	67595889	67597326
chr16	68298840	68299700
chr16	68344601	68345089
chr16	68844952	68846010
chr16	69166033	69166989
chr16	70557033	70558139
chr16	71842061	71843271
chr16	71850407	71850794
chr16	73023755	73024406
chr16	73087185	73088325
chr16	73127409	73128031
chr16	74640756	74641332
chr16	74777431	74778145
chr16	75467667	75468442
chr16	80971846	80972837
chr16	81440750	81441346
chr16	81745297	81745987
chr16	85397314	85398161
chr16	86857918	86858935
chr16	86985481	86985966
chr16	87350601	87351579
chr16	87823087	87824504
chr16	87984079	87984903
chr17	500446	500950
chr17	618231	619277
chr17	684766	685900
chr17	899730	900614
chr17	1302718	1303902
chr17	2239196	2240035
chr17	2296702	2297374
chr17	2414833	2415365
chr17	2496444	2498085
chr17	4046331	4047691
chr17	4064591	4065953
chr17	4606989	4607855
chr17	4852618	4853563
chr17	5014983	5016256
chr17	5322351	5323757
chr17	5389093	5390256
chr17	7155014	7156112
chr17	7307191	7307835
chr17	7386749	7388140
chr17	7486825	7487481
chr17	7590635	7591013
chr17	7760570	7761917
chr17	8124144	8124942
chr17	8286270	8287094
chr17	9289690	9290299
chr17	9745330	9746238
chr17	10343886	10344392
chr17	15192587	15193437
chr17	16120342	16120985
chr17	16189215	16190293
chr17	16290345	16291109
chr17	16341739	16342630
chr17	17183914	17184701
chr17	17494776	17495437
chr17	18218048	18218988
chr17	19230349	19231075
chr17	19551380	19552627
chr17	19769646	19770484
chr17	21116894	21117971
chr17	26645798	26646385
chr17	26988708	26989718
chr17	27046389	27047683
chr17	27181562	27182300
chr17	28037934	28038169
chr17	28443507	28444318
chr17	28804257	28804716
chr17	29158781	29159542
chr17	29298777	29299404
chr17	30468924	30469439
chr17	30676632	30677706
chr17	33288035	33288825
chr17	33390217	33391046
chr17	33795429	33795984
chr17	34889934	34891699
chr17	36003225	36003851
chr17	36955590	36956468
chr17	37009668	37010174
chr17	37607164	37608061
chr17	37774094	37774604
chr17	38210296	38211033
chr17	38296241	38297031
chr17	38642226	38643059
chr17	40687962	40688837
chr17	40830100	40831357
chr17	40984934	40985678
chr17	41116137	41117224
chr17	42580313	42580884
chr17	42766874	42768662
chr17	43138075	43138950
chr17	43224390	43225380
chr17	43237890	43239191
chr17	43661528	43662129
chr17	44269922	44270830
chr17	45265807	45267129
chr17	45727716	45728354
chr17	46124976	46126562
chr17	47021836	47022543
chr17	47785121	47785857
chr17	48450279	48450847
chr17	48784546	48785371
chr17	49027869	49028456
chr17	54517982	54518243
chr17	55162117	55162652
chr17	55499876	55500363
chr17	56083780	56085362
chr17	56769686	56770269
chr17	57231668	57233347
chr17	57286726	57287624
chr17	57696437	57697475
chr17	57860181	57860582
chr17	58602780	58603888
chr17	59940326	59941041
chr17	60869075	60869676
chr17	61027519	61027768
chr17	61850680	61852156
chr17	61904184	61905298
chr17	62222942	62224137
chr17	62501433	62503261
chr17	66287310	66289116
chr17	66376904	66377468
chr17	66379494	66380430
chr17	66508554	66509418
chr17	67401200	67402001
chr17	67410561	67411078
chr17	73178574	73179527
chr17	73201148	73202036
chr17	73257278	73258398
chr17	73285336	73286372
chr17	73553014	73554209
chr17	73689611	73690250
chr17	74067992	74068808
chr17	74785330	74785837
chr17	75316707	75317788
chr17	76355961	76356488
chr17	76438744	76439462
chr17	76858175	76858686
chr17	77743686	77744434
chr17	78475211	78476335
chr17	78518405	78519668
chr17	78735168	78735719
chr17	78865184	78866297
chr17	79212645	79213421
chr17	80415986	80416744
chr17	81066751	81067946
chr18	711490	712752
chr18	2570822	2572009
chr18	2654963	2656131
chr18	3177833	3178455
chr18	3593381	3594416
chr18	3602884	3603590
chr18	3623443	3624538
chr18	9017385	9018054
chr18	9869908	9870357
chr18	11849818	11850387
chr18	12308292	12309093
chr18	12741217	12741919
chr18	12838185	12838673
chr18	12947982	12948694
chr18	18745674	18746146
chr18	22006289	22007222
chr18	29522701	29523600
chr18	43677773	43678744
chr18	45529368	45530790
chr18	47018531	47018961
chr18	55890857	55891686
chr18	57025716	57026732
chr18	59853336	59854221
chr18	61182180	61182835
chr18	65295441	65296088
chr18	68025077	68025744
chr18	71815142	71816369
chr18	72264428	72266162
chr18	74813445	74813896
chr18	77153834	77155251
chr18	77748036	77748939
chr18	77866873	77867806
chr19	796729	797922
chr19	892962	893209
chr19	1652645	1653383
chr19	1848250	1849049
chr19	2163582	2164229
chr19	2427337	2427910
chr19	3343659	3344244
chr19	3403605	3404876
chr19	3450710	3451950
chr19	3562384	3563231
chr19	3568555	3569670
chr19	3984801	3985765
chr19	3990026	3990643
chr19	4065528	4065833
chr19	4131085	4132023
chr19	4791206	4791858
chr19	7694187	7694863
chr19	8008302	8008857
chr19	8372718	8373476
chr19	9165521	9166704
chr19	9649108	9649652
chr19	9731658	9732507
chr19	10764122	10765388
chr19	10946560	10947356
chr19	11491897	11492896
chr19	11639553	11640238
chr19	12779968	12780750
chr19	12792135	12792921
chr19	12847627	12848703
chr19	13133528	13134303
chr19	13227139	13227826
chr19	14616461	14617248
chr19	16996972	16997697
chr19	17325915	17326616
chr19	17378051	17378528
chr19	17970397	17971131
chr19	18668318	18668777
chr19	19029886	19030767
chr19	19431333	19431906
chr19	19626710	19627477
chr19	19774253	19775152
chr19	23882996	23883424
chr19	28283990	28285152
chr19	30205857	30206791
chr19	35167759	35168874
chr19	35224295	35225459
chr19	36705419	36706345
chr19	36979805	36980813
chr19	37019116	37019777
chr19	37708654	37709271
chr19	38269835	38270541
chr19	39148313	39148948
chr19	39174046	39175354
chr19	39420792	39421803
chr19	40696253	40697255
chr19	41151946	41152692
chr19	41256154	41257824
chr19	41769682	41770623
chr19	41903063	41903925
chr19	41945513	41945926
chr19	42363662	42364552
chr19	42579735	42580146
chr19	44243724	44244292
chr19	45091997	45092266
chr19	45457853	45458856
chr19	45879380	45880175
chr19	45926882	45927788
chr19	46143984	46144997
chr19	47103948	47104479
chr19	47615256	47617020
chr19	48102054	48102663
chr19	49990368	49991561
chr19	49999031	49999922
chr19	50379839	50381192
chr19	51307507	51308550
chr19	52531213	52532177
chr19	52551981	52552678
chr19	52693104	52693772
chr19	52772641	52773382
chr19	54048577	54049374
chr19	54641144	54641676
chr19	54704293	54704978
chr19	54959448	54960588
chr19	56110546	56111609
chr19	56166404	56167211
chr19	57791053	57792276
chr19	57946300	57946930
chr19	58330766	58331315
chr2	634549	635298
chr2	677150	677823
chr2	1799086	1800293
chr2	1873916	1874407
chr2	3372841	3373132
chr2	3605470	3606494
chr2	10261798	10263458
chr2	10525838	10526494
chr2	10587727	10588612
chr2	11484919	11485629
chr2	15700609	15701604
chr2	16606789	16607410
chr2	20100969	20102194
chr2	20700465	20701104
chr2	21021965	21023004
chr2	26466885	26468035
chr2	27434660	27436186
chr2	27576613	27577500
chr2	27578958	27580113
chr2	27631905	27632849
chr2	27851797	27852158
chr2	27886259	27887012
chr2	28612974	28614035
chr2	28660236	28660699
chr2	29117046	29118470
chr2	30372506	30372761
chr2	32581633	32582499
chr2	33295003	33295573
chr2	33755055	33755341
chr2	37458331	37459058
chr2	38303671	38304738
chr2	39005042	39005429
chr2	43453570	43454538
chr2	44222904	44223738
chr2	44588315	44589107
chr2	45837711	45838598
chr2	46219302	46220103
chr2	47572177	47572630
chr2	48338437	48339295
chr2	53703971	53704603
chr2	55459057	55460329
chr2	55843736	55845066
chr2	56247722	56248219
chr2	61697986	61698852
chr2	61990916	61991887
chr2	62080764	62082587
chr2	62115396	62116115
chr2	65202501	65202759
chr2	65659411	65659911
chr2	68384446	68385345
chr2	69198719	69199478
chr2	70313206	70315357
chr2	70351259	70352521
chr2	70363019	70363912
chr2	70369124	70370173
chr2	70417614	70418488
chr2	70520372	70521213
chr2	71295212	71296067
chr2	71356905	71358006
chr2	73441364	73441897
chr2	73461151	73461802
chr2	74709891	74710657
chr2	75185273	75186186
chr2	85765508	85766545
chr2	85822276	85823273
chr2	86332593	86333632
chr2	86422052	86423452
chr2	86426331	86426877
chr2	88926781	88927787
chr2	95830946	95831561
chr2	98611707	98612815
chr2	101510252	101511329
chr2	101618409	101619551
chr2	102686649	102687116
chr2	105953664	105954431
chr2	109149805	109150994
chr2	109588345	109589298
chr2	109787895	109788617
chr2	109801922	109802481
chr2	112456399	112456938
chr2	112641133	112642421
chr2	113032748	113033706
chr2	113402630	113404193
chr2	120980460	120981322
chr2	128051516	128052515
chr2	128283793	128284719
chr2	128458741	128459921
chr2	131099787	131100732
chr2	131850517	131851715
chr2	135675705	135677253
chr2	135809675	135810294
chr2	149402100	149402981
chr2	153575002	153575703
chr2	154333300	154333885
chr2	157197709	157199642
chr2	157292390	157293142
chr2	160471721	160472744
chr2	170440789	170441706
chr2	171786453	171786953
chr2	172864706	172865163
chr2	174219086	174220207
chr2	174828206	174829454
chr2	176032468	176033503
chr2	178076875	178078255
chr2	179315422	179317050
chr2	183988841	183989763
chr2	190305506	190306608
chr2	198317762	198318893
chr2	198364359	198365112
chr2	201651573	201651852
chr2	201728429	201729562
chr2	201753757	201754707
chr2	201980753	201981901
chr2	203129510	203131284
chr2	207023756	207025121
chr2	207629894	207630779
chr2	211411599	211411860
chr2	220109959	220110452
chr2	220462171	220462781
chr2	223652436	223653129
chr2	223906367	223906623
chr2	224670894	224671357
chr2	224821951	224822406
chr2	228018569	228018864
chr2	230590644	230590916
chr2	230786614	230787659
chr2	232328421	232329656
chr2	232526752	232527398
chr2	232650880	232651729
chr2	234295080	234296786
chr2	235890012	235890642
chr2	236241788	236242072
chr2	236657560	236658676
chr2	239896302	239896786
chr2	240196054	240197192
chr2	240322689	240323841
chr2	240552350	240553113
chr2	240679755	240680666
chr2	242254084	242255959
chr2	242625644	242626842
chr2	242640497	242641572
chr20	277854	279395
chr20	2644610	2645094
chr20	3788680	3789087
chr20	3800631	3801673
chr20	5930681	5931600
chr20	8095449	8095730
chr20	10198649	10199692
chr20	11772046	11773066
chr20	17511446	17512341
chr20	17539260	17539555
chr20	17948781	17950221
chr20	18447820	18448431
chr20	21163979	21164598
chr20	21283609	21284682
chr20	25604763	25605404
chr20	30697055	30697818
chr20	32890599	32891395
chr20	33850809	33851880
chr20	33999514	34000124
chr20	34328974	34330737
chr20	35374470	35374899
chr20	35723562	35724861
chr20	36661412	36662780
chr20	36781212	36781697
chr20	42085863	42087131
chr20	43201350	43201890
chr20	43349261	43350204
chr20	44044486	44045025
chr20	44407627	44407965
chr20	44600394	44601265
chr20	44718330	44718771
chr20	47537713	47538866
chr20	47662695	47663786
chr20	48291090	48291739
chr20	49547723	49548648
chr20	49574456	49575636
chr20	50383124	50383894
chr20	50417447	50418287
chr20	50476440	50476963
chr20	52226140	52226516
chr20	54967049	54967954
chr20	55362104	55362747
chr20	57227237	57227833
chr20	57463624	57464411
chr20	60640685	60641378
chr20	60717769	60718856
chr20	61568437	61569872
chr20	61863570	61864178
chr20	62317952	62318547
chr20	62496163	62497379
chr21	17566341	17566925
chr21	27107187	27108309
chr21	30396810	30397503
chr21	30449907	30450399
chr21	33758445	33758845
chr21	33815215	33815877
chr21	33984451	33985417
chr21	34914219	34916018
chr21	36218878	36219337
chr21	38710890	38711719
chr21	39875332	39875971
chr21	40685243	40686025
chr21	42608082	42608824
chr21	42622574	42623360
chr21	43178520	43179044
chr21	44312634	44313886
chr21	44751855	44753924
chr21	45131268	45132891
chr21	45145622	45146017
chr21	45790086	45790929
chr21	46470397	46471325
chr22	18121041	18121992
chr22	18560414	18560986
chr22	19259413	19260094
chr22	19419262	19420286
chr22	19434998	19435910
chr22	19466723	19467557
chr22	20067165	20068662
chr22	21356030	21357296
chr22	24951369	24952205
chr22	25290533	25291078
chr22	25387386	25388279
chr22	29058883	29059357
chr22	29663677	29664959
chr22	29997094	29997949
chr22	31226985	31227259
chr22	31364844	31365883
chr22	32057773	32058613
chr22	35696914	35697877
chr22	35795587	35796300
chr22	39077781	39078234
chr22	39101252	39102180
chr22	39715246	39716398
chr22	39915858	39917371
chr22	41417533	41418828
chr22	41488384	41489283
chr22	41864367	41865591
chr22	41939848	41940703
chr22	42077665	42078790
chr22	42228625	42229234
chr22	42342594	42343385
chr22	42394638	42395061
chr22	42475511	42476635
chr22	42485820	42487266
chr22	43045185	43045993
chr22	43462818	43463790
chr22	43689311	43690279
chr22	46067748	46068705
chr22	46084374	46084977
chr22	46465568	46466132
chr22	50946496	50947095
chr3	4508483	4509162
chr3	4636926	4637804
chr3	5019885	5021003
chr3	6549196	6549756
chr3	10067837	10068548
chr3	12595341	12595885
chr3	12735136	12735670
chr3	12743069	12743360
chr3	12882601	12883270
chr3	14219792	14220579
chr3	14988669	14989944
chr3	15334361	15334956
chr3	19988024	19988746
chr3	33138748	33139199
chr3	37033937	37035336
chr3	38206294	38206997
chr3	39447869	39448644
chr3	47421968	47422611
chr3	48481274	48481885
chr3	48700212	48701569
chr3	48754067	48754878
chr3	49058762	49059765
chr3	49130509	49132033
chr3	50126187	50127272
chr3	50377872	50378569
chr3	51533120	51534279
chr3	52029370	52030115
chr3	52311511	52312924
chr3	56716218	56717543
chr3	57541504	57542193
chr3	57582887	57583933
chr3	57741520	57742256
chr3	66271275	66271750
chr3	67697856	67698345
chr3	71632420	71633155
chr3	88198339	88199506
chr3	93781423	93782224
chr3	97690600	97691411
chr3	99366966	99367212
chr3	100119710	100120871
chr3	101292587	101293869
chr3	101405154	101405822
chr3	101832582	101832927
chr3	112279882	112281381
chr3	113464960	113466499
chr3	119395785	119396524
chr3	119813699	119814775
chr3	121468090	121468992
chr3	122101666	122102350
chr3	122512320	122513147
chr3	123303645	123304619
chr3	124505073	124505674
chr3	127309390	127311298
chr3	127317095	127317632
chr3	127466678	127467298
chr3	127487141	127487691
chr3	127770403	127771533
chr3	128399345	128400206
chr3	128879659	128880637
chr3	128901750	128902986
chr3	128968128	128968907
chr3	130466350	130467138
chr3	131221376	131221985
chr3	132135829	132137112
chr3	133266263	133266941
chr3	133524540	133525305
chr3	134203954	134205519
chr3	136470096	136472005
chr3	137834041	137834799
chr3	139062742	139063418
chr3	141080103	141080388
chr3	141086838	141087906
chr3	141131010	141131293
chr3	141594436	141595283
chr3	142607011	142608225
chr3	142719947	142721110
chr3	149530146	149531176
chr3	149687006	149687343
chr3	149688475	149689608
chr3	150264050	150264837
chr3	151986181	151987416
chr3	156543809	156544764
chr3	156877094	156878741
chr3	158519722	158520655
chr3	160116761	160118128
chr3	160282837	160283951
chr3	160938800	160939498
chr3	167813303	167814420
chr3	169490554	169491713
chr3	169898606	169899634
chr3	170074424	170075652
chr3	171858294	171858550
chr3	172428596	172429150
chr3	174158623	174159482
chr3	176914781	176915939
chr3	177077610	177078140
chr3	178865519	178866137
chr3	179040252	179041425
chr3	179169159	179169783
chr3	179322135	179322853
chr3	180319784	180320423
chr3	180630196	180630712
chr3	183354076	183354764
chr3	183852913	183853688
chr3	183966321	183967764
chr3	185654785	185656153
chr3	186288112	186288697
chr3	186500659	186502233
chr3	188665254	188666503
chr3	189022227	189022765
chr3	189655363	189655968
chr3	194014367	194015435
chr3	194054063	194054757
chr3	194392737	194393479
chr3	197676808	197677459
chr4	1283247	1283908
chr4	4249715	4250307
chr4	15480793	15481539
chr4	16227514	16228543
chr4	17616127	17616699
chr4	18023136	18024177
chr4	24139620	24139969
chr4	39460070	39461163
chr4	41507234	41507535
chr4	57300996	57302788
chr4	57775404	57775743
chr4	74124341	74125187
chr4	77068930	77069922
chr4	78783648	78784283
chr4	83294900	83295788
chr4	83811855	83812759
chr4	83821423	83822552
chr4	84205385	84206046
chr4	84376537	84377428
chr4	87857148	87857795
chr4	90419436	90419676
chr4	95128637	95129256
chr4	99181407	99182329
chr4	100484034	100485218
chr4	103352117	103352654
chr4	103747935	103749680
chr4	106067832	106068301
chr4	107237188	107237932
chr4	109541519	109542158
chr4	109863256	109863856
chr4	113557848	113558686
chr4	114389435	114389831
chr4	119199338	119200299
chr4	119606296	119606839
chr4	120375367	120376021
chr4	122744090	122745289
chr4	124570779	124571527
chr4	128553902	128554380
chr4	129382443	129382701
chr4	129730678	129731501
chr4	130017255	130017505
chr4	140004036	140005724
chr4	140223237	140223748
chr4	146019011	146020144
chr4	151936571	151937637
chr4	152020503	152021284
chr4	152245790	152246929
chr4	152681797	152682452
chr4	154036212	154037164
chr4	156600478	156600812
chr4	174290762	174291492
chr5	407663	408484
chr5	911704	913241
chr5	1003558	1004957
chr5	1324395	1325214
chr5	1326101	1328291
chr5	1479674	1481190
chr5	1799895	1800761
chr5	1801195	1801798
chr5	3310741	3311903
chr5	6632555	6633678
chr5	9712628	9713287
chr5	10249505	10249998
chr5	10301538	10302748
chr5	10353061	10354653
chr5	14190220	14190544
chr5	16894409	16895071
chr5	16963659	16965295
chr5	17113354	17113853
chr5	17216175	17217330
chr5	32173430	32174927
chr5	32709847	32711509
chr5	33440469	33441966
chr5	34914910	34916219
chr5	37272734	37273539
chr5	37370770	37371598
chr5	38660256	38660777
chr5	39424432	39425535
chr5	40834952	40836336
chr5	42950528	42951170
chr5	42994524	42995975
chr5	43007586	43008978
chr5	43009501	43009953
chr5	43040364	43041110
chr5	43041824	43043650
chr5	43065982	43067777
chr5	43120555	43122509
chr5	43556274	43557646
chr5	43997751	43998089
chr5	44808795	44809324
chr5	52132976	52133228
chr5	52856377	52856932
chr5	54603301	54604233
chr5	58186987	58187792
chr5	60240651	60242068
chr5	60457765	60458856
chr5	61708389	61709175
chr5	64064282	64065173
chr5	64858744	64859529
chr5	64919862	64920498
chr5	65439767	65440950
chr5	68484812	68485766
chr5	71615576	71616644
chr5	71748220	71748793
chr5	72143842	72144421
chr5	74616654	74617075
chr5	77071248	77072417
chr5	79080650	79080923
chr5	79286829	79287279
chr5	81573788	81574423
chr5	90575731	90576735
chr5	93447024	93447661
chr5	93953846	93954869
chr5	95196980	95197815
chr5	95200673	95201250
chr5	98264349	98265540
chr5	105429924	105430192
chr5	108744808	108746585
chr5	111496369	111497112
chr5	112196650	112197231
chr5	114961536	114962282
chr5	115177014	115177705
chr5	115420495	115421196
chr5	118406265	118406990
chr5	126853110	126854063
chr5	130506236	130506881
chr5	132175356	132175883
chr5	132298291	132299821
chr5	133353774	133354669
chr5	133560995	133562270
chr5	133984100	133984717
chr5	134240131	134241760
chr5	137089804	137090757
chr5	137514064	137514950
chr5	137548766	137549359
chr5	137673062	137673647
chr5	137878579	137879627
chr5	137910699	137911725
chr5	138629185	138630490
chr5	140026939	140027774
chr5	140998325	140998946
chr5	142623363	142624331
chr5	145826425	145827847
chr5	148928976	148929791
chr5	149737107	149737942
chr5	149828885	149829760
chr5	150137903	150138728
chr5	150284100	150284821
chr5	151150402	151151729
chr5	154236886	154238422
chr5	154320409	154320909
chr5	159826434	159827151
chr5	162886934	162887972
chr5	169807210	169807672
chr5	170813897	170814710
chr5	172199031	172199756
chr5	172285518	172286464
chr5	172346676	172347816
chr5	173840559	173841123
chr5	175815009	175816454
chr5	176449436	176449976
chr5	178977189	178978319
chr5	179050225	179051623
chr5	180229306	180229991
chr6	2515180	2515898
chr6	2630508	2630868
chr6	2634353	2634991
chr6	2989884	2990396
chr6	3826274	3826801
chr6	4018414	4019271
chr6	4135151	4135791
chr6	5260654	5262001
chr6	6856795	6857943
chr6	8102112	8102989
chr6	10314059	10314818
chr6	10415243	10415852
chr6	12343710	12344282
chr6	14001583	14002226
chr6	14035182	14036040
chr6	17705756	17706626
chr6	17864387	17864923
chr6	17865604	17866269
chr6	18264028	18265317
chr6	20401569	20402389
chr6	20403209	20404699
chr6	20534629	20535125
chr6	24720452	24722113
chr6	26020642	26022216
chr6	26249926	26250873
chr6	26285369	26286861
chr6	26533087	26533562
chr6	26537437	26538809
chr6	27099314	27099960
chr6	27106903	27107930
chr6	27486099	27486466
chr6	27792155	27792894
chr6	27806034	27806560
chr6	27832707	27833251
chr6	27870652	27871526
chr6	28048204	28049176
chr6	28863183	28864225
chr6	30059453	30060082
chr6	30293582	30295139
chr6	30495523	30496084
chr6	30524127	30525429
chr6	30582700	30583364
chr6	30584557	30585913
chr6	30684674	30685635
chr6	31509302	31510742
chr6	31587873	31589058
chr6	31632506	31633754
chr6	31782050	31783036
chr6	31802151	31803144
chr6	32097802	32098596
chr6	32935985	32938905
chr6	32939145	32940429
chr6	33167617	33168885
chr6	33239088	33240313
chr6	33256802	33257538
chr6	33285566	33286189
chr6	34724711	34725512
chr6	36561276	36562581
chr6	36842241	36842879
chr6	41597664	41598120
chr6	41755060	41755987
chr6	42207369	42207909
chr6	42306332	42306888
chr6	42750099	42751707
chr6	42847111	42848049
chr6	42896797	42897461
chr6	43484477	43485219
chr6	44213858	44215419
chr6	52368722	52369441
chr6	53787481	53787880
chr6	57038049	57038312
chr6	57178502	57179127
chr6	64274862	64275145
chr6	64281686	64282586
chr6	64345513	64346885
chr6	73073512	73073782
chr6	74229881	74231545
chr6	74289724	74290558
chr6	74404958	74405937
chr6	76311323	76312551
chr6	79787707	79788564
chr6	82956985	82958530
chr6	86352403	86353983
chr6	86388094	86389166
chr6	89745052	89745554
chr6	99872715	99874017
chr6	99968810	99969579
chr6	106056642	106056894
chr6	106773067	106773823
chr6	107077133	107078011
chr6	109703104	109704545
chr6	111279579	111280224
chr6	111302892	111303519
chr6	111804143	111805503
chr6	114179251	114179546
chr6	116708511	116708837
chr6	119214619	119215935
chr6	125523137	125523689
chr6	126101792	126102282
chr6	127664230	127664781
chr6	133134366	133135755
chr6	136610559	136611774
chr6	138776474	138776860
chr6	149638396	149638916
chr6	150038578	150039453
chr6	155053865	155055580
chr6	155492461	155492740
chr6	157040865	157041501
chr6	157744021	157744752
chr6	160147678	160149088
chr6	169852306	169852899
chr6	170125190	170125721
chr7	915659	916421
chr7	1781649	1782609
chr7	2393445	2394604
chr7	4681321	4682405
chr7	5466012	5466983
chr7	6048408	6049176
chr7	6098250	6099010
chr7	6116684	6117373
chr7	6120841	6121442
chr7	6323206	6323867
chr7	7679770	7681059
chr7	7950869	7951124
chr7	10979300	10980289
chr7	12536669	12536933
chr7	13072234	13072493
chr7	16685284	16686346
chr7	16779877	16780129
chr7	17411738	17412028
chr7	17979335	17980634
chr7	21985083	21986168
chr7	23221273	23222670
chr7	23396848	23397096
chr7	23510708	23511519
chr7	23513642	23514500
chr7	24192441	24193017
chr7	26239148	26242180
chr7	30027389	30027662
chr7	32627038	32627391
chr7	35839886	35840960
chr7	39605673	39606254
chr7	42971543	42972246
chr7	43912493	43913243
chr7	44529607	44530572
chr7	44673223	44673935
chr7	44677512	44677999
chr7	44678726	44679836
chr7	44835248	44837195
chr7	46017628	46018226
chr7	46259770	46260056
chr7	47631233	47632629
chr7	48127979	48128945
chr7	51191396	51191681
chr7	51418037	51418308
chr7	55029276	55029811
chr7	56173903	56174468
chr7	65579637	65580556
chr7	66767150	66768019
chr7	72395271	72395628
chr7	72936106	72937205
chr7	73097371	73098135
chr7	74071461	74072185
chr7	74488994	74489986
chr7	86668912	86669189
chr7	86781349	86782688
chr7	91874672	91875496
chr7	92157822	92158357
chr7	92861282	92862148
chr7	93633053	93633947
chr7	94893458	94893780
chr7	97029552	97030165
chr7	99006232	99006788
chr7	99063363	99064083
chr7	99069137	99070664
chr7	99697994	99698539
chr7	100036943	100037877
chr7	100769531	100770553
chr7	101736590	101737271
chr7	101741029	101741715
chr7	101795989	101796789
chr7	102034033	102034323
chr7	102984542	102985381
chr7	104624087	104624972
chr7	104652889	104654839
chr7	104655184	104655649
chr7	105161774	105162902
chr7	105705340	105705893
chr7	112758476	112758940
chr7	113725394	113726486
chr7	115994854	115995492
chr7	116592899	116593809
chr7	120590552	120591500
chr7	123388888	123389739
chr7	124206632	124206895
chr7	127291348	127292413
chr7	128694340	128695482
chr7	128706450	128707167
chr7	129690813	129691416
chr7	130794172	130795186
chr7	130878060	130878586
chr7	131012067	131013254
chr7	134670936	134671848
chr7	135242416	135243428
chr7	137683447	137683804
chr7	138574819	138576688
chr7	139025769	139026604
chr7	139044965	139045613
chr7	140623938	140625076
chr7	140714468	140715009
chr7	141437644	141438425
chr7	148638993	148639308
chr7	150065089	150065958
chr7	150725119	150726104
chr7	151493597	151495214
chr7	152161032	152162082
chr7	152456532	152457661
chr7	154998058	154998578
chr7	155021750	155022203
chr7	155437122	155438006
chr7	158611122	158611738
chr7	158808111	158808716
chr7	158819205	158820856
chr8	17779920	17780729
chr8	19436242	19436855
chr8	19548657	19549247
chr8	20699805	20700431
chr8	23204301	23205046
chr8	27729957	27730778
chr8	27950384	27950961
chr8	29939578	29940844
chr8	30601408	30601965
chr8	37000109	37001167
chr8	37888398	37889531
chr8	37962254	37963321
chr8	38035606	38036048
chr8	38794548	38795576
chr8	39898723	39898978
chr8	40065615	40066358
chr8	40071830	40072382
chr8	42128679	42129432
chr8	42396659	42397527
chr8	42698004	42698759
chr8	42910993	42912235
chr8	48872529	48873646
chr8	49701281	49701803
chr8	54857827	54858465
chr8	55047673	55048396
chr8	56986778	56987367
chr8	61626597	61627539
chr8	64080625	64081659
chr8	66546167	66546819
chr8	67973972	67974894
chr8	71581144	71581737
chr8	74205478	74206426
chr8	77220300	77220580
chr8	80941897	80942637
chr8	80997380	80997957
chr8	81397727	81398121
chr8	82632801	82633657
chr8	90996361	90997006
chr8	94752523	94753322
chr8	96281067	96282496
chr8	98655786	98656674
chr8	98787782	98789256
chr8	100025024	100025907
chr8	101157837	101158304
chr8	101522089	101523055
chr8	101734254	101734993
chr8	101735863	101736380
chr8	102039124	102040157
chr8	102063516	102064151
chr8	102703026	102703466
chr8	103549026	103549647
chr8	103612807	103613615
chr8	109260488	109261144
chr8	110551939	110552976
chr8	117767498	117768216
chr8	117885965	117887245
chr8	120844836	120845537
chr8	122653536	122654729
chr8	122755132	122755410
chr8	124286274	124287169
chr8	124529089	124529504
chr8	125283571	125284431
chr8	125462536	125463296
chr8	125550748	125551822
chr8	128519610	128520200
chr8	128822049	128822878
chr8	128866228	128867107
chr8	135724635	135725608
chr8	138053176	138053497
chr8	141474154	141475325
chr8	141520962	141522475
chr8	142137318	142138287
chr8	142162403	142163023
chr8	143750794	143751693
chr8	143780966	143782107
chr8	144660300	144660945
chr8	144911195	144911884
chr8	145515772	145516432
chr8	146277756	146278101
chr9	3525926	3526953
chr9	4334526	4334865
chr9	6015389	6015866
chr9	6757120	6758047
chr9	7799235	7800054
chr9	14314339	14315434
chr9	16704738	16705574
chr9	19102845	19103249
chr9	19379836	19380627
chr9	21802010	21802888
chr9	26892274	26893059
chr9	32552227	32552841
chr9	33289967	33291119
chr9	33329212	33329522
chr9	33473689	33474189
chr9	33511111	33511369
chr9	34048975	34049678
chr9	35510682	35511454
chr9	37119951	37120712
chr9	72374405	72375303
chr9	73033038	73034588
chr9	77567273	77568128
chr9	78990058	78990377
chr9	86322447	86323691
chr9	86571050	86572165
chr9	86594142	86596070
chr9	88896643	88898036
chr9	91003356	91004287
chr9	91933091	91933966
chr9	93959573	93959826
chr9	95087295	95088462
chr9	96267008	96267699
chr9	96928094	96929549
chr9	98079008	98080305
chr9	98637340	98638582
chr9	100000360	100001128
chr9	100395166	100396199
chr9	100746007	100748412
chr9	101692036	101692656
chr9	106856007	106856867
chr9	109683314	109684056
chr9	111305610	111306155
chr9	111396501	111397195
chr9	112507916	112508427
chr9	117264086	117264969
chr9	117314147	117314761
chr9	118706501	118707147
chr9	123446956	123447484
chr9	123638448	123640024
chr9	125038324	125038789
chr9	125164611	125165124
chr9	125666725	125667971
chr9	127177461	127178029
chr9	127422634	127423003
chr9	127623650	127624969
chr9	130213339	130214632
chr9	130487099	130487588
chr9	131084482	131085590
chr9	131417711	131418449
chr9	131418737	131419553
chr9	132250101	132251662
chr9	132586197	132586807
chr9	133307810	133310378
chr9	134268526	134270285
chr9	134954980	134955430
chr9	135819800	135820554
chr9	135905668	135906603
chr9	136214774	136215368
chr9	137028922	137030092
chr9	137347901	137348730
chr9	137787917	137788656
chr9	139136930	139137802
chr9	140187497	140189111
chr9_gl000199_random	167040	168481
chrX	2846849	2847690
chrX	3732552	3733343
chrX	9430997	9431988
chrX	13128024	13128329
chrX	15692695	15694041
chrX	16789228	16789833
chrX	18720926	18721200
chrX	23760357	23761918
chrX	23799788	23800112
chrX	24072393	24073458
chrX	24167312	24168813
chrX	27416433	27417240
chrX	37544597	37545617
chrX	39872405	39874434
chrX	39991859	39993051
chrX	40033063	40036666
chrX	40653535	40653968
chrX	40943464	40944831
chrX	41192049	41194716
chrX	44731538	44733438
chrX	46179968	46180279
chrX	47003878	47004968
chrX	47052733	47053450
chrX	47092863	47093484
chrX	47341912	47343248
chrX	47420369	47421133
chrX	47517949	47518881
chrX	47880511	47881198
chrX	48432478	48433493
chrX	48455734	48456441
chrX	48754479	48755942
chrX	48768647	48769522
chrX	49125223	49126743
chrX	52949825	52950811
chrX	53254119	53254902
chrX	53448892	53449735
chrX	53710025	53711486
chrX	54208762	54210274
chrX	54556058	54557088
chrX	64754359	64754933
chrX	64855292	64855584
chrX	64863141	64863439
chrX	69353529	69354018
chrX	70503021	70504046
chrX	70752656	70753205
chrX	73511789	73512463
chrX	73833649	73834769
chrX	74375683	74376175
chrX	77041446	77041817
chrX	77154898	77155209
chrX	80135535	80135812
chrX	85302116	85302571
chrX	100075092	100075653
chrX	100662742	100663723
chrX	101854007	101854903
chrX	102611172	102611645
chrX	102941372	102942479
chrX	103401208	103401931
chrX	118924977	118926178
chrX	122866634	122867130
chrX	122993515	122994424
chrX	123094250	123096105
chrX	131622854	131623739
chrX	133594220	133594874
chrX	135962069	135963124
chrX	139015195	139015998
chrX	153235970	153238550
chrX	153626044	153627359
chrX	153665262	153665602
chrX	153991017	153992250
chrX	154254893	154255758

## Sheet: RUVBL2_peaks HepG2
RUVBL2 ChIP-Seq peaks in HepG2
chr1	894275	894753
chr1	935244	936598
chr1	1166515	1167507
chr1	1208951	1209625
chr1	1259668	1260571
chr1	1334248	1335231
chr1	1342213	1343145
chr1	1406118	1407122
chr1	1509422	1510714
chr1	1655533	1656173
chr1	1709048	1710585
chr1	2343739	2344462
chr1	3712657	3713469
chr1	3816614	3818157
chr1	6052034	6052982
chr1	6614214	6614866
chr1	6761198	6762242
chr1	8762975	8763700
chr1	8877535	8878212
chr1	8937835	8939486
chr1	9883760	9884104
chr1	10002811	10003788
chr1	10092504	10093820
chr1	10458653	10459749
chr1	10531875	10532744
chr1	10534848	10535344
chr1	11159376	11160168
chr1	11332877	11333882
chr1	12039741	12040801
chr1	16160843	16161831
chr1	16693434	16694482
chr1	17380250	17380791
chr1	19536410	19537216
chr1	19577582	19578935
chr1	19811465	19812863
chr1	20834212	20834942
chr1	20940011	20940975
chr1	21112646	21114313
chr1	21503069	21503471
chr1	22108541	22110284
chr1	22378976	22380051
chr1	22778116	22778867
chr1	23543437	23544316
chr1	23670066	23671502
chr1	23857155	23857794
chr1	24017951	24018706
chr1	24104483	24105441
chr1	24151479	24152391
chr1	24968975	24970628
chr1	25558434	25559360
chr1	26632691	26633506
chr1	26798646	26799841
chr1	26826757	26827908
chr1	26946702	26948104
chr1	27018780	27019952
chr1	27022865	27024748
chr1	27226382	27227205
chr1	27648358	27649104
chr1	27816324	27817376
chr1	28156996	28157939
chr1	28559102	28559677
chr1	28844507	28845737
chr1	29063019	29064299
chr1	31537836	31539015
chr1	31769228	31770059
chr1	32109879	32110958
chr1	32538212	32539061
chr1	32644963	32645898
chr1	32859631	32860490
chr1	32965668	32966712
chr1	33115846	33117348
chr1	33282460	33284109
chr1	33722449	33722972
chr1	35324711	35325734
chr1	35657515	35658960
chr1	36234833	36235922
chr1	36395815	36397019
chr1	36554219	36554894
chr1	36689505	36690854
chr1	36929605	36930376
chr1	38273125	38274462
chr1	38325058	38326002
chr1	38477916	38478921
chr1	40024854	40025585
chr1	40204257	40204964
chr1	40348771	40349488
chr1	40562492	40563200
chr1	40626767	40627467
chr1	41157181	41158383
chr1	41707136	41708417
chr1	42800131	42801546
chr1	43147416	43149175
chr1	43149802	43150185
chr1	44172534	44173884
chr1	45097160	45098117
chr1	45240895	45241956
chr1	45805421	45806363
chr1	46151756	46153259
chr1	46663747	46664487
chr1	46712579	46713661
chr1	46806049	46806776
chr1	47799299	47800483
chr1	51425274	51426267
chr1	51435363	51436204
chr1	51442142	51443543
chr1	52082612	52083111
chr1	52343708	52345132
chr1	52498798	52499670
chr1	52520631	52522701
chr1	52607427	52608682
chr1	52869386	52870725
chr1	53018352	53019504
chr1	53308153	53309904
chr1	53703862	53704623
chr1	53791373	53793467
chr1	54665511	54666637
chr1	55680626	55681542
chr1	57110333	57111515
chr1	59011732	59012778
chr1	59165291	59165911
chr1	61522650	61523600
chr1	62190440	62191201
chr1	62207740	62209161
chr1	62901502	62903510
chr1	63988639	63989696
chr1	64059020	64060285
chr1	64197379	64197698
chr1	65531948	65533044
chr1	65719820	65720526
chr1	65886105	65886957
chr1	67895238	67896876
chr1	70670998	70671858
chr1	70819559	70820767
chr1	75198516	75199207
chr1	76189749	76190737
chr1	78147948	78149610
chr1	78443898	78445308
chr1	84464540	84465191
chr1	84543117	84544254
chr1	84971284	84972533
chr1	85665889	85667817
chr1	86042078	86043058
chr1	87170096	87171257
chr1	87379265	87380107
chr1	93297364	93298090
chr1	93544451	93545139
chr1	93645280	93646764
chr1	94312706	94313893
chr1	94344107	94345081
chr1	94486636	94487032
chr1	95200814	95201461
chr1	99922913	99923662
chr1	100503355	100504495
chr1	100715024	100715630
chr1	101360250	101361866
chr1	101491125	101491981
chr1	104068336	104069002
chr1	105646288	105646600
chr1	109289045	109290120
chr1	109642444	109643898
chr1	109968548	109969547
chr1	110026455	110027060
chr1	110162037	110162705
chr1	110880418	110882738
chr1	111991152	111992401
chr1	112297916	112298948
chr1	113161319	113162951
chr1	113498019	113499207
chr1	113615334	113616271
chr1	114446882	114448202
chr1	115123970	115124639
chr1	115299963	115300987
chr1	119682681	119683965
chr1	120190518	120191270
chr1	145395399	145397290
chr1	145506903	145507946
chr1	145610584	145611377
chr1	146643466	146644978
chr1	147735455	147736142
chr1	150038999	150040053
chr1	150208250	150209043
chr1	150336085	150337611
chr1	150551624	150552485
chr1	150601424	150602480
chr1	150946476	150947558
chr1	151042704	151043892
chr1	151226922	151227568
chr1	151430709	151431097
chr1	151735349	151736276
chr1	153606100	153607021
chr1	153643055	153644725
chr1	153935768	153936848
chr1	153939512	153940248
chr1	153949616	153950542
chr1	154192489	154194226
chr1	154244589	154245433
chr1	154531090	154532308
chr1	154580235	154581503
chr1	154946081	154947691
chr1	155022856	155024101
chr1	155178276	155179376
chr1	155213934	155214783
chr1	155532159	155533053
chr1	155658049	155658875
chr1	156022826	156024966
chr1	156182492	156183422
chr1	156251804	156253032
chr1	156470259	156471577
chr1	156570824	156571553
chr1	156697954	156699000
chr1	156720781	156722133
chr1	156736506	156737709
chr1	160254588	160255082
chr1	160312452	160313458
chr1	161014941	161016194
chr1	161087355	161088249
chr1	161102094	161103108
chr1	161123585	161124315
chr1	161129042	161129643
chr1	161135563	161136549
chr1	161171759	161172490
chr1	161283912	161284841
chr1	161368888	161370019
chr1	162467467	162468197
chr1	163291340	163292052
chr1	164614003	164614656
chr1	164717887	164718302
chr1	165666950	165668058
chr1	165796557	165798549
chr1	166808249	166809494
chr1	167189044	167190591
chr1	167683380	167684889
chr1	169075141	169076055
chr1	169862482	169863552
chr1	172501269	172502609
chr1	173445843	173447661
chr1	173793149	173794515
chr1	174128136	174129248
chr1	174968236	174969594
chr1	174992276	174992946
chr1	179851005	179852472
chr1	179923408	179924582
chr1	182808310	182809554
chr1	183440166	183441963
chr1	185125504	185126562
chr1	185285228	185286844
chr1	186343914	186345257
chr1	186649202	186650110
chr1	193073682	193074877
chr1	193090692	193091607
chr1	200638451	200639738
chr1	201798102	201798960
chr1	201924247	201925123
chr1	201951781	201952666
chr1	202857555	202858288
chr1	202976112	202976993
chr1	205090867	205091671
chr1	205600212	205601454
chr1	205718201	205719857
chr1	206785430	206786102
chr1	207223800	207225020
chr1	207913922	207914305
chr1	209341446	209341766
chr1	211431593	211433156
chr1	212208142	212209511
chr1	212964785	212965589
chr1	213405137	213405621
chr1	215740369	215741411
chr1	218458202	218458949
chr1	220959980	220961050
chr1	221140139	221140994
chr1	221214155	221214530
chr1	221915512	221916748
chr1	222885750	222886944
chr1	224033056	224034506
chr1	224301581	224302314
chr1	224370558	224371868
chr1	224622477	224622870
chr1	225117089	225117788
chr1	225615502	225616580
chr1	226005227	226005781
chr1	226249311	226251416
chr1	226373837	226374721
chr1	226496128	226497518
chr1	227505354	227506672
chr1	227751149	227751846
chr1	228289648	228291352
chr1	228327357	228328297
chr1	228353145	228354207
chr1	228644769	228645602
chr1	229477620	229479105
chr1	229643703	229644480
chr1	229694251	229695180
chr1	229761629	229762550
chr1	231003819	231004987
chr1	231557610	231558617
chr1	233771563	233772115
chr1	234508813	234509729
chr1	234613780	234615105
chr1	234745948	234747136
chr1	234748318	234748893
chr1	235291637	235292415
chr1	235491260	235492825
chr1	235666926	235668917
chr1	236029664	236031010
chr1	236687299	236688133
chr1	238648363	238649569
chr1	243417678	243419034
chr1	244997993	244999217
chr1	245026133	245027087
chr1	245132922	245134801
chr1	247494298	247495747
chr1	249119914	249120937
chr10	180189	182346
chr10	729434	729747
chr10	1094658	1095780
chr10	3827098	3828016
chr10	5136490	5136784
chr10	5707820	5708823
chr10	5854650	5856203
chr10	7860149	7860737
chr10	12237549	12238700
chr10	13141725	13142412
chr10	13389099	13391132
chr10	14879647	14880737
chr10	14919862	14921732
chr10	15139059	15139955
chr10	15901824	15902815
chr10	17243042	17243915
chr10	17658584	17659797
chr10	17685546	17686635
chr10	17715484	17715833
chr10	18448097	18448418
chr10	21814661	21815662
chr10	23384380	23385042
chr10	23727561	23728610
chr10	25369921	25370309
chr10	28034478	28035365
chr10	28490901	28491306
chr10	28491748	28492083
chr10	28821112	28823052
chr10	29546001	29546617
chr10	31320434	31321745
chr10	32217461	32218483
chr10	32344370	32345654
chr10	32635089	32636663
chr10	33246279	33247796
chr10	35484807	35485197
chr10	38264997	38265926
chr10	38299210	38300532
chr10	43186888	43187417
chr10	43277519	43278846
chr10	43891258	43893081
chr10	43902649	43905013
chr10	47056851	47058280
chr10	52383205	52385467
chr10	60028522	60029513
chr10	60400899	60401227
chr10	62703236	62704728
chr10	65274733	65275436
chr10	65389174	65390790
chr10	69834337	69835130
chr10	69913269	69913572
chr10	70091050	70092903
chr10	70166305	70167458
chr10	70660465	70661509
chr10	70715266	70716902
chr10	70939464	70940402
chr10	71905278	71906904
chr10	71992861	71993937
chr10	72575536	72576535
chr10	74032367	74033830
chr10	74114272	74114939
chr10	74927498	74928408
chr10	75172862	75174099
chr10	75255025	75256076
chr10	75384940	75386198
chr10	75489954	75490702
chr10	75503564	75504534
chr10	75531961	75532881
chr10	75541486	75542217
chr10	75935999	75937088
chr10	76585409	76586691
chr10	76870885	76872045
chr10	79686025	79686853
chr10	80733179	80734098
chr10	88281076	88282168
chr10	88515330	88516215
chr10	89264317	89265446
chr10	89912251	89912822
chr10	91087969	91088274
chr10	91403820	91405346
chr10	92922830	92924137
chr10	93169199	93170776
chr10	94050605	94051285
chr10	94332943	94334525
chr10	96163222	96163796
chr10	97849400	97850252
chr10	97889422	97890621
chr10	98345724	98347205
chr10	98591512	98593190
chr10	99205397	99206273
chr10	101104511	101104848
chr10	101380135	101381464
chr10	101491614	101492662
chr10	102027068	102027674
chr10	102295468	102295954
chr10	102819857	102821385
chr10	103347709	103348360
chr10	103453615	103455190
chr10	103542787	103543428
chr10	103892334	103893759
chr10	104180529	104181225
chr10	104403922	104405628
chr10	104677192	104678779
chr10	105127301	105128634
chr10	105344107	105345044
chr10	105630230	105631093
chr10	105880788	105882188
chr10	106097734	106098564
chr10	111682888	111683602
chr10	112326895	112328379
chr10	112678339	112679604
chr10	114206417	114207375
chr10	115613586	115615321
chr10	116474075	116474492
chr10	116581206	116581858
chr10	116697839	116698554
chr10	119805558	119806758
chr10	120101382	120101973
chr10	120839461	120840974
chr10	120965932	120967933
chr10	121355945	121357020
chr10	121631531	121632739
chr10	122610514	122611278
chr10	123686687	123688345
chr10	124638576	124639747
chr10	124767710	124768738
chr10	126605047	126606539
chr10	127407773	127408562
chr10	127904850	127905465
chr10	131908349	131910006
chr10	131934391	131935137
chr11	235988	237220
chr11	355762	356400
chr11	449891	450554
chr11	506129	507597
chr11	808974	810253
chr11	3876037	3877740
chr11	4115458	4117509
chr11	8008326	8009151
chr11	8703751	8704824
chr11	8985696	8986772
chr11	9481714	9483215
chr11	9594356	9595545
chr11	10829251	10831340
chr11	10878682	10880329
chr11	10921156	10921987
chr11	11862928	11864221
chr11	12399003	12400060
chr11	12695395	12696462
chr11	16759392	16760712
chr11	17229234	17230037
chr11	18655628	18656592
chr11	22646442	22647709
chr11	27444784	27445122
chr11	27527858	27528711
chr11	27721735	27723166
chr11	27739825	27741030
chr11	28131569	28132114
chr11	32112373	32113531
chr11	33060463	33061982
chr11	33067531	33067900
chr11	33278511	33280330
chr11	33744204	33745314
chr11	34072740	34074290
chr11	34074522	34075309
chr11	34937401	34938618
chr11	35639830	35640841
chr11	36310655	36311300
chr11	43380187	43381321
chr11	43665487	43666187
chr11	43902028	43902699
chr11	46143437	46144154
chr11	46264550	46265387
chr11	46638487	46639709
chr11	46721821	46722828
chr11	47198063	47199163
chr11	47270095	47270715
chr11	47290737	47291802
chr11	47429643	47430425
chr11	47447515	47448492
chr11	47573909	47575156
chr11	47586864	47587446
chr11	47600058	47601005
chr11	47788039	47790165
chr11	47869460	47870182
chr11	57434370	57436237
chr11	57479175	57480449
chr11	57529168	57529546
chr11	57671072	57672350
chr11	58345248	58346426
chr11	59318412	59318901
chr11	60609339	60609821
chr11	60681314	60682378
chr11	61129105	61130091
chr11	61196728	61197985
chr11	61735104	61736217
chr11	62341114	62341900
chr11	62413593	62414220
chr11	62438788	62439825
chr11	62553893	62555243
chr11	62606534	62607693
chr11	62608258	62608852
chr11	63298709	63299325
chr11	63753617	63754224
chr11	64850925	64851972
chr11	64863321	64864237
chr11	64889374	64890266
chr11	64901738	64902888
chr11	65264777	65266626
chr11	65307495	65308545
chr11	65337251	65338300
chr11	65547419	65548409
chr11	65769383	65770441
chr11	65819348	65820242
chr11	66056109	66057209
chr11	66112265	66112863
chr11	66205970	66206627
chr11	66277835	66278393
chr11	66405629	66406424
chr11	66610492	66611238
chr11	67195701	67196245
chr11	67980004	67981787
chr11	68227574	68228607
chr11	68670798	68671663
chr11	69455115	69456211
chr11	71639049	71640381
chr11	71823042	71824098
chr11	71934156	71935233
chr11	72145101	72145736
chr11	72852784	72853890
chr11	73498831	73499684
chr11	73881708	73882636
chr11	74459763	74460597
chr11	74659818	74660649
chr11	75110458	75110972
chr11	76155360	76156246
chr11	77849835	77851066
chr11	82782706	82783410
chr11	82996731	82997592
chr11	85339282	85339917
chr11	85358747	85359303
chr11	93517072	93518386
chr11	94226532	94227472
chr11	94706383	94707140
chr11	95522257	95524432
chr11	95656813	95657509
chr11	95961652	95962004
chr11	101980622	101982910
chr11	102176657	102177286
chr11	102962055	102963269
chr11	107328262	107328834
chr11	107436029	107436583
chr11	108093112	108094103
chr11	108368244	108369347
chr11	109963232	109964783
chr11	110166461	110167731
chr11	111636484	111637690
chr11	111944687	111945266
chr11	111956832	111958030
chr11	114165627	114167299
chr11	114270782	114271673
chr11	114309917	114310904
chr11	117014649	117015509
chr11	118286474	118286822
chr11	118306139	118307717
chr11	118401101	118402161
chr11	118938165	118938893
chr11	118972300	118973178
chr11	119039379	119040167
chr11	119204838	119206018
chr11	120206389	120207467
chr11	122932507	122934396
chr11	125461692	125463046
chr11	125495291	125496622
chr11	126081158	126081769
chr11	126138463	126139317
chr11	126173551	126174282
chr11	128366690	128367712
chr11	129872165	129873725
chr11	130183934	130185067
chr11	134122923	134123865
chr12	861207	862370
chr12	1099506	1100868
chr12	1799785	1800766
chr12	2921789	2922455
chr12	2985683	2987625
chr12	4647382	4648316
chr12	4757663	4758622
chr12	5915451	5915870
chr12	6602047	6603493
chr12	6771987	6772732
chr12	6960898	6962023
chr12	7053078	7054029
chr12	7070427	7071579
chr12	7079330	7080635
chr12	8178945	8179818
chr12	8234427	8235429
chr12	8850582	8851404
chr12	9101996	9102869
chr12	10547123	10547768
chr12	10765850	10766508
chr12	10874639	10875467
chr12	11323691	11324493
chr12	11801640	11802143
chr12	12877778	12879087
chr12	12939583	12940290
chr12	12966002	12966637
chr12	13253711	13254601
chr12	14518293	14519118
chr12	14922752	14924168
chr12	14955850	14956887
chr12	15317906	15318290
chr12	15941185	15942996
chr12	20975402	20975719
chr12	21654034	21655268
chr12	21809755	21811073
chr12	22696433	22697799
chr12	25538792	25539540
chr12	27175220	27175918
chr12	27863429	27864505
chr12	29533362	29534402
chr12	31476554	31478575
chr12	32908039	32909608
chr12	39298543	39300043
chr12	39836024	39837540
chr12	44199665	44200487
chr12	45609159	45610090
chr12	46120648	46121762
chr12	46122406	46123966
chr12	46662130	46663876
chr12	46776756	46778048
chr12	46833761	46834391
chr12	47496992	47497624
chr12	48499286	48500364
chr12	48744120	48745313
chr12	49075339	49076437
chr12	49245521	49246556
chr12	49453736	49455227
chr12	49523946	49525641
chr12	49716468	49717327
chr12	50418712	50419530
chr12	50478656	50479404
chr12	51157414	51158951
chr12	51167280	51168210
chr12	51441585	51442421
chr12	51611120	51612256
chr12	52463136	52464058
chr12	53399662	53401129
chr12	53573668	53575172
chr12	53645346	53646545
chr12	53688978	53689677
chr12	53772916	53774612
chr12	53845503	53846812
chr12	54673208	54675281
chr12	54718344	54719256
chr12	56210662	56212335
chr12	56320481	56322053
chr12	56435299	56436220
chr12	56497756	56498390
chr12	56551051	56552447
chr12	56582991	56584430
chr12	56693310	56694597
chr12	56727197	56728298
chr12	56862006	56863359
chr12	57081233	57082677
chr12	57118560	57119405
chr12	57824067	57825085
chr12	58087606	58088196
chr12	58165558	58166678
chr12	58819396	58820029
chr12	59989459	59990915
chr12	62653522	62654884
chr12	62995977	62997600
chr12	64797776	64799118
chr12	65002801	65003156
chr12	65152872	65153646
chr12	65563026	65564387
chr12	65672161	65673406
chr12	67662282	67664166
chr12	69633128	69634598
chr12	69753423	69754287
chr12	72056741	72058405
chr12	72148356	72149677
chr12	72233178	72233850
chr12	75904932	75905751
chr12	76477560	76479107
chr12	77458801	77460020
chr12	80083142	80085453
chr12	80328278	80329335
chr12	82751819	82752870
chr12	89918685	89920095
chr12	90101983	90104099
chr12	92537924	92538929
chr12	93834808	93836433
chr12	93861175	93861722
chr12	94070849	94071798
chr12	94853333	94854056
chr12	95397037	95397709
chr12	95597972	95598618
chr12	95611006	95612291
chr12	96252429	96253054
chr12	97300733	97301833
chr12	98908916	98910713
chr12	99037579	99039231
chr12	100535859	100537036
chr12	102091030	102092355
chr12	104349991	104351932
chr12	104457685	104458844
chr12	104531802	104532555
chr12	104680317	104681049
chr12	105629355	105630280
chr12	107167316	107168672
chr12	107348666	107350977
chr12	107486652	107488040
chr12	108954383	108955467
chr12	108955904	108956836
chr12	109915078	109915973
chr12	110718506	110720074
chr12	110841019	110842082
chr12	110905774	110907329
chr12	111020122	111021318
chr12	111180289	111181122
chr12	112036472	112038005
chr12	112279495	112280471
chr12	112450265	112452153
chr12	112856232	112857516
chr12	114403770	114404388
chr12	117627711	117628541
chr12	120632102	120633043
chr12	120638620	120639885
chr12	120875547	120876192
chr12	120883849	120884745
chr12	120966403	120967232
chr12	120972130	120973048
chr12	121124359	121125315
chr12	121453908	121454544
chr12	122237688	122239421
chr12	122710255	122710996
chr12	122750388	122751638
chr12	122984615	122985859
chr12	123010997	123012361
chr12	123458732	123460160
chr12	123942495	123943120
chr12	124068210	124069738
chr12	124085976	124087037
chr12	124155386	124155963
chr12	125398505	125399756
chr12	129307870	129308893
chr12	131356117	131357382
chr12	132195008	132196002
chr12	132413353	132414142
chr12	132628621	132629329
chr12	133404572	133405781
chr13	20356569	20357277
chr13	20437692	20439141
chr13	21347380	21348030
chr13	21476203	21477257
chr13	21634601	21635934
chr13	21750309	21751310
chr13	22177732	22178464
chr13	26795693	26796740
chr13	27530492	27530842
chr13	30168504	30169800
chr13	31038236	31039282
chr13	31039720	31040489
chr13	32889303	32890305
chr13	36919730	36921013
chr13	37573159	37573695
chr13	37574089	37575529
chr13	40705300	40705657
chr13	41345058	41345621
chr13	41635438	41636295
chr13	41885172	41886651
chr13	43727699	43728014
chr13	44360919	44361955
chr13	45563432	45564039
chr13	45914598	45915995
chr13	46038853	46039675
chr13	48575067	48575770
chr13	48807098	48808296
chr13	49357089	49357779
chr13	50570644	50571736
chr13	52585770	52586763
chr13	53029255	53030134
chr13	53226151	53227121
chr13	60970167	60972170
chr13	79979629	79980896
chr13	91491402	91491973
chr13	91999358	92001649
chr13	98628072	98629407
chr13	100258859	100259353
chr13	100623021	100623912
chr13	100632636	100633887
chr13	100740936	100741702
chr13	103248640	103249618
chr13	103451059	103452949
chr13	103497841	103499232
chr13	104116616	104117551
chr13	107187689	107188779
chr13	107219552	107220633
chr13	109480019	109481268
chr13	109924026	109924777
chr13	111213546	111214486
chr13	111566476	111568173
chr13	113241639	113242769
chr13	113862492	113864659
chr13	113951058	113951902
chr13	115046045	115048002
chr14	20810353	20812093
chr14	20922663	20923945
chr14	20929306	20930146
chr14	21457780	21458661
chr14	21571885	21572882
chr14	21737193	21738269
chr14	21978935	21980017
chr14	23067023	23067894
chr14	23235593	23236382
chr14	23355880	23356573
chr14	23398257	23399029
chr14	23503654	23504629
chr14	23540515	23541038
chr14	23770566	23771954
chr14	23789919	23791674
chr14	23938354	23939331
chr14	24024991	24025753
chr14	24582946	24584271
chr14	24682012	24683009
chr14	24701307	24702311
chr14	24711355	24712494
chr14	24768752	24769374
chr14	24911298	24912278
chr14	31091265	31091970
chr14	31494476	31496198
chr14	32672455	32673035
chr14	35098733	35099679
chr14	35590926	35592022
chr14	35872865	35874287
chr14	36789320	36790131
chr14	39639085	39640083
chr14	39735488	39736974
chr14	45430893	45432005
chr14	45722110	45723555
chr14	50052629	50053721
chr14	50086904	50087780
chr14	50100276	50102293
chr14	50234182	50235892
chr14	50467415	50468313
chr14	50582840	50583643
chr14	50778629	50779663
chr14	53161451	53162786
chr14	53173616	53174215
chr14	53417115	53418738
chr14	55877984	55878845
chr14	57734972	57736198
chr14	57856923	57857926
chr14	58666395	58667398
chr14	58764240	58766212
chr14	58893625	58894689
chr14	59950466	59951595
chr14	60557954	60559625
chr14	61905527	61906250
chr14	62027639	62028833
chr14	63203143	63203437
chr14	64108241	64109204
chr14	64319402	64320872
chr14	64970212	64972338
chr14	65111857	65112703
chr14	65453378	65454343
chr14	65879023	65879883
chr14	66974047	66975410
chr14	67707098	67708655
chr14	68140966	68141737
chr14	68282999	68283705
chr14	69259559	69260597
chr14	69282615	69283544
chr14	69445026	69446514
chr14	69657639	69658838
chr14	70233523	70234743
chr14	71066972	71067868
chr14	71585075	71585589
chr14	73524772	73525975
chr14	74035761	74036244
chr14	74100264	74101334
chr14	74180319	74181312
chr14	74416574	74417365
chr14	74550851	74552250
chr14	75179523	75180088
chr14	75593229	75594414
chr14	75743622	75744434
chr14	77498954	77500330
chr14	77786818	77788396
chr14	77923645	77924908
chr14	78173818	78174727
chr14	78226850	78227633
chr14	81686851	81688023
chr14	81867220	81867524
chr14	90797922	90798535
chr14	90849059	90850004
chr14	91884056	91885342
chr14	91975538	91977385
chr14	92505755	92506822
chr14	92572265	92573427
chr14	92587833	92589048
chr14	93650683	93651909
chr14	94546928	94547949
chr14	96829389	96830575
chr14	96968014	96969548
chr14	99946987	99948304
chr14	100704142	100705286
chr14	100705711	100707074
chr14	100841638	100843050
chr14	100942385	100943514
chr14	102276008	102276772
chr14	102414163	102415461
chr14	102605424	102606553
chr14	103058285	103059633
chr14	103540473	103541357
chr14	103799661	103801414
chr14	104028297	104029695
chr14	104181343	104182426
chr14	105766247	105767995
chr15	22892053	22893727
chr15	25683182	25684739
chr15	30114212	30115307
chr15	31283553	31284421
chr15	34330495	34331586
chr15	34393566	34394538
chr15	34501721	34502515
chr15	34516921	34517536
chr15	34729867	34730276
chr15	35142175	35142679
chr15	35774143	35774479
chr15	38546425	38546710
chr15	38746052	38746895
chr15	39180603	39181332
chr15	40212947	40213527
chr15	40861256	40862152
chr15	40875737	40876338
chr15	41407576	41409099
chr15	41624142	41625418
chr15	41836062	41836551
chr15	41913170	41914494
chr15	42565256	42565933
chr15	42840316	42841697
chr15	43622047	43623121
chr15	44579974	44581064
chr15	44719114	44720182
chr15	44828621	44829950
chr15	48623296	48624676
chr15	50429424	50429999
chr15	50646256	50647948
chr15	52029048	52030268
chr15	52860472	52861465
chr15	55581798	55583030
chr15	56034419	56035753
chr15	57025188	57026078
chr15	57210522	57212378
chr15	57998559	57999489
chr15	59225180	59226474
chr15	60689333	60691170
chr15	63569274	63570155
chr15	63699870	63700278
chr15	63795468	63797523
chr15	63892708	63893831
chr15	64387974	64388686
chr15	64679763	64680323
chr15	64752414	64753702
chr15	65425173	65426287
chr15	65476595	65478037
chr15	65903100	65903887
chr15	66796728	66797948
chr15	67834635	67835294
chr15	68521285	68522441
chr15	69109705	69112690
chr15	69744307	69745771
chr15	71587228	71587806
chr15	72668028	72668783
chr15	72978167	72979083
chr15	75135156	75135935
chr15	75628334	75628665
chr15	75660192	75661356
chr15	76135185	76136872
chr15	77223639	77224322
chr15	79164850	79166250
chr15	80188793	80189881
chr15	80987633	80988820
chr15	81281684	81282480
chr15	81292958	81294582
chr15	83418846	83419873
chr15	85258683	85260016
chr15	85523585	85525687
chr15	85590492	85590784
chr15	89010297	89011128
chr15	91565153	91566123
chr15	92395846	92397370
chr15	93351345	93353505
chr15	93425429	93426866
chr15	93443212	93443867
chr15	93447184	93447891
chr15	93461082	93461529
chr15	94774029	94775030
chr15	101261744	101262673
chr15	101458206	101459520
chr15	101791889	101792772
chr16	278702	279530
chr16	686067	687033
chr16	691618	692637
chr16	1358662	1359784
chr16	1401539	1402429
chr16	1470485	1471201
chr16	1524488	1525489
chr16	1543042	1543884
chr16	1822835	1823784
chr16	1832015	1833284
chr16	1876910	1877590
chr16	2014474	2015362
chr16	2021628	2022438
chr16	2033583	2034536
chr16	2097529	2098302
chr16	2563677	2564709
chr16	2570096	2570559
chr16	2653084	2653829
chr16	2732182	2732948
chr16	2770832	2771523
chr16	2801712	2803409
chr16	2827274	2827821
chr16	2917790	2918760
chr16	3184455	3185434
chr16	3284857	3285495
chr16	3314242	3314957
chr16	3332673	3333860
chr16	3450700	3451600
chr16	3507502	3508657
chr16	4321028	4323951
chr16	4475180	4476323
chr16	4587900	4589095
chr16	4664108	4665252
chr16	4896631	4898321
chr16	5083304	5084198
chr16	5121599	5122512
chr16	8891242	8892132
chr16	9172740	9173119
chr16	9185361	9187073
chr16	11836237	11837714
chr16	11891066	11892373
chr16	11944663	11946158
chr16	15670729	15671221
chr16	15982119	15982717
chr16	18801169	18802034
chr16	18812579	18813390
chr16	19078820	19079541
chr16	19566442	19567766
chr16	20752517	20753480
chr16	23568342	23569701
chr16	23607247	23607972
chr16	25025859	25026956
chr16	25268059	25269960
chr16	28502755	28503701
chr16	28833718	28835946
chr16	28857342	28858041
chr16	28873981	28875500
chr16	28936267	28937169
chr16	28985471	28986526
chr16	30006496	30007802
chr16	30366283	30367205
chr16	30388942	30390023
chr16	30406521	30407473
chr16	30620995	30622044
chr16	30669824	30671208
chr16	30709175	30710927
chr16	30772850	30773908
chr16	30933690	30934735
chr16	30968420	30969816
chr16	31084067	31085989
chr16	31128697	31129469
chr16	31470165	31471175
chr16	31519408	31520056
chr16	46654761	46655420
chr16	46722400	46724340
chr16	46864346	46865422
chr16	48277794	48278651
chr16	48418388	48419795
chr16	48643458	48644463
chr16	53242134	53242617
chr16	54227447	54228508
chr16	56484908	56485752
chr16	57480669	57481868
chr16	58662939	58664393
chr16	58767422	58768532
chr16	66784973	66785929
chr16	67062672	67063813
chr16	67225932	67226455
chr16	67260700	67261360
chr16	67595699	67597792
chr16	67840129	67840943
chr16	67926936	67927760
chr16	68056758	68057532
chr16	68344540	68345213
chr16	68877168	68878178
chr16	69165910	69167060
chr16	69373181	69374092
chr16	69599331	69601181
chr16	69788514	69789024
chr16	70284869	70286022
chr16	70323065	70323786
chr16	70557011	70558109
chr16	70834552	70835326
chr16	71322796	71323685
chr16	71495641	71496441
chr16	71518071	71518588
chr16	71842300	71843267
chr16	71928921	71930122
chr16	72126931	72128243
chr16	73081517	73082654
chr16	73127363	73128014
chr16	74640275	74641360
chr16	75681139	75682853
chr16	81040149	81041379
chr16	82203495	82204272
chr16	86857468	86858991
chr16	87350552	87351567
chr16	87425250	87426145
chr16	87799132	87799991
chr16	87823113	87824493
chr16	87840196	87841207
chr16	88636585	88637413
chr16	88772582	88773249
chr16	88850916	88852278
chr16	88923330	88924303
chr16	89159954	89161031
chr16	89307096	89307927
chr16	89574261	89575545
chr16	89723822	89724925
chr16	89786832	89788628
chr16	89939443	89941015
chr16	90038702	90039597
chr17	684788	686113
chr17	899759	900730
chr17	1302592	1303946
chr17	1531752	1532618
chr17	1587575	1588491
chr17	1933172	1933981
chr17	1945168	1945661
chr17	1952821	1954264
chr17	2239365	2240034
chr17	2240344	2241602
chr17	2295772	2297463
chr17	2302932	2305355
chr17	2414768	2415545
chr17	2496417	2498045
chr17	3571153	3572580
chr17	3598540	3599553
chr17	4045721	4047662
chr17	4166889	4167580
chr17	4606951	4607935
chr17	4634330	4635209
chr17	4842951	4844142
chr17	4850673	4853787
chr17	4870614	4871516
chr17	5094722	5095559
chr17	5322397	5323801
chr17	5388966	5390388
chr17	6915460	6916141
chr17	7145283	7146673
chr17	7154979	7156165
chr17	7211014	7211977
chr17	7254474	7255717
chr17	7386823	7388446
chr17	7464255	7465744
chr17	7486667	7487525
chr17	7760191	7762029
chr17	8124154	8127190
chr17	8150690	8152992
chr17	8286254	8287263
chr17	9745210	9746779
chr17	11900171	11901177
chr17	12920766	12922007
chr17	13972266	13973398
chr17	14680096	14680896
chr17	16120261	16121040
chr17	16284130	16284817
chr17	17494599	17495515
chr17	17942091	17942760
chr17	18086031	18087465
chr17	18218013	18218920
chr17	18684329	18684655
chr17	19265407	19266565
chr17	19551358	19552628
chr17	19770020	19771499
chr17	21116857	21118218
chr17	26684160	26684991
chr17	26898245	26898912
chr17	26925747	26927001
chr17	27046322	27047454
chr17	27069993	27071638
chr17	27181756	27182405
chr17	27619459	27620383
chr17	27716954	27718198
chr17	28443527	28444314
chr17	28618306	28619440
chr17	28804097	28804863
chr17	29232814	29233802
chr17	29421592	29423100
chr17	29885680	29886655
chr17	30676764	30677731
chr17	30771089	30772158
chr17	33287989	33288946
chr17	33307224	33308340
chr17	33468789	33469474
chr17	33700032	33700848
chr17	33795385	33796082
chr17	34135859	34136823
chr17	34890086	34891683
chr17	34899876	34902028
chr17	35766615	35767602
chr17	36003168	36003795
chr17	36955184	36956561
chr17	36981170	36981951
chr17	37009461	37010226
chr17	37607208	37608037
chr17	38210308	38211032
chr17	38277535	38279160
chr17	38296160	38297261
chr17	39948924	39950903
chr17	39967468	39969413
chr17	40020856	40022026
chr17	40480939	40481683
chr17	40513921	40514507
chr17	40688006	40688888
chr17	40713859	40715810
chr17	40830105	40832211
chr17	40950424	40950817
chr17	40976004	40976625
chr17	40984877	40986117
chr17	41116122	41117010
chr17	41131950	41133393
chr17	41276714	41277830
chr17	41445467	41446836
chr17	42091975	42092600
chr17	42295676	42297255
chr17	42766757	42767680
chr17	43137998	43139011
chr17	43237898	43239281
chr17	43661576	43662186
chr17	44269923	44271642
chr17	45266225	45267122
chr17	45726517	45728356
chr17	45908484	45909037
chr17	46018526	46019189
chr17	46124922	46126453
chr17	46682188	46683025
chr17	47021867	47022588
chr17	47269178	47270220
chr17	47784962	47785942
chr17	47865771	47866440
chr17	48450249	48450870
chr17	48473773	48475201
chr17	48784564	48785466
chr17	48796448	48797500
chr17	49008523	49009212
chr17	49230630	49231421
chr17	49337157	49338683
chr17	54240146	54240992
chr17	54669852	54671489
chr17	55037906	55038578
chr17	55162110	55163218
chr17	55333165	55334620
chr17	55342043	55342678
chr17	56065232	56066149
chr17	56083712	56085353
chr17	56296299	56297009
chr17	56429252	56430048
chr17	57231078	57233353
chr17	57286777	57287788
chr17	57696450	57697577
chr17	58155826	58157125
chr17	58469244	58470227
chr17	58602975	58603916
chr17	58754520	58755498
chr17	60727683	60728865
chr17	60780766	60782087
chr17	61522944	61524307
chr17	61627278	61628327
chr17	61677970	61678598
chr17	61850669	61852006
chr17	61904167	61905305
chr17	61919974	61920744
chr17	62501365	62503730
chr17	63051752	63053407
chr17	63119222	63119782
chr17	65820982	65822399
chr17	66286573	66289020
chr17	66507620	66509354
chr17	71189141	71189719
chr17	72983633	72984599
chr17	73008362	73009347
chr17	73178057	73179563
chr17	73257177	73258559
chr17	73284871	73286361
chr17	73662975	73663855
chr17	73873248	73874978
chr17	73900498	73901474
chr17	73974804	73976181
chr17	74068050	74068925
chr17	74732326	74734276
chr17	75137023	75137811
chr17	76374110	76375215
chr17	76438669	76439461
chr17	76835951	76837566
chr17	76858166	76858693
chr17	78475508	78476679
chr17	78518363	78519668
chr17	79212549	79213763
chr17	79480414	79482410
chr17	79632739	79634300
chr17	79818061	79819319
chr17	79828441	79830152
chr17	79848792	79850013
chr17	79935116	79936099
chr17	80009679	80010016
chr17	80055140	80057094
chr17	80375899	80376827
chr17	80415953	80417252
chr17_gl000205_random	86001	86950
chr18	657188	658861
chr18	711478	712976
chr18	2654958	2656902
chr18	3593364	3595264
chr18	3602633	3603605
chr18	3623444	3624546
chr18	5295719	5297197
chr18	9683465	9684301
chr18	9869865	9870368
chr18	11688933	11690387
chr18	12308278	12309093
chr18	12702430	12703322
chr18	12947908	12948721
chr18	12990887	12991812
chr18	19180069	19181130
chr18	19192080	19192967
chr18	21166174	21167110
chr18	21552485	21552769
chr18	22869191	22869527
chr18	23669827	23671438
chr18	29522762	29523681
chr18	29671602	29673340
chr18	33709056	33710260
chr18	37379125	37380510
chr18	43168093	43168749
chr18	43677782	43678772
chr18	45420433	45420955
chr18	45529333	45530856
chr18	46477946	46479445
chr18	47339227	47340683
chr18	53256948	53257414
chr18	54318198	54318887
chr18	59853811	59855047
chr18	61033456	61035083
chr18	61089394	61090399
chr18	61121695	61122445
chr18	61637110	61638525
chr18	67872502	67873496
chr18	70902607	70902958
chr18	72264375	72266116
chr18	72920447	72922106
chr18	76829012	76829803
chr18	77438762	77440111
chr18	77748009	77748932
chr19	752172	753234
chr19	796726	797857
chr19	984031	984755
chr19	1020546	1021321
chr19	1275164	1275833
chr19	1383447	1384214
chr19	1847918	1848870
chr19	2235705	2237113
chr19	2426991	2427910
chr19	3500273	3500948
chr19	3562482	3563148
chr19	3573646	3574310
chr19	3626545	3627120
chr19	3984866	3985744
chr19	4007143	4008063
chr19	4246690	4247384
chr19	4374509	4375529
chr19	4723462	4724508
chr19	4791172	4791974
chr19	5622489	5623472
chr19	5719112	5720804
chr19	5977733	5978565
chr19	6459539	6460690
chr19	7694064	7694929
chr19	8008116	8009208
chr19	8385514	8386662
chr19	9731569	9732524
chr19	9945540	9946481
chr19	10216675	10217606
chr19	10362575	10363415
chr19	10443679	10444589
chr19	10612747	10613950
chr19	10679738	10680482
chr19	10763929	10765859
chr19	11039126	11039784
chr19	11639477	11640312
chr19	12721320	12722152
chr19	12779917	12780912
chr19	12845095	12845719
chr19	12847802	12848619
chr19	13044141	13044841
chr19	13067548	13068451
chr19	13226893	13228123
chr19	14116650	14118128
chr19	14529725	14530645
chr19	15407929	15408829
chr19	15442023	15443147
chr19	15489868	15491206
chr19	15543002	15544136
chr19	17325811	17326557
chr19	17377998	17378570
chr19	17447197	17448596
chr19	18043227	18044092
chr19	18632475	18633564
chr19	18794032	18794706
chr19	19029871	19030821
chr19	19302478	19303396
chr19	19431017	19432155
chr19	19626588	19627584
chr19	19774010	19774992
chr19	30432766	30433869
chr19	32836385	32837160
chr19	32895924	32897279
chr19	33864147	33865008
chr19	34012408	34012885
chr19	34662827	34664465
chr19	35224515	35225488
chr19	35759485	35760846
chr19	36119448	36120326
chr19	36207489	36208909
chr19	36235957	36236706
chr19	36544988	36546161
chr19	37018900	37019850
chr19	37708704	37709384
chr19	37808429	37809077
chr19	38269956	38270607
chr19	39174385	39175351
chr19	39339741	39340802
chr19	39342412	39343611
chr19	39420815	39421805
chr19	39881393	39882424
chr19	39935689	39936508
chr19	39971125	39971832
chr19	40696369	40697294
chr19	41256121	41257776
chr19	41769242	41771340
chr19	41945480	41945929
chr19	42363626	42364683
chr19	42579718	42580575
chr19	44100095	44100959
chr19	44123112	44124088
chr19	45091962	45092262
chr19	45393719	45394745
chr19	45457951	45458979
chr19	45582200	45582818
chr19	45596020	45596765
chr19	45926915	45927775
chr19	46087392	46088484
chr19	46144020	46144988
chr19	46388831	46390381
chr19	47103727	47104847
chr19	47363092	47364648
chr19	47615278	47616883
chr19	47987017	47987798
chr19	48758900	48759274
chr19	48948616	48949618
chr19	49122184	49123135
chr19	49999007	49999959
chr19	50094363	50095526
chr19	50379552	50381223
chr19	50393268	50393842
chr19	50432169	50433330
chr19	51307448	51308551
chr19	51869360	51870445
chr19	52074177	52074746
chr19	52531414	52532186
chr19	52551872	52552811
chr19	52692525	52693934
chr19	54605804	54606489
chr19	54618546	54619446
chr19	54641143	54641939
chr19	54704316	54705207
chr19	54959455	54960938
chr19	54974101	54974977
chr19	55791197	55791748
chr19	55895327	55896264
chr19	55987373	55988599
chr19	56110515	56111919
chr19	56151319	56153040
chr19	56825675	56826890
chr19	57791024	57792294
chr19	57922150	57922956
chr19	58125494	58125923
chr19	58257905	58259111
chr19	58694389	58695148
chr19	58873386	58874546
chr19	58897896	58898862
chr19	59030562	59031639
chr19	59069996	59071192
chr2	264776	265396
chr2	677131	677838
chr2	3381200	3382022
chr2	8817981	8819476
chr2	9983201	9984083
chr2	10261799	10263311
chr2	11484495	11485696
chr2	11605666	11606317
chr2	15700555	15701567
chr2	17934686	17935933
chr2	20251184	20251946
chr2	20423299	20425447
chr2	21021748	21023095
chr2	24298839	24299530
chr2	24306583	24307702
chr2	26100403	26101612
chr2	26256118	26257615
chr2	26467222	26468360
chr2	27434188	27436185
chr2	27851826	27852290
chr2	27886208	27887072
chr2	28200924	28201293
chr2	28613122	28614848
chr2	28615267	28616025
chr2	29092796	29093614
chr2	30372459	30372808
chr2	32288214	32289341
chr2	32502856	32503380
chr2	36582068	36583153
chr2	37898036	37898845
chr2	38603483	38605067
chr2	38829136	38830237
chr2	38977574	38978807
chr2	43453290	43455211
chr2	43822901	43823615
chr2	44222779	44223765
chr2	44588025	44589834
chr2	45837714	45838593
chr2	47403104	47404250
chr2	48009793	48010613
chr2	48541521	48542924
chr2	53994716	53995531
chr2	54784876	54785807
chr2	54950146	54951243
chr2	55459095	55460434
chr2	55646321	55647395
chr2	55843728	55845282
chr2	55920568	55921209
chr2	61403990	61404958
chr2	61697331	61698927
chr2	61765014	61766497
chr2	62115245	62116067
chr2	62175900	62176308
chr2	62732782	62733661
chr2	64681005	64682284
chr2	64880402	64881793
chr2	65215408	65216991
chr2	65356573	65358122
chr2	65454380	65455778
chr2	65662863	65664101
chr2	66218453	66218799
chr2	68289875	68290301
chr2	69240039	69240907
chr2	69481011	69481296
chr2	70313189	70315900
chr2	70363097	70363707
chr2	70369034	70370205
chr2	70475258	70476162
chr2	70520297	70521205
chr2	71295239	71296298
chr2	71327437	71328029
chr2	71356916	71358064
chr2	73441227	73441809
chr2	73460076	73462023
chr2	74347100	74347839
chr2	74425524	74426598
chr2	74699265	74700114
chr2	74709426	74710675
chr2	74756363	74757805
chr2	75185482	75186187
chr2	75787697	75788447
chr2	75937551	75938367
chr2	85197141	85199491
chr2	85765526	85767289
chr2	85822354	85823134
chr2	86332622	86333653
chr2	86849895	86851277
chr2	88958477	88959445
chr2	95830910	95831824
chr2	97303411	97304455
chr2	97481299	97482274
chr2	97523479	97524207
chr2	98279844	98281293
chr2	98611635	98612950
chr2	100105457	100107211
chr2	105654129	105655055
chr2	105953644	105954320
chr2	108364689	108365040
chr2	109065277	109066295
chr2	109335597	109336241
chr2	110370825	110372274
chr2	112641224	112642261
chr2	113032719	113034071
chr2	113521712	113522630
chr2	114513673	114514623
chr2	114647022	114648664
chr2	118572008	118572711
chr2	122512874	122513595
chr2	126454085	126454440
chr2	127414737	127415728
chr2	128283739	128284798
chr2	128458745	128460000
chr2	128615102	128616054
chr2	130939137	130939675
chr2	131099453	131100894
chr2	132250113	132250700
chr2	133173487	133174424
chr2	135675704	135677254
chr2	135809659	135810293
chr2	136287866	136289409
chr2	136499108	136500245
chr2	136633335	136634163
chr2	143631862	143632192
chr2	145089387	145090523
chr2	145274289	145275256
chr2	149401742	149403061
chr2	150443668	150444481
chr2	150850703	150851289
chr2	153354210	153354559
chr2	153573469	153575682
chr2	157197721	157199448
chr2	159824788	159825458
chr2	161113569	161114153
chr2	169746599	169747135
chr2	170440658	170441646
chr2	171784669	171787011
chr2	172016546	172017969
chr2	172778738	172779515
chr2	172864541	172865191
chr2	172959485	172960502
chr2	173420180	173421543
chr2	174219070	174220300
chr2	174828176	174830819
chr2	175112790	175113861
chr2	175471003	175471340
chr2	175546865	175547972
chr2	176032173	176033535
chr2	178076861	178078331
chr2	179315198	179316884
chr2	180871395	180872313
chr2	182647406	182647704
chr2	183988426	183989732
chr2	187350490	187351516
chr2	188409227	188409938
chr2	190627227	190628250
chr2	191709036	191709408
chr2	192508194	192508518
chr2	196932911	196933835
chr2	197664122	197664698
chr2	198317739	198318921
chr2	198363496	198365418
chr2	198569705	198570929
chr2	200323048	200324673
chr2	200819892	200821280
chr2	201270424	201270714
chr2	201527516	201527901
chr2	201651512	201652769
chr2	201675856	201677562
chr2	201936280	201936966
chr2	201980862	201981997
chr2	202096843	202097233
chr2	203130138	203131362
chr2	203240554	203241788
chr2	203776155	203777100
chr2	204103372	204104268
chr2	206949777	206951224
chr2	207023707	207025146
chr2	207630035	207630953
chr2	208394220	208395090
chr2	208489339	208490807
chr2	216484525	216485092
chr2	216979531	216980236
chr2	219262519	219265459
chr2	223520252	223521355
chr2	224821887	224822536
chr2	226379037	226379759
chr2	228189422	228190324
chr2	230590606	230590917
chr2	230785817	230787702
chr2	232328392	232330062
chr2	232570992	232573251
chr2	232650816	232651631
chr2	233414895	233415966
chr2	234475091	234475573
chr2	237993975	237994845
chr2	238969075	238969936
chr2	240322663	240323916
chr2	240964202	240965326
chr2	241499570	241500945
chr2	242041406	242042170
chr2	242088395	242090243
chr2	242254029	242256117
chr2	242576386	242577582
chr2	242625627	242626887
chr2	242640491	242642114
chr20	277790	279600
chr20	1098901	1099695
chr20	1305940	1306566
chr20	1447009	1447767
chr20	2082158	2083980
chr20	2450657	2451806
chr20	2644538	2645120
chr20	3184013	3185368
chr20	3387827	3388999
chr20	3869305	3870942
chr20	5099472	5101028
chr20	6102988	6104372
chr20	6974805	6975126
chr20	10414325	10416181
chr20	11772035	11773085
chr20	12094123	12094535
chr20	17511431	17512346
chr20	17662178	17663358
chr20	17948597	17950242
chr20	18268565	18270011
chr20	18447445	18448486
chr20	18487899	18488815
chr20	23330615	23332061
chr20	25603737	25605443
chr20	30310392	30311874
chr20	30697051	30698032
chr20	30945264	30946983
chr20	32319548	32320342
chr20	33264236	33265364
chr20	33412346	33413765
chr20	33999435	34000130
chr20	34251570	34253154
chr20	34329206	34330779
chr20	34471435	34472463
chr20	35374141	35374934
chr20	35723606	35724716
chr20	35806522	35808243
chr20	36661524	36662426
chr20	37062983	37064240
chr20	42085840	42087332
chr20	43201332	43201977
chr20	44044471	44045076
chr20	44519641	44520322
chr20	44562802	44564272
chr20	44717676	44718908
chr20	44992379	44993285
chr20	45317562	45318266
chr20	45945998	45946555
chr20	45987592	45988384
chr20	47537972	47538845
chr20	49547662	49548697
chr20	49574779	49575834
chr20	52239990	52240342
chr20	52824198	52825263
chr20	55926171	55927022
chr20	56884279	56885282
chr20	57225866	57226586
chr20	57267400	57268754
chr20	57606468	57607973
chr20	60640662	60640937
chr20	60696498	60697425
chr20	61568593	61570031
chr20	62495538	62496940
chr20	62612130	62612929
chr21	15755201	15756143
chr21	17101816	17103005
chr21	17566237	17567001
chr21	17675329	17675627
chr21	18884418	18886225
chr21	26979399	26980183
chr21	27542274	27543476
chr21	30396792	30397519
chr21	30487317	30487630
chr21	31518922	31519785
chr21	33031634	33032487
chr21	33103169	33105004
chr21	33783810	33785828
chr21	34913549	34915971
chr21	35013766	35015068
chr21	35898958	35899329
chr21	36260778	36262703
chr21	37692106	37693197
chr21	38282445	38283236
chr21	38738006	38738602
chr21	39512019	39512830
chr21	39875313	39876002
chr21	40685212	40686510
chr21	40720123	40721804
chr21	40817399	40818072
chr21	43429777	43431067
chr21	44298854	44299961
chr21	44312948	44313863
chr21	44394078	44395996
chr21	44527000	44528111
chr21	45079051	45079842
chr21	45131626	45132795
chr21	45431761	45433040
chr21	45553084	45554084
chr21	45719344	45720548
chr21	46470378	46471780
chr21	47705656	47706669
chr21	47743532	47745426
chr21	48055009	48055912
chr22	17639613	17640547
chr22	17652136	17652891
chr22	18483212	18484739
chr22	18560377	18561276
chr22	19109457	19110337
chr22	19419217	19420353
chr22	19434713	19435809
chr22	19466434	19467687
chr22	19928985	19929593
chr22	20067114	20068432
chr22	20104434	20105776
chr22	21336167	21336817
chr22	21355907	21357342
chr22	21921773	21923029
chr22	21983345	21984544
chr22	22336882	22337493
chr22	24236190	24237936
chr22	24950888	24952215
chr22	26879346	26880168
chr22	29278920	29279710
chr22	29663602	29665015
chr22	30162720	30163635
chr22	30752223	30753177
chr22	31225878	31227280
chr22	31480587	31481315
chr22	31742246	31743833
chr22	32057787	32058588
chr22	32953226	32953851
chr22	35653203	35654231
chr22	35795548	35796327
chr22	36232029	36232784
chr22	36310690	36311344
chr22	36877387	36878380
chr22	38082096	38083244
chr22	38141746	38142640
chr22	38244591	38245733
chr22	38901515	38903096
chr22	39077682	39078293
chr22	39101278	39102270
chr22	39915634	39917328
chr22	40440206	40440989
chr22	41347064	41348070
chr22	41417621	41418922
chr22	41487196	41489303
chr22	41601138	41601721
chr22	41681458	41682482
chr22	41864311	41865679
chr22	42016666	42017984
chr22	42342315	42343241
chr22	42475426	42476307
chr22	42485848	42487353
chr22	44351018	44351923
chr22	44419646	44420736
chr22	46067553	46068538
chr22	46084374	46085016
chr22	46409476	46410264
chr22	46465536	46466327
chr22	46475620	46476719
chr22	46480296	46481857
chr22	46933091	46934302
chr22	50946485	50947154
chr22	50963405	50965311
chr22	51020779	51021973
chr3	3220907	3221740
chr3	4508472	4509209
chr3	4533561	4534319
chr3	5163746	5164803
chr3	6549183	6549829
chr3	9004740	9005499
chr3	9437758	9439631
chr3	9772728	9773720
chr3	9833940	9835185
chr3	9987955	9989595
chr3	10028279	10029144
chr3	10067811	10068529
chr3	10157002	10157985
chr3	10362418	10363107
chr3	12598213	12599032
chr3	14219708	14220628
chr3	14988557	14990318
chr3	15247369	15248892
chr3	16826231	16826706
chr3	18466179	18467332
chr3	19988033	19989557
chr3	27664802	27665440
chr3	31573309	31575147
chr3	32021553	32023467
chr3	32543648	32544415
chr3	33480966	33483126
chr3	37033825	37035338
chr3	37284309	37285923
chr3	38206273	38207299
chr3	39093217	39093971
chr3	39424709	39425908
chr3	39447861	39448732
chr3	44802835	44803719
chr3	45016764	45018139
chr3	45429664	45430369
chr3	45634571	45636009
chr3	47204662	47206322
chr3	47554227	47555527
chr3	47843900	47845280
chr3	47866125	47867013
chr3	48481233	48482268
chr3	48487771	48488540
chr3	48646666	48647415
chr3	48700154	48701569
chr3	48884350	48885372
chr3	49026905	49028832
chr3	49058669	49059847
chr3	49130478	49132122
chr3	49141878	49142504
chr3	49157879	49158547
chr3	49395299	49396240
chr3	49448830	49450126
chr3	49710758	49712066
chr3	49760896	49761903
chr3	50126062	50127228
chr3	51377653	51378377
chr3	51421877	51423246
chr3	51428347	51429363
chr3	51533114	51534288
chr3	52029475	52030185
chr3	52188153	52189126
chr3	52311707	52313160
chr3	52321742	52322366
chr3	52719318	52720467
chr3	53381103	53382020
chr3	54387498	54388347
chr3	55225876	55226633
chr3	57261307	57262641
chr3	57582843	57583949
chr3	58419195	58419886
chr3	66271119	66271823
chr3	67704392	67705352
chr3	69062122	69063265
chr3	69128917	69129790
chr3	71031985	71032464
chr3	71218182	71218523
chr3	71632051	71633227
chr3	88107448	88108742
chr3	93781415	93782140
chr3	97690596	97691643
chr3	99979538	99980254
chr3	100119388	100120863
chr3	101292545	101293851
chr3	101394961	101396281
chr3	101405183	101405882
chr3	112279838	112281203
chr3	112709633	112710377
chr3	112738065	112738831
chr3	113775117	113775853
chr3	119181930	119182861
chr3	120460925	120461958
chr3	121468045	121469055
chr3	122101695	122102369
chr3	122513618	122514500
chr3	123303200	123304618
chr3	124449024	124449982
chr3	125093726	125095019
chr3	127309280	127311179
chr3	127316966	127317637
chr3	127842119	127843016
chr3	127871991	127872877
chr3	128206519	128208947
chr3	128368879	128370064
chr3	128399312	128400243
chr3	128879596	128880675
chr3	128901726	128903330
chr3	128997276	128998077
chr3	129305851	129306847
chr3	130466419	130467079
[truncated: 969 more rows]

## Sheet: RUVBL2_peaks K562
RUVBL2 ChIP-Seq peaks in K562
chr1	839665	840860
chr1	893903	894743
chr1	934517	936638
chr1	940259	941063
chr1	948226	949082
chr1	955025	956061
chr1	1045100	1045554
chr1	1136269	1137103
chr1	1166567	1167570
chr1	1208970	1209672
chr1	1243357	1244951
chr1	1259718	1260428
chr1	1284987	1285338
chr1	1310358	1311186
chr1	1333412	1335233
chr1	1341745	1343583
chr1	1406118	1407181
chr1	1446476	1447538
chr1	1508385	1511147
chr1	1590207	1590801
chr1	1655543	1656126
chr1	1709439	1710708
chr1	1822472	1823352
chr1	2125957	2126845
chr1	2130527	2131146
chr1	2343725	2344763
chr1	2457186	2458252
chr1	2477576	2479050
chr1	3688551	3689538
chr1	3691330	3692715
chr1	3712132	3713593
chr1	3816394	3817976
chr1	5977783	5978224
chr1	6052076	6053029
chr1	6259046	6260288
chr1	6268633	6269754
chr1	6294856	6296469
chr1	6453230	6454538
chr1	6613940	6614894
chr1	6661874	6664545
chr1	6672780	6674084
chr1	6674317	6675500
chr1	6761168	6762296
chr1	6844221	6845206
chr1	7887168	7887873
chr1	8013929	8014671
chr1	8021203	8022242
chr1	8182284	8183041
chr1	8762929	8763701
chr1	8876967	8878276
chr1	8936581	8939582
chr1	9294439	9295127
chr1	9599017	9600376
chr1	9717475	9718616
chr1	9777032	9778176
chr1	9883814	9884137
chr1	9989509	9989843
chr1	10092476	10093881
chr1	10095061	10095768
chr1	10269910	10270783
chr1	10271224	10272154
chr1	10458608	10459949
chr1	10475345	10475669
chr1	10490247	10491259
chr1	10519089	10519488
chr1	10533281	10533773
chr1	10534673	10535814
chr1	11072295	11073358
chr1	11119191	11120726
chr1	11121033	11121569
chr1	11159266	11160357
chr1	11322014	11323094
chr1	11332885	11334190
chr1	11740819	11741997
chr1	11795928	11797420
chr1	11857572	11858975
chr1	11864864	11866943
chr1	11968488	11969755
chr1	11994378	11995053
chr1	12040167	12040836
chr1	12079036	12080233
chr1	12278481	12279112
chr1	12508486	12509118
chr1	12588529	12589108
chr1	12677016	12678728
chr1	12678935	12679387
chr1	14026461	14027675
chr1	14075167	14076652
chr1	15735998	15736712
chr1	15850439	15852031
chr1	15852989	15853887
chr1	15943646	15944635
chr1	16158655	16159400
chr1	16159649	16160195
chr1	16160851	16163352
chr1	16173470	16175460
chr1	16175755	16176874
chr1	16301847	16302697
chr1	16339231	16340112
chr1	16472297	16473733
chr1	16532823	16533881
chr1	16575192	16575652
chr1	16678177	16679859
chr1	16693438	16694512
chr1	16825436	16826341
chr1	16939859	16940544
chr1	17230311	17230851
chr1	17231110	17231703
chr1	17379816	17381029
chr1	17764009	17764514
chr1	17764829	17766110
chr1	18739239	18739849
chr1	19228737	19229778
chr1	19536009	19537235
chr1	19577486	19579324
chr1	19638376	19639402
chr1	19811592	19812902
chr1	19922897	19924253
chr1	20125972	20126914
chr1	20204933	20205203
chr1	20511498	20512637
chr1	20834205	20834924
chr1	20987651	20988623
chr1	21112426	21114352
chr1	21503120	21503821
chr1	21672124	21672724
chr1	21995643	21996571
chr1	22107273	22108279
chr1	22108519	22111633
chr1	22350747	22353453
chr1	22379016	22380122
chr1	22778016	22779277
chr1	23345296	23346980
chr1	23495024	23495731
chr1	23496179	23496625
chr1	23503984	23504550
chr1	23669931	23671501
chr1	23694072	23696406
chr1	23805347	23805956
chr1	23856269	23858201
chr1	23894796	23895098
chr1	24017961	24019330
chr1	24069448	24071465
chr1	24103896	24105314
chr1	24127034	24127752
chr1	24151351	24152431
chr1	24194594	24195389
chr1	24742921	24743831
chr1	24828676	24829287
chr1	24968075	24968699
chr1	24968961	24970776
chr1	25071396	25072841
chr1	25558418	25560244
chr1	25563404	25564038
chr1	25572971	25574583
chr1	25664804	25665430
chr1	25755357	25756004
chr1	25756447	25758346
chr1	26146115	26147491
chr1	26185252	26186335
chr1	26231931	26233100
chr1	26324008	26325088
chr1	26361681	26362639
chr1	26396768	26397043
chr1	26437212	26439152
chr1	26496066	26496860
chr1	26560298	26561805
chr1	26606074	26606820
chr1	26632698	26633522
chr1	26757856	26759226
chr1	26798319	26799724
chr1	26826602	26828508
chr1	26946618	26948693
chr1	26962564	26963726
chr1	27018751	27020033
chr1	27020353	27021013
chr1	27021611	27022688
chr1	27022977	27024203
chr1	27113098	27115152
chr1	27216167	27217092
chr1	27226397	27227180
chr1	27248043	27248972
chr1	27648390	27649517
chr1	27693186	27693760
chr1	27718811	27719344
chr1	27815550	27817366
chr1	27851914	27853944
chr1	28156795	28157940
chr1	28194005	28194652
chr1	28240463	28241629
chr1	28414219	28415370
chr1	28559065	28559703
chr1	28561481	28563584
chr1	28654569	28656282
chr1	28677779	28678897
chr1	28695897	28697013
chr1	28831938	28834568
chr1	28844455	28845991
chr1	28878936	28880222
chr1	28907429	28908834
chr1	28909123	28909719
chr1	28969367	28970839
chr1	28974310	28975196
chr1	28995650	28996786
chr1	29062865	29064536
chr1	29211130	29211810
chr1	29507610	29508761
chr1	29557067	29557751
chr1	31191597	31192288
chr1	31537807	31539014
chr1	31627509	31628639
chr1	31769192	31770362
chr1	32109788	32110822
chr1	32402967	32403694
chr1	32478804	32480507
chr1	32538059	32539098
chr1	32573577	32574480
chr1	32644850	32646066
chr1	32687424	32688740
chr1	32757239	32758504
chr1	32816578	32817430
chr1	32859574	32860713
chr1	32965337	32966636
chr1	33115831	33117464
chr1	33282280	33284626
chr1	33430186	33430758
chr1	33501618	33502890
chr1	33722494	33722980
chr1	33815581	33816327
chr1	35324442	35325695
chr1	35450434	35451355
chr1	35496622	35497872
chr1	35544726	35545503
chr1	35657487	35659017
chr1	35734084	35735170
chr1	36022481	36024135
chr1	36106247	36108428
chr1	36183431	36184930
chr1	36234802	36235948
chr1	36334833	36336023
chr1	36395787	36397453
chr1	36554138	36555032
chr1	36614665	36615429
chr1	36626500	36627025
chr1	36689371	36690848
chr1	36850447	36852640
chr1	36862882	36863804
chr1	36929194	36930528
chr1	37939914	37940425
chr1	37979513	37980891
chr1	38061108	38061725
chr1	38155347	38156685
chr1	38157117	38158755
chr1	38259325	38260360
chr1	38273000	38274478
chr1	38388557	38388881
chr1	38411791	38412891
chr1	38465060	38465823
chr1	38474657	38475550
chr1	38477828	38479005
chr1	39325275	39326057
chr1	39491688	39493014
chr1	39571008	39571820
chr1	39624221	39624747
chr1	39874109	39875363
chr1	40041276	40042832
chr1	40204214	40204989
chr1	40348764	40349530
chr1	40364537	40365007
chr1	40505352	40507146
chr1	40562374	40563190
chr1	40626743	40627674
chr1	40723088	40724368
chr1	40839205	40840643
chr1	40915468	40916749
chr1	41156970	41158460
chr1	41174946	41175255
chr1	41445254	41446846
chr1	41707021	41708645
chr1	42347800	42348236
chr1	42385538	42386113
chr1	42799904	42801479
chr1	42921710	42922842
chr1	43146605	43149277
chr1	43232265	43233431
chr1	43282419	43283173
chr1	43311624	43313115
chr1	43389401	43390828
chr1	43423635	43424994
chr1	43637164	43638484
chr1	43824014	43824845
chr1	43832848	43834241
chr1	43855038	43855873
chr1	44115260	44116563
chr1	44172303	44173894
chr1	44411999	44412839
chr1	44435401	44436081
chr1	44439909	44441398
chr1	44445184	44445769
chr1	44495488	44497309
chr1	45096713	45098855
chr1	45187800	45188216
chr1	45205046	45206111
chr1	45240389	45242496
chr1	45451391	45453455
chr1	45476591	45478912
chr1	45768614	45770043
chr1	45804920	45806902
chr1	45965069	45966588
chr1	46015740	46016931
chr1	46049240	46050708
chr1	46151652	46154863
chr1	46268917	46270070
chr1	46597718	46599067
chr1	46663734	46664454
chr1	46712530	46714230
chr1	46767422	46769859
chr1	46770156	46771220
chr1	46804853	46807010
chr1	47694794	47695603
chr1	47696086	47698381
chr1	47779533	47780728
chr1	47798759	47800527
chr1	47800968	47801745
chr1	47973752	47974137
chr1	51425202	51426348
chr1	51433639	51436168
chr1	51442252	51444733
chr1	51701673	51702211
chr1	51983547	51985356
chr1	52082583	52083521
chr1	52194903	52196029
chr1	52343668	52345172
chr1	52520617	52522767
chr1	52795812	52796105
chr1	52869392	52870792
chr1	53017958	53019385
chr1	53163132	53164326
chr1	53192004	53193112
chr1	53308101	53309929
chr1	53685766	53686582
chr1	53791579	53793483
chr1	54277067	54277568
chr1	54303570	54304303
chr1	54410625	54412291
chr1	54517928	54519512
chr1	54665226	54666663
chr1	54872083	54873309
chr1	54953800	54955328
chr1	55007692	55008634
chr1	55181222	55181927
chr1	55229575	55230443
chr1	55352230	55353661
chr1	55679543	55682000
chr1	59011771	59012631
chr1	59165119	59165899
chr1	59248742	59250942
chr1	59762066	59762948
chr1	61515443	61516964
chr1	61522546	61523717
chr1	61548228	61549645
chr1	61858415	61859027
chr1	62189737	62190168
chr1	62190448	62191214
chr1	62901505	62903494
chr1	63249470	63250160
chr1	63787859	63788468
chr1	63988617	63989256
chr1	65329782	65330198
chr1	65431697	65432631
chr1	65531581	65533107
chr1	65533345	65534159
chr1	65612822	65614825
chr1	65698251	65698828
chr1	65719498	65722093
chr1	65758536	65759050
chr1	65774804	65776061
chr1	65885430	65886957
chr1	67390297	67391431
chr1	67395564	67396722
chr1	67518717	67520305
chr1	67894704	67897014
chr1	67897534	67897840
chr1	68150522	68151191
chr1	68151684	68152636
chr1	68177582	68177844
chr1	68961967	68963051
chr1	70017207	70017806
chr1	70670869	70671844
chr1	70686799	70687834
chr1	70819451	70820766
chr1	70876479	70877346
chr1	71512131	71513681
chr1	71545912	71547225
chr1	75198582	75199285
chr1	76138428	76138935
chr1	76189783	76190828
chr1	76250013	76251100
chr1	76251339	76252232
chr1	77684691	77685372
chr1	78147879	78149705
chr1	78224878	78225670
chr1	78245183	78245956
chr1	78443910	78445967
chr1	84543117	84544390
chr1	84763966	84765195
chr1	84944878	84945474
chr1	84971283	84972555
chr1	85039590	85040448
chr1	85155583	85156674
chr1	85665890	85667891
chr1	85724684	85725546
chr1	85741618	85742703
chr1	86042189	86043055
chr1	86046002	86047311
chr1	86173626	86174386
chr1	86861412	86862010
chr1	87170061	87171316
chr1	87379175	87381583
chr1	87793750	87795289
chr1	87800176	87801457
chr1	89149207	89150757
chr1	89356873	89357500
chr1	89457309	89459056
chr1	89989467	89991076
chr1	90286276	90288420
chr1	90289219	90289783
chr1	90459901	90461338
chr1	91486863	91488192
chr1	91869715	91870598
chr1	91966088	91967315
chr1	92178493	92178810
chr1	92545752	92546486
chr1	92764112	92765057
chr1	93297397	93298417
chr1	93544456	93545107
chr1	93645264	93646790
chr1	93810907	93812507
chr1	93913325	93914944
chr1	93970536	93970991
chr1	94032795	94033487
chr1	94311685	94312413
chr1	94312742	94313804
chr1	94344106	94345064
chr1	94883442	94884256
chr1	95538021	95538863
chr1	95699534	95700249
chr1	97186938	97188399
chr1	100231945	100232203
chr1	100314946	100316253
chr1	100435256	100436212
chr1	100502366	100502675
chr1	100503345	100504553
chr1	100597886	100598979
chr1	100714712	100715663
chr1	100816494	100819148
chr1	100828455	100828966
chr1	101360200	101362459
chr1	101490911	101491894
chr1	104068343	104069054
chr1	104615532	104615813
chr1	107599122	107600642
chr1	108742270	108743627
chr1	109101836	109102159
chr1	109103090	109103885
chr1	109234409	109236267
chr1	109289045	109290105
chr1	109505189	109506567
chr1	109632540	109634075
chr1	109642443	109644325
chr1	109756171	109757707
chr1	109825516	109826455
chr1	109850087	109850664
chr1	109968491	109969693
chr1	110026529	110027425
chr1	110090629	110091698
chr1	110161969	110163629
chr1	110577060	110578131
chr1	110880338	110883175
chr1	110949839	110950835
chr1	111417869	111418406
chr1	111459565	111459870
chr1	111505701	111507109
chr1	111757209	111757814
chr1	111758455	111759179
chr1	111991192	111992504
chr1	112050195	112051101
chr1	112135269	112135868
chr1	112162095	112163315
chr1	113004225	113005647
chr1	113161305	113163066
chr1	113216870	113218421
chr1	113497930	113499253
chr1	113615335	113616319
chr1	114301345	114302693
chr1	114354048	114356270
chr1	114446780	114448364
chr1	114471691	114473562
chr1	115052761	115055435
chr1	115123989	115124824
chr1	115258611	115259765
chr1	115299534	115300971
chr1	115322872	115323580
chr1	116915542	116916848
chr1	117112609	117114193
chr1	117221903	117222981
chr1	117229807	117230934
chr1	117300392	117300990
chr1	117420975	117421306
chr1	117452242	117454131
chr1	117601905	117603943
chr1	117664045	117664924
chr1	117908914	117910329
chr1	118147928	118148778
chr1	118471562	118472914
chr1	119682468	119684065
chr1	120254505	120255637
chr1	144594202	144594524
chr1	144992977	144994098
chr1	144995498	144995840
chr1	145096154	145096801
chr1	145139286	145139566
chr1	145395351	145397860
chr1	145437694	145438533
chr1	145455361	145455632
chr1	145470127	145471086
chr1	145506780	145508255
chr1	145515284	145516921
chr1	145610486	145611378
chr1	146556274	146557149
chr1	146642796	146644987
chr1	146714013	146715372
chr1	147071248	147071947
chr1	147752123	147752840
chr1	147806083	147807467
chr1	148241234	148241478
chr1	149222330	149223160
chr1	149899428	149900437
chr1	149981488	149983014
chr1	150039023	150040086
chr1	150135112	150135800
chr1	150206755	150209021
chr1	150265977	150266669
chr1	150293621	150294370
chr1	150336091	150337621
chr1	150459253	150460512
chr1	150518694	150519297
chr1	150520545	150522282
chr1	150550901	150552548
chr1	150601411	150602786
chr1	150669407	150669906
chr1	150848371	150849794
chr1	150945858	150948313
chr1	150948810	150949448
chr1	150971602	150972125
chr1	151030009	151031119
chr1	151042694	151043900
chr1	151138053	151138806
chr1	151162144	151163194
chr1	151171435	151172023
chr1	151226877	151227544
chr1	151253536	151255361
chr1	151299555	151300983
chr1	151319221	151320147
chr1	151371640	151372621
chr1	151431538	151432459
chr1	151584428	151584983
chr1	151735374	151736271
chr1	151762563	151764192
chr1	151881677	151882595
chr1	152007744	152008227
chr1	152008689	152009744
chr1	153599214	153600329
chr1	153605928	153607155
chr1	153630879	153631450
chr1	153642604	153645001
chr1	153699934	153701321
chr1	153894184	153896405
chr1	153917538	153919480
chr1	153930092	153931287
chr1	153935748	153936841
chr1	153939503	153941234
chr1	153949202	153950645
chr1	153951065	153951353
chr1	153963043	153963718
chr1	154130079	154130545
chr1	154154659	154156131
chr1	154192100	154194289
chr1	154244705	154245660
chr1	154359177	154359652
chr1	154531119	154532167
chr1	154580061	154581422
chr1	154599387	154600708
chr1	154908900	154910178
chr1	154928334	154928917
chr1	154933369	154934979
chr1	154945918	154948358
chr1	154955405	154957173
chr1	154971487	154974984
chr1	154975241	154976871
chr1	155022786	155024001
chr1	155035948	155036761
chr1	155107520	155108970
chr1	155112035	155113259
chr1	155162887	155165004
chr1	155178217	155179269
chr1	155196449	155197593
chr1	155213511	155214791
chr1	155231789	155232508
chr1	155242738	155244495
chr1	155278042	155278936
chr1	155293707	155295065
chr1	155532143	155533041
chr1	155579222	155579786
chr1	155658046	155658967
chr1	155715023	155715289
chr1	155804243	155804819
chr1	155826744	155827360
chr1	155880481	155881376
chr1	155903106	155905172
chr1	156022785	156025060
chr1	156162933	156164375
chr1	156182455	156183544
chr1	156226990	156227316
chr1	156251725	156253038
chr1	156307621	156308889
chr1	156469638	156471457
chr1	156561110	156561959
chr1	156570413	156571894
chr1	156697948	156698952
chr1	156710246	156711766
chr1	156716329	156717343
chr1	156720724	156722287
chr1	156736545	156738441
chr1	156829860	156830576
chr1	157014990	157016308
chr1	157107951	157108992
chr1	157243405	157244007
chr1	157295101	157295464
chr1	157373925	157374187
chr1	159894171	159895322
chr1	160000760	160002104
chr1	160078872	160079119
chr1	160231568	160232491
chr1	160254118	160255075
chr1	160312431	160313683
chr1	160959641	160960260
chr1	160990322	160991787
chr1	161014940	161016241
chr1	161086620	161088212
chr1	161101507	161103154
chr1	161122975	161124604
chr1	161128730	161129929
chr1	161135577	161136894
chr1	161146699	161147837
chr1	161170649	161171423
chr1	161171737	161172579
chr1	161195455	161197589
chr1	161283525	161284841
chr1	161359447	161360447
chr1	161368374	161370046
chr1	161474632	161475480
chr1	161695762	161697562
chr1	161719346	161720201
chr1	161735964	161736571
chr1	162467492	162468278
chr1	162469022	162469283
chr1	162530541	162532077
chr1	163291371	163292041
chr1	165599366	165600665
chr1	165666950	165668094
chr1	165737794	165738703
chr1	165796601	165798541
chr1	166458818	166459435
chr1	166808193	166808776
chr1	166809070	166810218
chr1	166844918	166845863
chr1	167189034	167190588
chr1	167190972	167191936
chr1	167596741	167597916
chr1	167598910	167600451
chr1	167683429	167684890
chr1	167835041	167835311
chr1	167904481	167906926
chr1	167954295	167954647
chr1	168194338	168195536
chr1	169336811	169337957
chr1	169454384	169455659
chr1	169763624	169764601
chr1	169862392	169863917
chr1	170500272	170501783
chr1	171454451	171455564
chr1	171710526	171711962
chr1	171750240	171751592
chr1	172501139	172503174
chr1	173398557	173399442
chr1	173445846	173447656
chr1	173577473	173578185
chr1	173683803	173684821
chr1	173793079	173795379
chr1	173836212	173838204
chr1	174128167	174129718
chr1	174846401	174846879
chr1	174968020	174969815
chr1	174992301	174992957
chr1	175161268	175162521
chr1	178693834	178695572
chr1	179015494	179016780
chr1	179198001	179199331
chr1	179262572	179263357
chr1	179334713	179335391
chr1	179846380	179847243
chr1	179849856	179850376
chr1	179850974	179852525
chr1	179922852	179924727
chr1	180123373	180124653
chr1	180471106	180472728
chr1	180554233	180555301
chr1	180579743	180580498
chr1	180601001	180601870
chr1	180991113	180992160
chr1	181002203	181002840
chr1	181003084	181003364
chr1	181998544	181999459
chr1	182360314	182361878
chr1	182808169	182809813
chr1	183439344	183439631
chr1	183440067	183442305
chr1	184020438	184021292
chr1	184723149	184724025
chr1	184740286	184740641
chr1	184942487	184943714
chr1	185014139	185015574
chr1	185125297	185126815
chr1	185285228	185287317
chr1	186343936	186345253
chr1	187041405	187042349
chr1	192093250	192094035
chr1	193026981	193029408
chr1	193073587	193074922
chr1	193090666	193091830
chr1	194626514	194627235
chr1	194827898	194828627
chr1	195835941	195836238
chr1	196463380	196463890
chr1	197115153	197116134
chr1	197169896	197170929
chr1	197743824	197745368
chr1	197871414	197872363
chr1	198125832	198127203
chr1	200589482	200590837
chr1	200638387	200639867
chr1	200988492	200989343
chr1	201616883	201618179
chr1	201618997	201619647
chr1	201798130	201798961
chr1	201923857	201925088
chr1	201951773	201952675
chr1	202317569	202318561
chr1	202775901	202777828
chr1	202778739	202779261
chr1	202829834	202831066
chr1	202857545	202858288
chr1	202926837	202928082
chr1	202936152	202937276
chr1	202974884	202977111
chr1	203296282	203297319
chr1	203695400	203695839
chr1	203764440	203765477
chr1	203830490	203831338
chr1	204379556	204381451
chr1	204463143	204464353
chr1	204475210	204475618
chr1	204476124	204476382
chr1	204476658	204477619
chr1	204484401	204486417
chr1	205090858	205091614
chr1	205600130	205601687
chr1	205718089	205719842
chr1	205781971	205782709
chr1	206729841	206731766
chr1	206785399	206786278
chr1	206807764	206809678
chr1	206846195	206847026
chr1	207194157	207194916
chr1	207197441	207198736
chr1	207223754	207225055
chr1	207226320	207226995
chr1	207378404	207378693
chr1	207494080	207495801
chr1	210000618	210002101
chr1	211431565	211433182
chr1	211433479	211434524
chr1	211555796	211556725
chr1	211750974	211753354
chr1	211779311	211779983
chr1	211780283	211781188
chr1	211803477	211804351
chr1	211848561	211849666
chr1	212003339	212004421
chr1	212208439	212209539
chr1	212457815	212460142
chr1	212605972	212606706
chr1	212781340	212783095
chr1	212963303	212964431
chr1	212964718	212966056
chr1	213030811	213032588
chr1	213188418	213190236
chr1	213218855	213219132
chr1	213224249	213225104
chr1	214160802	214161832
chr1	214162066	214162783
chr1	214453702	214455463
chr1	214776139	214776943
chr1	215740364	215741860
chr1	215742381	215743105
chr1	217804065	217804911
chr1	218458037	218458901
chr1	219347040	219348173
chr1	220079872	220080528
chr1	220218453	220218982
chr1	220219383	220220087
chr1	220262930	220264062
chr1	220445036	220446128
chr1	221052331	221053782
chr1	221914355	221916876
chr1	222638628	222639345
chr1	222791009	222792602
chr1	222817011	222818000
chr1	222884746	222887052
chr1	223316148	223316767
chr1	223406765	223407566
chr1	223899887	223901754
chr1	223959827	223960231
chr1	223976573	223976976
chr1	224032437	224034998
chr1	224301611	224302767
chr1	224370459	224372642
chr1	224544465	224545306
chr1	224622498	224623398
chr1	225117097	225117909
chr1	225118161	225118687
chr1	225614285	225616598
chr1	225632485	225632989
chr1	225965028	225966096
chr1	226068883	226071135
chr1	226111266	226113086
chr1	226115795	226116676
chr1	226185407	226185862
chr1	226186364	226187685
chr1	226189742	226190881
chr1	226249308	226251578
chr1	226297846	226299263
chr1	226309127	226310551
chr1	226373866	226374874
chr1	226496050	226497609
chr1	226595131	226596129
chr1	226890831	226891550
chr1	227057913	227058971
chr1	227127075	227128564
chr1	227505341	227507086
chr1	227751173	227751842
chr1	228269952	228270673
chr1	228289965	228291409
chr1	228327161	228328301
chr1	228352970	228353965
chr1	228593482	228594923
chr1	228644789	228645914
chr1	228673477	228675019
chr1	229406554	229407479
chr1	229477862	229479143
chr1	229643630	229645224
chr1	229694234	229695503
chr1	229760651	229762543
chr1	230262660	230263446
chr1	230312578	230313148
chr1	230777991	230778823
chr1	231003839	231004900
chr1	231114329	231115289
chr1	231174801	231175809
chr1	231472737	231474506
chr1	231557566	231558634
chr1	232940945	232941577
chr1	233085966	233087121
chr1	233771564	233772153
chr1	234508778	234509830
chr1	234613655	234615129
chr1	234735401	234736255
chr1	234743769	234745377
chr1	234745763	234747112
chr1	234748319	234748902
chr1	234859128	234861471
chr1	235093092	235093642
chr1	235098354	235099278
chr1	235291217	235292560
chr1	235324099	235324891
chr1	235490040	235492793
chr1	235530437	235531583
chr1	235666905	235669359
chr1	236008672	236009283
chr1	236029470	236031043
chr1	236558484	236559383
chr1	236686994	236688125
chr1	236767261	236768545
chr1	236958188	236959400
chr1	237634317	237634660
chr1	239571384	239572208
chr1	241682291	241683208
chr1	241802778	241804028
chr1	242011079	242012122
chr1	243264989	243265345
chr1	243417621	243419696
chr1	243432113	243433541
chr1	244530296	244531096
chr1	244614311	244615654
chr1	244815818	244817119
chr1	244997244	244997678
chr1	244997970	244999286
chr1	245026131	245028671
chr1	245081928	245082458
chr1	245132922	245134820
chr1	245501167	245501488
chr1	246151333	246152139
chr1	246347933	246349187
chr1	246349960	246350686
chr1	246378783	246379090
chr1	246728706	246730423
chr1	246886949	246888379
chr1	247094346	247094672
chr1	247373581	247374453
chr1	247494302	247496529
chr1	247524447	247524939
chr1	247611285	247611576
chr1	248020108	248021606
chr1	249119888	249121042
chr1	249131855	249133612
chr1	249152120	249154001
chr1	249166924	249168057
chr1	249199950	249201199
chr10	180472	182565
chr10	977054	978278
chr10	1033377	1034832
chr10	1101721	1102992
chr10	1205332	1206088
chr10	3109474	3110891
chr10	3214209	3215222
chr10	3598365	3599052
chr10	3826825	3828377
chr10	3845638	3845925
chr10	3846460	3846836
chr10	3851705	3852621
chr10	3932839	3933520
chr10	4868182	4869335
chr10	4908705	4909202
chr10	5113613	5114115
chr10	5454413	5455292
chr10	5488452	5488796
chr10	5503870	5504876
chr10	5514664	5515122
chr10	5520047	5521097
chr10	5707826	5708818
chr10	5726315	5727683
chr10	5854604	5856366
chr10	5931599	5932340
chr10	6018216	6020120
chr10	6130723	6131427
chr10	6186561	6187565
chr10	6205383	6206564
chr10	6621832	6622838
chr10	6962734	6963306
chr10	7070472	7070858
chr10	7450206	7453447
chr10	7859995	7860731
chr10	11187259	11187672
chr10	11206668	11208328
chr10	11652738	11654070
chr10	11916581	11917428
chr10	11940243	11941468
chr10	12084504	12085559
chr10	12237472	12238700
chr10	13203135	13204212
chr10	13344091	13344569
chr10	13388948	13390979
chr10	13628758	13629197
chr10	13748653	13749916
chr10	14879599	14881707
chr10	14919842	14921813
chr10	14993513	14993750
chr10	14995471	14996470
chr10	15001050	15003040
chr10	15139021	15139970
chr10	15482343	15483134
chr10	15901845	15902803
chr10	17243031	17243886
chr10	17270205	17272874
chr10	17470086	17471035
chr10	17496442	17497894
chr10	17685484	17686825
chr10	18947573	18948938
chr10	21784182	21786150
chr10	21813464	21816602
chr10	21822277	21823694
chr10	21823929	21824594
chr10	22096173	22096506
chr10	22251385	22251659
chr10	22375581	22375977
chr10	22604806	22606042
chr10	22609759	22610706
chr10	22629259	22630582
chr10	22904797	22905330
chr10	23384436	23385414
chr10	23727584	23728396
chr10	25011472	25012295
chr10	25012804	25014017
chr10	25156055	25156388
chr10	25240589	25242239
chr10	25305111	25306487
chr10	26964011	26964790
chr10	26985965	26987938
chr10	27149057	27150274
chr10	27442700	27445281
chr10	27528741	27531412
chr10	28821114	28823228
chr10	29096773	29097816
chr10	29431506	29432323
chr10	29698225	29698795
chr10	30359223	30359464
chr10	30636661	30636932
chr10	30637694	30638650
chr10	30723596	30724797
chr10	30782872	30783412
chr10	30841064	30842369
chr10	30842845	30843214
chr10	31320468	31321580
chr10	31607139	31608705
chr10	31608980	31610060
chr10	32216055	32218608
chr10	32344385	32345672
chr10	32634987	32636728
chr10	32667471	32668048
chr10	32734737	32735940
chr10	33246162	33247829
chr10	35053410	35053746
chr10	35102660	35104498
chr10	35378639	35379826
chr10	35415349	35417767
chr10	35484856	35485131
chr10	35624565	35625682
chr10	35667420	35668421
chr10	35680500	35680972
chr10	38145918	38147237
chr10	38264965	38265830
chr10	38299234	38300562
chr10	38383085	38383842
chr10	43133174	43134345
chr10	43142323	43142606
chr10	43150280	43150873
chr10	43277643	43278421
chr10	43633127	43634553
chr10	43891355	43893075
chr10	43901276	43902260
chr10	43902627	43905141
chr10	43915607	43916663
chr10	43931362	43932547
chr10	44069357	44070266
chr10	45495766	45497219
chr10	46089709	46090575
chr10	49514219	49515587
chr10	49731133	49732624
chr10	50391616	50391958
chr10	50506690	50508050
chr10	50746583	50747955
chr10	51564898	51565813
chr10	51572095	51572662
chr10	51594075	51594386
chr10	52085343	52085620
chr10	52174584	52175003
chr10	52383253	52385414
chr10	52499655	52499983
chr10	53458907	53460090
chr10	58120768	58121289
chr10	60144721	60145756
chr10	61665172	61666890
chr10	61900580	61901239
chr10	62537961	62538901
chr10	62702610	62704919
chr10	63659937	63660279
chr10	63662823	63663571
chr10	64563979	64565433
chr10	64892885	64893680
chr10	65224678	65226149
chr10	65280767	65282077
chr10	65389253	65390773
chr10	66738685	66739138
chr10	67330121	67330811
chr10	69644045	69645254
chr10	69645634	69646335
chr10	69834282	69835239
chr10	70090629	70092831
chr10	70166540	70167414
chr10	70231262	70232009
chr10	70314666	70315145
chr10	70319788	70322093
chr10	70322339	70322653
chr10	70359860	70360500
chr10	70480527	70481667
chr10	70660374	70661525
chr10	70714517	70716960
chr10	70883193	70884901
chr10	70938911	70940883
chr10	70982207	70982821
chr10	71075124	71076581
chr10	71094085	71095229
chr10	71892055	71892821
chr10	71992862	71993610
chr10	72431733	72432780
chr10	72575525	72576574
chr10	72647706	72648615
chr10	73610540	73611419
chr10	73648461	73649114
chr10	73975432	73976271
chr10	74020561	74021350
chr10	74032327	74033910
chr10	74056800	74058109
chr10	74080356	74081543
chr10	74113524	74115026
chr10	74855232	74855474
chr10	74855749	74857032
chr10	74870120	74871309
chr10	75004845	75005154
chr10	75006423	75007355
chr10	75011585	75012852
chr10	75254920	75255972
chr10	75384958	75386948
chr10	75489978	75490275
chr10	75503522	75504605
chr10	75531751	75532966
chr10	75541486	75542224
chr10	75545058	75545567
chr10	75716239	75716998
chr10	75757319	75758616
chr10	75910111	75911758
chr10	75935935	75937177
chr10	76585325	76586674
chr10	76870844	76872084
chr10	76969379	76971363
chr10	76994423	76995960
chr10	77168033	77169210
chr10	79685878	79686750
chr10	79731096	79731626
chr10	79793387	79794204
chr10	80732975	80734070
chr10	81107020	81108189
chr10	81964608	81965852
chr10	82529394	82529707
chr10	85898140	85900170
chr10	86039650	86039921
chr10	88280563	88282219
chr10	88514410	88514878
chr10	88515282	88516191
chr10	88854372	88854623
chr10	88854885	88856353
chr10	89264093	89265694
chr10	89621229	89622523
chr10	89622890	89623651
chr10	91087898	91088274
chr10	91111897	91112163
chr10	91403820	91405849
chr10	91460839	91462226
chr10	92631610	92632271
chr10	92863549	92864053
chr10	93169101	93170701
chr10	93392633	93393344
chr10	93557815	93558915
chr10	93683235	93684156
chr10	94049982	94051792
chr10	94333334	94334510
chr10	94352024	94353341
chr10	94449592	94450536
chr10	94451561	94452462
chr10	94516223	94517351
chr10	94588679	94589402
chr10	94590221	94591122
chr10	94608238	94609071
chr10	95008570	95009497
chr10	95462096	95462651
chr10	96122314	96123031
chr10	96162019	96163068
chr10	96304944	96306357
chr10	97050137	97051097
chr10	97291287	97291558
chr10	97416205	97416842
chr10	97453444	97454074
chr10	97666853	97667974
chr10	97802829	97804354
chr10	97825122	97825654
chr10	97849366	97850450
chr10	97884224	97884766
chr10	97889219	97890658
chr10	98346035	98347210
chr10	98591561	98593174
chr10	99050930	99051421
chr10	99051821	99052695
chr10	99078540	99079265
chr10	99092518	99093835
chr10	99094284	99095057
chr10	99160664	99161336
chr10	99174492	99175183
chr10	99178442	99179321
chr10	99185523	99187082
chr10	99205199	99206254
chr10	99257497	99258458
chr10	99446717	99447538
chr10	99894114	99894910
chr10	100205879	100206978
chr10	100226653	100227390
chr10	100538063	100538382
chr10	101190113	101191343
chr10	101380164	101382087
chr10	101418275	101419084
chr10	101946563	101947045
chr10	101988564	101989640
chr10	102027081	102028023
chr10	102106100	102106989
chr10	102132816	102134192
chr10	102213931	102214722
chr10	102288889	102290089
chr10	102295475	102295925
chr10	102672256	102673176
chr10	102746982	102747916
chr10	102820231	102822730
chr10	102825814	102827790
chr10	102890638	102892460
chr10	103347628	103348321
chr10	103542571	103543838
chr10	103577257	103579155
chr10	103815482	103816616
chr10	103817595	103817961
chr10	103824527	103825378
chr10	103872978	103873975
chr10	103880042	103881145
chr10	103892210	103893873
chr10	103911615	103912765
chr10	104004755	104005759
chr10	104180533	104181389
chr10	104191423	104192613
chr10	104209239	104211051
chr10	104401696	104403623
chr10	104403922	104406391
chr10	104473306	104475146
chr10	104613659	104614575
chr10	104677246	104678916
chr10	104952023	104953364
chr10	105127276	105128571
chr10	105155644	105156694
chr10	105677443	105678470
chr10	105726359	105727191
chr10	105727534	105727849
chr10	105880788	105882337
chr10	106097368	106099144
chr10	106099452	106099865
chr10	111766755	111768431
chr10	111842974	111843440
chr10	111967114	111971357
chr10	111985361	111986480
chr10	112064088	112065182
chr10	112065655	112065997
chr10	112257192	112257696
chr10	112326882	112328399
chr10	112404064	112405192
chr10	112406088	112406536
chr10	112431738	112432515
chr10	112630292	112632705
chr10	112678076	112679579
chr10	112679834	112680241
chr10	114710580	114711986
chr10	114820277	114821124
chr10	115478812	115479650
chr10	115611473	115612044
chr10	115613537	115615702
chr10	115933547	115934651
chr10	116697860	116698603
chr10	118763973	118765447
chr10	119134343	119136354
chr10	119805506	119806735
chr10	120101199	120101918
chr10	120242387	120242622
chr10	120839436	120840974
chr10	120921122	120921576
chr10	120924605	120925672
chr10	120937440	120938507
chr10	120965893	120967001
chr10	121302002	121303177
chr10	121355206	121357076
chr10	121410303	121411215
chr10	121484641	121486279
chr10	121631560	121633144
chr10	121651213	121652758
chr10	122610539	122611178
chr10	123686708	123688296
chr10	123733867	123734918
chr10	123871947	123873523
chr10	124638598	124639832
chr10	124739775	124740450
chr10	124767428	124768639
chr10	124894500	124896828
chr10	124913521	124914734
chr10	126107266	126108000
chr10	126479534	126481737
chr10	126490041	126491047
chr10	126606704	126607084
chr10	126734248	126734638
chr10	126848116	126849142
chr10	126849420	126850736
chr10	127407505	127408513
chr10	127511287	127512698
chr10	131908235	131910060
chr10	131934493	131935828
chr10	134133588	134134013
chr10	134145079	134145947
chr10	134209762	134210453
chr10	134210731	134211590
chr10	135091898	135092819
chr10	135122002	135122680
chr10	135170990	135171551
chr10	135173330	135173956
chr10	135201893	135202994
chr10	135207440	135209155
chr11	235933	237582
chr11	268685	269509
chr11	287820	289388
chr11	308090	308356
chr11	313652	314314
chr11	350588	351555
chr11	355192	356431
chr11	393877	395057
chr11	447863	448718
chr11	449608	451279
chr11	505647	507711
chr11	576166	576674
chr11	615755	616325
chr11	694552	695046
chr11	695656	696654
chr11	776217	778063
chr11	797572	798553
chr11	808516	810407
chr11	826664	827846
chr11	832666	833609
chr11	842220	843276
chr11	910263	911881
chr11	925494	926124
chr11	1330597	1331303
chr11	1968501	1969543
chr11	2721021	2722258
chr11	2950121	2951799
chr11	3012254	3014370
chr11	3078126	3079168
chr11	3399847	3400778
chr11	3663351	3664051
chr11	3818246	3819542
chr11	3861948	3863036
chr11	3875952	3876731
chr11	4115452	4116845
chr11	5301842	5302161
chr11	5312445	5312723
chr11	5445683	5446153
chr11	6440380	6440817
chr11	6502338	6503515
chr11	6624456	6625943
chr11	6632839	6634297
chr11	6703977	6705060
chr11	8008384	8009392
chr11	8703542	8705870
chr11	8932374	8933561
chr11	8985501	8986797
chr11	9285929	9286613
chr11	9335603	9337133
chr11	9405987	9407201
chr11	9481643	9483215
chr11	9572984	9573801
chr11	9594061	9595578
chr11	9634844	9636209
chr11	10314937	10316002
chr11	10476594	10478408
chr11	10562066	10563126
chr11	10771940	10773497
chr11	10829222	10831453
chr11	10878895	10880626
chr11	10920803	10922075
chr11	10922299	10922581
chr11	11836534	11836816
chr11	11862754	11864265
chr11	12136027	12136524
chr11	12137842	12138470
chr11	12222604	12223144
chr11	13484383	13485572
chr11	13689525	13691069
chr11	14380382	14380851
chr11	14520752	14521504
chr11	14541291	14542371
chr11	14664377	14665956
chr11	16759364	16760679
chr11	17098734	17100518
chr11	17297644	17298826
chr11	17372940	17375524
chr11	18032895	18035026
chr11	18126856	18127917
chr11	18343399	18344544
chr11	18415559	18416953
chr11	18547914	18548936
chr11	18609937	18610784
chr11	18655440	18656623
chr11	19138384	19139308
chr11	19261909	19263551
chr11	20385023	20386028
chr11	20408694	20409951
chr11	22339373	22339651
chr11	22646362	22647740
chr11	22850763	22851538
chr11	27384388	27385108
chr11	27493084	27494742
chr11	27527740	27528674
chr11	28129049	28130159
chr11	28131569	28132117
chr11	30344350	30345165
chr11	31391241	31391759
chr11	31530956	31531766
chr11	31832531	31833908
chr11	32112419	32113544
chr11	32454308	32457685
chr11	32605022	32606260
chr11	32913726	32915966
chr11	33037099	33038061
chr11	33060269	33061882
chr11	33182621	33183396
chr11	33278536	33280343
chr11	33756606	33758185
chr11	33891615	33892513
chr11	33912831	33913902
chr11	33914357	33914980
chr11	34066250	34066829
chr11	34072719	34075302
chr11	34126692	34127807
chr11	34128501	34128886
chr11	34460096	34460970
chr11	34625021	34625763
chr11	34937167	34938795
chr11	35639610	35640137
chr11	35640382	35641907
chr11	35965263	35966141
chr11	36310737	36311301
chr11	43333317	43334001
chr11	43380176	43381412
chr11	43665490	43666048
chr11	43702012	43703071
chr11	43902066	43902760
chr11	45167655	45168279
chr11	45868692	45869836
chr11	45939207	45940423
chr11	46004660	46005273
chr11	46015910	46016431
chr11	46141623	46143052
chr11	46143356	46144118
chr11	46148832	46149166
chr11	46258546	46260357
chr11	46264401	46265428
chr11	46316378	46317525
chr11	46340097	46340864
chr11	46402843	46403726
chr11	46614956	46615839
chr11	46638484	46639765
chr11	46721571	46722842
chr11	46867068	46868159
chr11	47197676	47199347
chr11	47270088	47270919
chr11	47290309	47291877
chr11	47447540	47448410
chr11	47573830	47574946
chr11	47586656	47588095
chr11	47599966	47601051
chr11	47787627	47790156
chr11	47869357	47870438
chr11	47939363	47939909
chr11	50257304	50258186
chr11	57091845	57093392
chr11	57102768	57103616
chr11	57192223	57194948
chr11	57260919	57261379
chr11	57281564	57282676
chr11	57434182	57436339
chr11	57478881	57480510
chr11	57508514	57509897
chr11	57529180	57529538
chr11	57529973	57530300
chr11	58345129	58347478
chr11	59304225	59305346
chr11	59312450	59313572
chr11	59316080	59316883
chr11	59317276	59318182
chr11	59324434	59325387
chr11	59327926	59328559
chr11	59332781	59333957
chr11	59382153	59384258
chr11	59435740	59437273
chr11	60609360	60609787
chr11	60673375	60674406
chr11	60681319	60681878
chr11	60928388	60929430
chr11	61128941	61130745
chr11	61159797	61160674
chr11	61196751	61198043
chr11	61559537	61561043
chr11	61582375	61584889
chr11	61601895	61602543
chr11	61658652	61659434
chr11	61716949	61717509
chr11	61734162	61736990
chr11	61792851	61793535
chr11	61891130	61892113
chr11	62229522	62229785
chr11	62312857	62314530
chr11	62340570	62342068
chr11	62358742	62360108
chr11	62368040	62370130
chr11	62379174	62380550
chr11	62413142	62414289
chr11	62420325	62421226
chr11	62432112	62433872
chr11	62438385	62440552
chr11	62446263	62446890
chr11	62494505	62496544
chr11	62521353	62522105
chr11	62538234	62539447
chr11	62553903	62555329
chr11	62558673	62559600
chr11	62572573	62573328
chr11	62598845	62599954
chr11	62606495	62608905
chr11	62622872	62623931
chr11	62624256	62625221
chr11	62647854	62649529
chr11	63438282	63439491
chr11	63655652	63656370
chr11	63706042	63707371
chr11	63741636	63742576
chr11	63753283	63754460
chr11	63932922	63934529
chr11	63952114	63953917
chr11	63973822	63975525
chr11	63993415	63994219
chr11	63997619	63998670
chr11	64008127	64010025
chr11	64013278	64013969
chr11	64036161	64038373
chr11	64052000	64053208
chr11	64071717	64073155
chr11	64084580	64086187
chr11	64126306	64127009
chr11	64267696	64268339
chr11	64509888	64511233
chr11	64512471	64513647
chr11	64545747	64547474
chr11	64611690	64612966
chr11	64645636	64646839
chr11	64780967	64782504
chr11	64794721	64795501
chr11	64808141	64809396
chr11	64851146	64852082
chr11	64863363	64864428
chr11	64888939	64890506
chr11	64901728	64903116
chr11	64948112	64949560
chr11	65028987	65030057
chr11	65081968	65083420
chr11	65101033	65101769
chr11	65149229	65150267
chr11	65188529	65190488
chr11	65246151	65246674
chr11	65264198	65266662
chr11	65337282	65338312
chr11	65343032	65344043
chr11	65381494	65383821
chr11	65430129	65431021
chr11	65478498	65480178
chr11	65547518	65548703
chr11	65624293	65626075
chr11	65626710	65628901
chr11	65655461	65656955
chr11	65657787	65658844
chr11	65685926	65687228
chr11	65769364	65770529
chr11	65819223	65820233
chr11	66024842	66025988
chr11	66034945	66036324
chr11	66056118	66057376
chr11	66112166	66112911
chr11	66138241	66140300
chr11	66205541	66206556
chr11	66247439	66248151
chr11	66383454	66384758
chr11	66405263	66406779
chr11	66445023	66446202
chr11	66494740	66495606
chr11	66511733	66512620
chr11	66610539	66611209
chr11	66725661	66726492
chr11	66886349	66887011
chr11	67007082	67008838
chr11	67034167	67034986
chr11	67044323	67045440
chr11	67055711	67057094
chr11	67084108	67085382
chr11	67140062	67141166
chr11	67169007	67169845
chr11	67187982	67188839
chr11	67195579	67196230
chr11	67231898	67232748
chr11	67350051	67351932
chr11	67367769	67368126
chr11	67372933	67374679
chr11	67797514	67798616
chr11	67979999	67981859
chr11	68227586	68229376
chr11	68451749	68452625
chr11	68518698	68519070
chr11	68606530	68607076
chr11	68671033	68672731
chr11	69196596	69197502
chr11	69257608	69260000
chr11	69453587	69454346
chr11	69454971	69456211
chr11	69489857	69490711
chr11	69816427	69817097
chr11	69957598	69958209
chr11	70049004	70050194
chr11	70116524	70117537
chr11	70243524	70244960
chr11	70265928	70266368
chr11	71159269	71160331
chr11	71638928	71640527
chr11	71790228	71792498
chr11	71823038	71824138
chr11	71934023	71935383
chr11	72145041	72146019
chr11	72504695	72505362
chr11	72853110	72854712
chr11	73087257	73088318
chr11	73309018	73309969
chr11	73472047	73472936
chr11	73490268	73490958
chr11	73498258	73500207
chr11	73586914	73587218
chr11	73587457	73588836
chr11	73693187	73695061
chr11	73881695	73882808
chr11	74108873	74110241
chr11	74459769	74460908
chr11	74659710	74660758
chr11	74816341	74816898
chr11	75062300	75063688
chr11	75110436	75111225
chr11	75111784	75112249
chr11	75236788	75237579
chr11	75245322	75246291
chr11	75273066	75274065
chr11	75459466	75459744
chr11	75525644	75527047
chr11	75527527	75528183
chr11	75946102	75946496
chr11	76091181	76092424
chr11	76155302	76156288
chr11	76156632	76157147
chr11	76493767	76494986
chr11	77184237	77185655
chr11	77348093	77349695
chr11	77530423	77532397
chr11	77705484	77706238
chr11	77762018	77762559
chr11	77849772	77851791
chr11	78025790	78026087
chr11	78127383	78129563
chr11	82611230	82613017
chr11	82782718	82783536
chr11	82866646	82869492
chr11	82904406	82905807
chr11	82996597	82997600
chr11	85338454	85339906
chr11	85358724	85359330
chr11	85374855	85376286
chr11	85565640	85566174
chr11	85779064	85781120
chr11	85862243	85862919
chr11	85893972	85894801
chr11	85913532	85914085
chr11	85955546	85956553
chr11	86013116	86013707
chr11	86748247	86749278
chr11	88068444	88068733
chr11	88069423	88069818
chr11	89955567	89956735
chr11	89981170	89981602
chr11	93473085	93475302
chr11	93516601	93518316
chr11	93861742	93862799
chr11	94226512	94227555
chr11	94276808	94278136
chr11	94500677	94502191
chr11	94706181	94707086
chr11	94800183	94801293
chr11	94822509	94823822
chr11	95275841	95276515
chr11	95522128	95524469
chr11	95656814	95657556
chr11	95976346	95977172
chr11	95988665	95989627
chr11	96055523	96056239
chr11	96122454	96123683
chr11	97834286	97835137
chr11	102256131	102256477
chr11	102322402	102324139
chr11	102961278	102963248
chr11	105386124	105387438
chr11	105892422	105893526
chr11	105947227	105948862
chr11	107328271	107328705
chr11	107435807	107436544
chr11	107728701	107730658
chr11	107879476	107880659
chr11	107991959	107993121
chr11	108092699	108094676
chr11	108337874	108338945
chr11	108368077	108369593
chr11	108535544	108536258
chr11	110166438	110167883
chr11	111472650	111473942
chr11	111636455	111637610
chr11	111741636	111742329
chr11	111748802	111750660
chr11	111895468	111896597
chr11	111944749	111945630
chr11	111956778	111958150
chr11	112096604	112097592
chr11	113561436	113561885
chr11	113746359	113747827
chr11	114086487	114087352
chr11	114165621	114166662
chr11	114270717	114271824
chr11	114309879	114310915
chr11	116643245	116644235
chr11	116658365	116659165
chr11	116968326	116969569
chr11	117009522	117009797
chr11	117014674	117016403
chr11	117102408	117104116
chr11	117198200	117199400
chr11	117872597	117873882
chr11	118271541	118272755
chr11	118305280	118307247
chr11	118307516	118308713
chr11	118401199	118402108
chr11	118442543	118443370
chr11	118478367	118479702
chr11	118491479	118492356
chr11	118660775	118663718
chr11	118850806	118851421
chr11	118868162	118869083
chr11	118888659	118890422
chr11	118900971	118901795
chr11	118927278	118928467
chr11	118938184	118939546
chr11	118955240	118956584
chr11	118965512	118966532
chr11	118971958	118973747
chr11	118978665	118979645
chr11	118991730	118992752
chr11	119075957	119077850
chr11	119204834	119205626
chr11	119252200	119252716
chr11	120206364	120207508
chr11	121163132	121163916
chr11	122626028	122626475
chr11	122932110	122934408
chr11	123611742	123612726
chr11	123613092	123613410
chr11	124492305	124493178
chr11	124823639	124824347
chr11	125422903	125423505
chr11	125461722	125463459
chr11	125495166	125496674
chr11	125771993	125773204
chr11	126080650	126082106
chr11	126138235	126139441
chr11	126173598	126174343
chr11	126223319	126223593
chr11	126224479	126225695
chr11	129872158	129873729
chr11	129939735	129940067
chr11	130178921	130179233
chr11	134093112	134094717
chr11	134122670	134124072
chr12	498057	499058
chr12	751711	753280
chr12	860255	862416
chr12	1058006	1059386
chr12	1099137	1100953
chr12	1799753	1800964
chr12	2903890	2904408
chr12	2921785	2922403
chr12	2985580	2987214
chr12	3068777	3069716
chr12	3861344	3862612
chr12	4379782	4382358
chr12	4382582	4384241
chr12	4647388	4648343
chr12	4757553	4758527
chr12	5231399	5231749
chr12	6444873	6446775
chr12	6450279	6451521
chr12	6492934	6494022
chr12	6579411	6580430
chr12	6602059	6603510
chr12	6642640	6644921
chr12	6676979	6677843
chr12	6715373	6716641
chr12	6722011	6723483
chr12	6771862	6772669
chr12	6797889	6799111
chr12	6832818	6834031
chr12	6874744	6875710
chr12	6959965	6962056
chr12	6976491	6977322
chr12	7053050	7054010
chr12	7070155	7071622
chr12	7079284	7080864
chr12	7125225	7126321
chr12	7260260	7262099
chr12	7592270	7593096
chr12	8112114	8112636
chr12	8115324	8115747
chr12	8122961	8123731
chr12	8178912	8180373
chr12	8234428	8235332
chr12	8849736	8851399
chr12	9101359	9102933
chr12	9436054	9436301
chr12	9799697	9801243
chr12	9803121	9803629
chr12	9916233	9916731
chr12	10364786	10366813
chr12	10513253	10513513
chr12	10513860	10514131
chr12	10515668	10515982
chr12	10765868	10766518
chr12	10874586	10875509
chr12	10875769	10876314
chr12	11323735	11324438
chr12	11801532	11802694
chr12	12419632	12420532
chr12	12509829	12510786
chr12	12764034	12765386
chr12	12848926	12849872
chr12	12867611	12867933
chr12	12868944	12870589
chr12	12876561	12879138
chr12	12939571	12940581
chr12	12965994	12966619
chr12	13043619	13044706
chr12	14410399	14411800
chr12	14413480	14413947
chr12	14518343	14519071
chr12	14537992	14538345
chr12	14719788	14721226
chr12	14721471	14721810
chr12	14955830	14956865
chr12	15114048	15114867
chr12	16034973	16035974
chr12	16064126	16064589
chr12	16161303	16161758
chr12	16501236	16502336
chr12	19282180	19284180
chr12	19592359	19593746
chr12	21590403	21591469
chr12	21654100	21655310
chr12	21809762	21811112
chr12	21926174	21926611
chr12	21927183	21928005
chr12	22199061	22200072
chr12	22696393	22698136
chr12	22777712	22778993
chr12	23874221	23874461
chr12	25101267	25102810
chr12	25205107	25205677
chr12	25348116	25348543
chr12	25402849	25404622
chr12	25538350	25539968
chr12	26266926	26267633
chr12	26427303	26428082
chr12	27090647	27092031
chr12	27166524	27167535
chr12	27174445	27176337
chr12	27485378	27486689
chr12	27676468	27677529
chr12	27863424	27864541
chr12	27932372	27933629
chr12	28395431	28396294
chr12	29301157	29303301
chr12	29533414	29534277
chr12	30848571	30849170
chr12	31476503	31479584
chr12	31742690	31743853
chr12	31812051	31813206
chr12	31871564	31872252
chr12	31880638	31882506
chr12	32112024	32113223
chr12	32200217	32200829
chr12	32259204	32260542
chr12	32552244	32553313
chr12	32831873	32832939
chr12	32908026	32909124
chr12	34175070	34175394
chr12	39298474	39300728
chr12	39836040	39837508
chr12	42631787	42632642
chr12	42719576	42720225
chr12	44152062	44153415
chr12	44199651	44200460
chr12	44229357	44230381
chr12	45609170	45610663
chr12	46120648	46121791
chr12	46122384	46124797
chr12	46383468	46386007
chr12	46662025	46663854
chr12	46764991	46767513
chr12	46776291	46778432
chr12	47473763	47474904
chr12	47617118	47617848
chr12	47754750	47755363
chr12	48166648	48168025
chr12	48222605	48223461
chr12	48499353	48500356
chr12	48550717	48551683
chr12	48591688	48593034
chr12	48744062	48745256
chr12	49075334	49076500
chr12	49109963	49111227
chr12	49244822	49246628
chr12	49246900	49247179
chr12	49350089	49351591
chr12	49365108	49365686
chr12	49454052	49455292
chr12	49463116	49464106
chr12	49503857	49505016
chr12	49523866	49525651
chr12	49581664	49583102
chr12	49626799	49627910
chr12	49657760	49660573
chr12	49715565	49717333
chr12	49760341	49761704
chr12	49961666	49962630
chr12	50016539	50017520
chr12	50134968	50136182
chr12	50235860	50237158
chr12	50478668	50479576
chr12	50505625	50506980
chr12	50560195	50561688
chr12	50616019	50616508
chr12	50794446	50795436
chr12	50898606	50899569
chr12	51156990	51158887
chr12	51418067	51418431
chr12	51419378	51420648
chr12	51441447	51442724
chr12	51566418	51567329
chr12	51610650	51612924
chr12	51632408	51633253
chr12	51663130	51664585
chr12	53297078	53298042
chr12	53342574	53343004
chr12	53343395	53343967
chr12	53399604	53401207
chr12	53440096	53440980
chr12	53472672	53473556
chr12	53573636	53575276
chr12	53644778	53646175
chr12	53661522	53662380
chr12	53688962	53689780
chr12	53714998	53715662
chr12	53717786	53719199
chr12	53772825	53774616
chr12	53834165	53835705
chr12	53845547	53846797
chr12	53894263	53895575
chr12	54019553	54020503
chr12	54069440	54070188
chr12	54388036	54390309
chr12	54393383	54394533
chr12	54411125	54412889
chr12	54582217	54582821
chr12	54652881	54653473
[truncated: 7,228 more rows]

## Sheet: RUVBL2_peaks MCF7
RUVBL2 ChIP-Seq peaks in MCF7
chr1	860032	860772
chr1	893966	894703
chr1	935186	936503
chr1	948154	949106
chr1	1014858	1015947
chr1	1051210	1052250
chr1	1060042	1060862
chr1	1092571	1093957
chr1	1166515	1167470
chr1	1207704	1208738
chr1	1208977	1209581
chr1	1243368	1244209
chr1	1259797	1260406
chr1	1310380	1311330
chr1	1333737	1335780
chr1	1341679	1343656
chr1	1406125	1407110
chr1	1446502	1447494
chr1	1509451	1511167
chr1	1549574	1551159
chr1	1590221	1590836
chr1	1617927	1618225
chr1	1655519	1656168
chr1	1695355	1695932
chr1	1709000	1711043
chr1	1820842	1821869
chr1	1981455	1982391
chr1	2120728	2121673
chr1	2126306	2126985
chr1	2322709	2323491
chr1	2343764	2344757
chr1	2457414	2458268
chr1	3712614	3713436
chr1	3816633	3818187
chr1	6258929	6260020
chr1	6264896	6266594
chr1	6295152	6296442
chr1	6453365	6454607
chr1	6531379	6531995
chr1	6614328	6614868
chr1	6662513	6663389
chr1	6672740	6673994
chr1	6685011	6685787
chr1	6761024	6762212
chr1	6844325	6845258
chr1	7830950	7831939
chr1	7843113	7844672
chr1	8013903	8014656
chr1	8021244	8022239
chr1	8130423	8130898
chr1	8181162	8181731
chr1	8214608	8215106
chr1	8271870	8272466
chr1	8762941	8763736
chr1	8877015	8878237
chr1	8937275	8939549
chr1	9488742	9489419
chr1	9599124	9600602
chr1	9883618	9886128
chr1	10002631	10003755
chr1	10092489	10093855
chr1	10458355	10459409
chr1	10490199	10491564
chr1	10534676	10535789
chr1	10615633	10616234
chr1	10863922	10864891
chr1	10960057	10961897
chr1	11072166	11073389
chr1	11120181	11120690
chr1	11159268	11160355
chr1	11322349	11323093
chr1	11332834	11334151
chr1	11750491	11751010
chr1	11862987	11863592
chr1	11865388	11866535
chr1	11968493	11969755
chr1	12040228	12040863
chr1	12289942	12290525
chr1	14025835	14027622
chr1	14075210	14076621
chr1	15478721	15479982
chr1	15573691	15573965
chr1	15736010	15736667
chr1	15850415	15851945
chr1	15852670	15853941
chr1	15929215	15930456
chr1	16159649	16160236
chr1	16160883	16163143
chr1	16173746	16176833
chr1	16251036	16251427
chr1	16301796	16302656
chr1	16533226	16533557
chr1	16678693	16679509
chr1	16693529	16694507
chr1	17230341	17231698
chr1	17380150	17381131
chr1	17765003	17766021
chr1	17767785	17768639
chr1	17855815	17856386
chr1	19536086	19537218
chr1	19577541	19579111
chr1	19638324	19639199
chr1	19811654	19812940
chr1	19922828	19924237
chr1	20125922	20126941
chr1	20204570	20205203
chr1	20987642	20988622
chr1	21022881	21023792
chr1	21112425	21114351
chr1	21503112	21503823
chr1	21671830	21672438
chr1	21766245	21766895
chr1	22108711	22110381
chr1	22351619	22352611
chr1	22777986	22779340
chr1	23345240	23346266
chr1	23495085	23495350
chr1	23669852	23671960
chr1	23695173	23696317
chr1	23778407	23778921
chr1	23857159	23858201
chr1	23881124	23881785
chr1	23885700	23886452
chr1	24017940	24019410
chr1	24053792	24054155
chr1	24069471	24071466
chr1	24104372	24105341
chr1	24739807	24740267
chr1	24968965	24970843
chr1	25071271	25072073
chr1	25072459	25073531
chr1	25558540	25559807
chr1	25573242	25574513
chr1	25756439	25757083
chr1	26231807	26233172
chr1	26323985	26325086
chr1	26437343	26439104
chr1	26503658	26504251
chr1	26560229	26560963
chr1	26632723	26633524
chr1	26758334	26759244
chr1	26797629	26799899
chr1	26826607	26828154
chr1	26946649	26948383
chr1	27018826	27020000
chr1	27021562	27022510
chr1	27022904	27024748
chr1	27113241	27115081
chr1	27190767	27192660
chr1	27226499	27227160
chr1	27247772	27248496
chr1	27648386	27649589
chr1	27691936	27693688
chr1	27816045	27817363
chr1	28051918	28053047
chr1	28156707	28157938
chr1	28201669	28202122
chr1	28286017	28286942
chr1	28414267	28415722
chr1	28559015	28559980
chr1	28561867	28563491
chr1	28586004	28586626
chr1	28654875	28656385
chr1	28695924	28697041
chr1	28764476	28764791
chr1	28831936	28833554
chr1	28844490	28845911
chr1	28878952	28880223
chr1	28907970	28909198
chr1	28968899	28970900
chr1	28975464	28976462
chr1	29062895	29064542
chr1	29101596	29102329
chr1	29240751	29242090
chr1	29507546	29509152
chr1	29557157	29557749
chr1	31296772	31297318
chr1	31537711	31539074
chr1	31627475	31628630
chr1	31644832	31645619
chr1	31769165	31770257
chr1	32109728	32111056
chr1	32253896	32254419
chr1	32478914	32480640
chr1	32538081	32538825
chr1	32573269	32574471
chr1	32644976	32646149
chr1	32670593	32671805
chr1	32687364	32688722
chr1	32706046	32707275
chr1	32757264	32758756
chr1	32816579	32817846
chr1	32859584	32860772
chr1	32965530	32967053
chr1	33005445	33006462
chr1	33115163	33117461
chr1	33224685	33227935
chr1	33282343	33284117
chr1	33501657	33502839
chr1	33592550	33593434
chr1	33722469	33723198
chr1	33814476	33815156
chr1	33815508	33816265
chr1	35324766	35325682
chr1	35331799	35332128
chr1	35496622	35497939
chr1	35657488	35658978
chr1	35733991	35735248
chr1	36022499	36023866
chr1	36106077	36107921
chr1	36234849	36235929
chr1	36395821	36397528
chr1	36554329	36555592
chr1	36614575	36615606
chr1	36689313	36690539
chr1	36850467	36852806
chr1	36862855	36863546
chr1	36915793	36916464
chr1	36929144	36930430
chr1	37939788	37940415
chr1	37980079	37980870
chr1	38019330	38019889
chr1	38061073	38061878
chr1	38155180	38156619
chr1	38157159	38158753
chr1	38259104	38259924
chr1	38273099	38274905
chr1	38325038	38325973
chr1	38396591	38397879
chr1	38455363	38456685
chr1	38477977	38478951
chr1	39324633	39325794
chr1	39456500	39457214
chr1	39491670	39492962
chr1	40041262	40041905
chr1	40204256	40205185
chr1	40254361	40255125
chr1	40318317	40318625
chr1	40366536	40368103
chr1	40505163	40507236
chr1	40562463	40563389
chr1	40626720	40627806
chr1	40723018	40724316
chr1	40839892	40840597
chr1	40915445	40916044
chr1	41156972	41158445
chr1	41327722	41328647
chr1	41445304	41446120
chr1	41707504	41707780
chr1	41961547	41962322
chr1	42631294	42631905
chr1	42799863	42801533
chr1	42921528	42922870
chr1	42928624	42929564
chr1	43123635	43125065
chr1	43146762	43147115
chr1	43147387	43149233
chr1	43232469	43233480
chr1	43282365	43283091
chr1	43389756	43390605
chr1	43423739	43425152
chr1	43585967	43586359
chr1	43586872	43587185
chr1	43814118	43815177
chr1	43824093	43825381
chr1	43854942	43855835
chr1	43919081	43920691
chr1	44115796	44116557
chr1	44172512	44173625
chr1	44435338	44435924
chr1	44440049	44441549
chr1	44495490	44497285
chr1	44678846	44679338
chr1	45097110	45098135
chr1	45139884	45140202
chr1	45195812	45196572
chr1	45205036	45206095
chr1	45240865	45242535
chr1	45265287	45266294
chr1	45476292	45477045
chr1	45477306	45478324
chr1	45671694	45672900
chr1	45768834	45770044
chr1	45804443	45806767
chr1	45965461	45966208
chr1	45987257	45987998
chr1	46016048	46016974
chr1	46049251	46050724
chr1	46151594	46154508
chr1	46215642	46216840
chr1	46597202	46599298
chr1	46663862	46664542
chr1	46767659	46770869
chr1	46804941	46806843
chr1	47133488	47134509
chr1	47184506	47185210
chr1	47223053	47223832
chr1	47779534	47780682
chr1	47798822	47800567
chr1	51425226	51426417
chr1	51433625	51436127
chr1	51762712	51763456
chr1	51794859	51795854
chr1	51796233	51797353
chr1	51983568	51984953
chr1	52082577	52083535
chr1	52343638	52345184
chr1	52498319	52499530
chr1	52520638	52522674
chr1	52607416	52608682
chr1	52642718	52643089
chr1	52830890	52832215
chr1	52869396	52870755
chr1	53163519	53164311
chr1	53168503	53169369
chr1	53308147	53309971
chr1	53685744	53686592
chr1	53703769	53704678
chr1	54302818	54304269
chr1	54517928	54519536
chr1	54665207	54666637
chr1	54953797	54955309
chr1	55229567	55230631
chr1	55351823	55354102
chr1	55680688	55681686
chr1	57044079	57045388
chr1	59011639	59012652
chr1	59041688	59043410
chr1	59049855	59050565
chr1	59165123	59165895
chr1	59248153	59251562
chr1	59279648	59281571
chr1	59281805	59282398
chr1	59368974	59370115
chr1	59762046	59763275
chr1	60279951	60281376
chr1	61542434	61543184
chr1	62190463	62191301
chr1	62207712	62209107
chr1	62901136	62903508
chr1	63153137	63154497
chr1	63249465	63250073
chr1	63789386	63789829
chr1	63988619	63989799
chr1	65430978	65432653
chr1	65532233	65533057
chr1	65533481	65534133
chr1	65719828	65720500
chr1	65885714	65886958
chr1	67389611	67391448
chr1	67395574	67396754
chr1	67518757	67520267
chr1	67894752	67896944
chr1	68150486	68151430
chr1	68297532	68298126
chr1	68961982	68963090
chr1	70670986	70671804
chr1	70686797	70687804
chr1	70819426	70820763
chr1	70876375	70877345
chr1	71545912	71547196
chr1	74475860	74476145
chr1	74663421	74664182
chr1	75198507	75199326
chr1	76189697	76190709
chr1	76251430	76252190
chr1	78147137	78149692
chr1	78443971	78445867
chr1	81099777	81100372
chr1	84464830	84465338
chr1	84763991	84765229
chr1	84944901	84945475
chr1	84970954	84972611
chr1	85039532	85040441
chr1	85155592	85156949
chr1	85665928	85667872
chr1	85695128	85695780
chr1	85725105	85725588
chr1	85741449	85742659
chr1	85929863	85931260
chr1	86042042	86042666
chr1	86045923	86047320
chr1	86173771	86174420
chr1	86861502	86862086
chr1	87169677	87171331
chr1	87379554	87379983
chr1	87793717	87794040
chr1	87794273	87795144
chr1	89149335	89150886
chr1	89356894	89357352
chr1	89457330	89459065
chr1	89989685	89991196
chr1	90286133	90288041
chr1	90460249	90461325
chr1	91486624	91488223
chr1	91966155	91967250
chr1	92764108	92765084
chr1	92907160	92907921
chr1	93180773	93181498
chr1	93250226	93251272
chr1	93297509	93298226
chr1	93425908	93427486
chr1	93645238	93646708
chr1	93810170	93810675
chr1	93810920	93812531
chr1	93913326	93913904
chr1	94312838	94313860
chr1	94343740	94345096
chr1	94374160	94375502
chr1	95459161	95459545
chr1	96526022	96526600
chr1	97186945	97188378
chr1	98385980	98387088
chr1	100315271	100316253
chr1	100434921	100436203
chr1	100503367	100504634
chr1	100597889	100598991
chr1	100714725	100715764
chr1	100816465	100818394
chr1	101360172	101362485
chr1	101490820	101491917
chr1	104068297	104068996
chr1	107365677	107366222
chr1	107598778	107600571
chr1	108742269	108743626
chr1	109203205	109204409
chr1	109234414	109236359
chr1	109288924	109290097
chr1	109419300	109420330
chr1	109505191	109506638
chr1	109618377	109619212
chr1	109632551	109634047
chr1	109642443	109643918
chr1	109693898	109694223
chr1	109756181	109757699
chr1	109782031	109784142
chr1	109788701	109789234
chr1	109796013	109796852
chr1	109817153	109818182
chr1	109825354	109826454
chr1	109940309	109941251
chr1	109968492	109969698
chr1	110026436	110027056
chr1	110090597	110091765
chr1	110527179	110528197
chr1	110577166	110578138
chr1	110880288	110883156
chr1	110949911	110950821
chr1	111505737	111507145
chr1	111682039	111683308
chr1	111745986	111747494
chr1	111991193	111992471
chr1	112050293	112050946
chr1	112297682	112299011
chr1	112533412	112534423
chr1	112938196	112939626
chr1	113161265	113162939
chr1	113216906	113218268
chr1	113615365	113616400
chr1	114301361	114302622
chr1	114353958	114356139
chr1	114446765	114449099
chr1	114471659	114473562
chr1	115052706	115055429
chr1	115123966	115125341
chr1	115212178	115213428
chr1	115258628	115259816
chr1	115299555	115301025
chr1	115322846	115323904
chr1	116518335	116519957
chr1	116854595	116855277
chr1	116915267	116917009
chr1	116960888	116961528
chr1	117112609	117114142
chr1	117209319	117210695
chr1	117452489	117453563
chr1	117601879	117603459
chr1	117663961	117665517
chr1	117811082	117812216
chr1	117908884	117910964
chr1	118147889	118148738
chr1	118471547	118472785
chr1	119682494	119684030
chr1	120190585	120191394
chr1	120254259	120255779
chr1	120322570	120323039
chr1	144930556	144933175
chr1	145096137	145096818
chr1	145139190	145140068
chr1	145382199	145382468
chr1	145395312	145397935
chr1	145438060	145439029
chr1	145470125	145471010
chr1	145506276	145508291
chr1	145514871	145517020
chr1	145575038	145576610
chr1	145610466	145611378
chr1	146642722	146645019
chr1	146696615	146697212
chr1	146713941	146715323
chr1	147071237	147072199
chr1	147141482	147143045
chr1	147735331	147736294
chr1	147806035	147807520
chr1	149222317	149223178
chr1	149223435	149224199
chr1	149224495	149224815
chr1	149856945	149858663
chr1	149871122	149871799
chr1	149899079	149900433
chr1	149910447	149911643
chr1	149981586	149982994
chr1	150038979	150040071
chr1	150207913	150209049
chr1	150240482	150241771
chr1	150253818	150255483
chr1	150265977	150267235
chr1	150293196	150294509
chr1	150336107	150337656
chr1	150337934	150338478
chr1	150459237	150460637
chr1	150487586	150488857
chr1	150533558	150534919
chr1	150550813	150552541
chr1	150601394	150602873
chr1	150848366	150849814
chr1	150897603	150898395
chr1	150898655	150899215
chr1	150945627	150947567
chr1	150953825	150954993
chr1	150980732	150981694
chr1	151020090	151021292
chr1	151042608	151044307
chr1	151162131	151162906
chr1	151167103	151168699
chr1	151168979	151170121
chr1	151170372	151172446
chr1	151226649	151227628
chr1	151253377	151255422
chr1	151299209	151301124
chr1	151319324	151320155
chr1	151371434	151372794
chr1	151429906	151431117
chr1	151431549	151432469
chr1	151483331	151484586
chr1	151486155	151486941
chr1	151511738	151513821
chr1	151584406	151584915
chr1	151712130	151712732
chr1	151735341	151736309
chr1	151762560	151764202
chr1	151805087	151805481
chr1	151809121	151809918
chr1	151811872	151812982
chr1	151881681	151882596
chr1	151964704	151966986
chr1	152006956	152008370
chr1	152008678	152009740
chr1	152020014	152021259
chr1	152081810	152084124
chr1	153095237	153095868
chr1	153580621	153582125
chr1	153588613	153589234
[truncated: 8,639 more rows]

## Sheet: RUVBL2_peaks U2OS
RUVBL2 ChIP-Seq peaks in U2OS
[truncated: 1,152 more rows]
