# Supplementary material for: The transcriptional coactivator RUVBL2 regulates Pol II clustering with diverse transcription factors
Source: Nat Commun. 2022 Sep 28;13:5703. doi: 10.1038/s41467-022-33433-3 (PMC9519968; doi:10.1038/s41467-022-33433-3)
Supplement: Supplementary file 8 — Supplementary Data 5 [file 41467_2022_33433_MOESM8_ESM.xlsx]

## Sheet: Datasets download
Species	Cell lines	Targets	Types	Source	GEO/ENCODE
Mouse	mES	MYC	ChIP-Seq	Cistrome	GSM2417145
Mouse	E14	E2F1	ChIP-Seq	GEO	GSM288349
Mouse	mES	TP53	ChIP-Seq	GEO	GSM647224
Mouse	V6.5	CTNNB1	ChIP-Seq	GEO	GSM1065517
Mouse	V6.5	OCT4	ChIP-Seq	GEO	GSM307137
Human	MCF7	MYC	ChIP-Seq	ENCODE	ENCFF124PFW
Human	MCF7	MYC	ChIP-Seq	ENCODE	ENCFF204EXB
Human	MCF7	Pol II	ChIP-Seq	ENCODE	ENCFF144ODF
Human	MCF7	Pol II	ChIP-Seq	ENCODE	ENCFF548KMY
Human	MCF7	H3K27ac	ChIP-Seq	ENCODE	ENCFF855RCK
Human	MCF7	H3K27ac	ChIP-Seq	ENCODE	ENCFF761EUR
Human	MCF7	H3K4me3	ChIP-Seq	ENCODE	ENCFF866SJL
Human	MCF7	H3K4me3	ChIP-Seq	ENCODE	ENCFF503VVL
Human	MCF7	H2AZ	ChIP-Seq	ENCODE	ENCFF426EDN
Human	MCF7	H2AZ	ChIP-Seq	ENCODE	ENCFF722XCK
Human	MCF7	TP53	ChIP-Seq	Cistrome	GSM2677372
Human	MCF7	E2F1	ChIP-Seq	GEO	GSM935477
Mouse	None	SIN3A	ChIP-Seq	Cistrome	GSM611196
Mouse	E14	CTCF	ChIP-Seq	Cistrome	GSM699165
Mouse	E14	DPY30	ChIP-Seq	Cistrome	GSM651192
Mouse	V6.5	ATF7IP	ChIP-Seq	Cistrome	GSM656526
Mouse	V6.5	CTR9	ChIP-Seq	Cistrome	GSM515666
Mouse	V6.5	KDM2A	ChIP-Seq	Cistrome	GSM462291
Mouse	V6.5	MED1	ChIP-Seq	Cistrome	GSM560348
Mouse	V6.5	MED12	ChIP-Seq	Cistrome	GSM560345
Mouse	V6.5	NIPBL	ChIP-Seq	Cistrome	GSM560350
Mouse	None	AFF4	ChIP-Seq	Cistrome	GSM749810
Mouse	None	ELL2	ChIP-Seq	Cistrome	GSM749814
Mouse	None	JARID2	ChIP-Seq	Cistrome	GSM491760
Mouse	None	PRDM14	ChIP-Seq	Cistrome	GSM623989
Mouse	None	RBBP5	ChIP-Seq	Cistrome	GSM566278
Mouse	None	TAF3	ChIP-Seq	Cistrome	GSM774940
Mouse	None	WDR5	ChIP-Seq	Cistrome	GSM566280
Mouse	None	MAPK8	ChIP-Seq	Cistrome	GSM632036
Mouse	V6.5	HDAC2	ChIP-Seq	Cistrome	GSM687279
Mouse	V6.5	REST	ChIP-Seq	Cistrome	GSM687285
Mouse	None	HOXB4	ChIP-Seq	Cistrome	GSM840466
Mouse	None	ELL	ChIP-Seq	Cistrome	GSM851691
Mouse	None	RARA	ChIP-Seq	Cistrome	GSM871395
Mouse	None	KDM5A	ChIP-Seq	Cistrome	GSM700784
Mouse	None	POLR2A	ChIP-Seq	Cistrome	GSM1163123
Mouse	KH2	SOX17	ChIP-Seq	Cistrome	GSM1059856
Mouse	V6.5	STAG2	ChIP-Seq	Cistrome	GSM937542
Mouse	V6.5	STAG1	ChIP-Seq	Cistrome	GSM937541
Mouse	None	POU3F2	ChIP-Seq	Cistrome	GSM1050297
Mouse	None	SOX2	ChIP-Seq	Cistrome	GSM1050291
Mouse	None	GATA4	ChIP-Seq	Cistrome	GSM1015514
Mouse	J1	ZNF143	ChIP-Seq	Cistrome	GSM959054
Mouse	None	ELL3	ChIP-Seq	Cistrome	GSM935891
Mouse	None	KDM5C	ChIP-Seq	Cistrome	GSM859660
Mouse	None	CBX3	ChIP-Seq	Cistrome	GSM1081158
Mouse	V6.5	CTNNB1	ChIP-Seq	Cistrome	GSM1065517
Mouse	E14	PHF19	ChIP-Seq	Cistrome	GSM1020086
Mouse	None	KAT8	ChIP-Seq	Cistrome	GSM915227
Mouse	V6.5	RAD21	ChIP-Seq	Cistrome	GSM824848
Mouse	V6.5	NCAPD3	ChIP-Seq	Cistrome	GSM824840
Mouse	V6.5	TMPRSS4	ChIP-Seq	Cistrome	GSM824836
Mouse	V6.5	CAPG	ChIP-Seq	Cistrome	GSM824842
Mouse	None	POU5F1	ChIP-Seq	Cistrome	GSM1082340
Mouse	None	CDK8	ChIP-Seq	Cistrome	GSM1082346
Mouse	None	CDK9	ChIP-Seq	Cistrome	GSM1082347
Mouse	None	USP16	ChIP-Seq	Cistrome	GSM1048208
Mouse	None	KDM4B	ChIP-Seq	Cistrome	GSM1058995
Mouse	None	EHMT2	ChIP-Seq	Cistrome	GSM1215220
Mouse	ZhBTc4	TFAP2C	ChIP-Seq	Cistrome	GSM1246723
Mouse	V6.5	THAP11	ChIP-Seq	Cistrome	GSM1246868
Mouse	E14	ASH2L	ChIP-Seq	Cistrome	GSM1258240
Mouse	R1	KDM5B	ChIP-Seq	Cistrome	GSM1282126
Mouse	KH2	UTF1	ChIP-Seq	Cistrome	GSM1300283
Mouse	None	POU3F1	ChIP-Seq	Cistrome	GSM1319115
Mouse	E14	MAX	ChIP-Seq	Cistrome	GSM1171650
Mouse	CGR8	KLF4	ChIP-Seq	Cistrome	GSM1208217
Mouse	CGR8	KLF5	ChIP-Seq	Cistrome	GSM1208218
Mouse	V6.5	PHC1	ChIP-Seq	Cistrome	GSM1323078
Mouse	None	MAFK	ChIP-Seq	Cistrome	GSM1003809
Mouse	None	ZC3H11A	ChIP-Seq	Cistrome	GSM1003810
Mouse	MS12	KDM2B	ChIP-Seq	Cistrome	GSM1272791
Mouse	E14	MSL1	ChIP-Seq	Cistrome	GSM1300939
Mouse	None	SPI1	ChIP-Seq	Cistrome	GSM1334367
Mouse	HBG3	TAF9B	ChIP-Seq	Cistrome	GSM1346039
Mouse	None	OTX2	ChIP-Seq	Cistrome	GSM1355157
Mouse	E14	NFYA	ChIP-Seq	Cistrome	GSM1370111
Mouse	E14	NFYB	ChIP-Seq	Cistrome	GSM1370112
Mouse	E14	NFYC	ChIP-Seq	Cistrome	GSM1370113
Mouse	None	ATRX	ChIP-Seq	Cistrome	GSM1372574
Mouse	R1	POLR2B	ChIP-Seq	Cistrome	GSM1411206
Mouse	J1	TAL1	ChIP-Seq	Cistrome	GSM1144548
Mouse	None	PWP1	ChIP-Seq	Cistrome	GSM1436143
Mouse	E14	TDG	ChIP-Seq	Cistrome	GSM1341311
Mouse	None	ZIC2	ChIP-Seq	Cistrome	GSM1499117
Mouse	None	MBD3	ChIP-Seq	Cistrome	GSM1499119
Mouse	None	CHD4	ChIP-Seq	Cistrome	GSM1571962
Mouse	R1	GATA1	ChIP-Seq	Cistrome	GSM1582440
Mouse	D3	RAD23B	ChIP-Seq	Cistrome	GSM1563242
Mouse	None	FGFR1	ChIP-Seq	Cistrome	GSM1603275
Mouse	None	KAT2B	ChIP-Seq	Cistrome	GSM1654728
Mouse	None	TCF12	ChIP-Seq	Cistrome	GSM1288311
Mouse	CGR8	DPPA2	ChIP-Seq	Cistrome	GSM1400980
Mouse	None	JUN	ChIP-Seq	Cistrome	GSM1587320
Mouse	None	YY1	ChIP-Seq	Cistrome	GSM1665555
Mouse	None	T	ChIP-Seq	Cistrome	GSM1511108
Mouse	None	OLIG2	ChIP-Seq	Cistrome	GSM1511109
Mouse	None	RUNX1	ChIP-Seq	Cistrome	GSM1574789
Mouse	None	CBX5	ChIP-Seq	Cistrome	GSM1584767
Mouse	R1	SMC1A	ChIP-Seq	Cistrome	GSM1838881
Mouse	V6.5	GABPA	ChIP-Seq	Cistrome	GSM1861943
Mouse	None	TGIF1	ChIP-Seq	Cistrome	GSM1335481
Mouse	None	HDAC1	ChIP-Seq	Cistrome	GSM1335482
Mouse	None	CHRM2	ChIP-Seq	Cistrome	GSM1650007
Mouse	None	EP400	ChIP-Seq	Cistrome	GSM1650013
Mouse	None	SUZ12	ChIP-Seq	Cistrome	GSM1650018
Mouse	None	MEN1	ChIP-Seq	Cistrome	GSM1903994
Mouse	None	FOXD3	ChIP-Seq	Cistrome	GSM1410360
Mouse	None	NEUROD1	ChIP-Seq	Cistrome	GSM1586780
Mouse	E14	KAT5	ChIP-Seq	Cistrome	GSM1706504
Mouse	None	NRF1	ChIP-Seq	Cistrome	GSM1891642
Mouse	None	HEY1	ChIP-Seq	Cistrome	GSM1486064
Mouse	TC1	ZFP57	ChIP-Seq	Cistrome	GSM1572286
Mouse	None	HEXIM1	ChIP-Seq	Cistrome	GSM1693794
Mouse	None	DDX21	ChIP-Seq	Cistrome	GSM1693793
Mouse	None	BRD4	ChIP-Seq	Cistrome	GSM1659408
Mouse	None	BRD2	ChIP-Seq	Cistrome	GSM1659407
Mouse	None	H2AZ	ChIP-Seq	Cistrome	GSM1287699
Mouse	None	NANOG	ChIP-Seq	Cistrome	GSM1847494
Mouse	None	ELK4	ChIP-Seq	Cistrome	GSM1692866
Mouse	None	FLI1	ChIP-Seq	Cistrome	GSM1692845
Mouse	None	TBP	ChIP-Seq	Cistrome	GSM1816104
Mouse	None	GTF2B	ChIP-Seq	Cistrome	GSM1816096
Mouse	E14	ISL1	ChIP-Seq	Cistrome	GSM2101276
Mouse	None	TRIM28	ChIP-Seq	Cistrome	GSM2051868
Mouse	None	PCGF2	ChIP-Seq	Cistrome	GSM1917299
Mouse	None	KDM4A	ChIP-Seq	Cistrome	GSM2143305
Mouse	R1	TET1	ChIP-Seq	Cistrome	GSM2052278
Mouse	E14Tg2A	C17orf96	ChIP-Seq	Cistrome	GSM2098943
Mouse	V6.5	ZFP281	ChIP-Seq	Cistrome	GSM2044514
Mouse	V6.5	KMT2D	ChIP-Seq	Cistrome	GSM2073033
Mouse	MPI-II	RYBP	ChIP-Seq	Cistrome	GSM2038451
Mouse	None	ESRRB	ChIP-Seq	Cistrome	GSM2417188
Mouse	None	SMARCA4	ChIP-Seq	Cistrome	GSM2417177
Mouse	None	EP300	ChIP-Seq	Cistrome	GSM2417169
Mouse	None	MYC	ChIP-Seq	Cistrome	GSM2417145
Mouse	None	KDM4C	ChIP-Seq	Cistrome	GSM2460999
Mouse	None	DROSHA	ChIP-Seq	Cistrome	GSM2389984
Mouse	None	PCGF6	ChIP-Seq	Cistrome	GSM2332490
Mouse	None	ZMYND8	ChIP-Seq	Cistrome	GSM2029573
Mouse	None	MORC3	ChIP-Seq	Cistrome	GSM2070524
Mouse	None	KMT2B	ChIP-Seq	Cistrome	GSM2588408
Mouse	None	FAM60A	ChIP-Seq	Cistrome	GSM2142337
Mouse	None	METTL3	ChIP-Seq	Cistrome	GSM2424701
Mouse	None	KDM1A	ChIP-Seq	Cistrome	GSM2630507
Mouse	None	INO80	ChIP-Seq	Cistrome	GSM2652713
Mouse	Mouse embryonic stem cells	CXXC1	ChIP-Seq	Cistrome	GSM2454339
Mouse	None	MTF2	ChIP-Seq	Cistrome	GSM2596858
Mouse	Mouse embryonic stem cells	NCAPH2	ChIP-Seq	Cistrome	GSM2111450
Mouse	None	PRDM15	ChIP-Seq	Cistrome	GSM1900990
Mouse	E14Tg2A	CBX6	ChIP-Seq	Cistrome	GSM2610617
Mouse	E14Tg2A	CBX7	ChIP-Seq	Cistrome	GSM2610619
Mouse	None	ZBTB2	ChIP-Seq	Cistrome	GSM2716083
Mouse	None	SMC3	ChIP-Seq	Cistrome	GSM2111724
Mouse	None	SAP18	ChIP-Seq	Cistrome	GSM2111721
Mouse	None	SRSF2	ChIP-Seq	Cistrome	GSM2111729
Mouse	None	HMGA1	ChIP-Seq	Cistrome	GSM2680394
Mouse	None	PHF5A	ChIP-Seq	Cistrome	GSM2111707
Mouse	E14Tg2A	KDM6A	ChIP-Seq	Cistrome	GSM2756667
Mouse	E14Tg2A	SUPT6H	ChIP-Seq	Cistrome	GSM2756660
Mouse	R1	DPF2	ChIP-Seq	Cistrome	GSM2808654
Mouse	None	BAZ1B	ChIP-Seq	Cistrome	GSM2111735
Mouse	E14Tg2A	SMAD4	ChIP-Seq	Cistrome	GSM2746360
Mouse	mESC	SMYD5	ChIP-Seq	Cistrome	GSM2467345
Mouse	mESC	PHRF1	ChIP-Seq	Cistrome	GSM2111713
Mouse	mESC	INO80	ChIP-ChIP	GEO	GSM1195981
Mouse	mESC	INO80	ChIP-ChIP	GEO	GSM1195982
Mouse	mESC	INO80	ChIP-ChIP	GEO	GSM1195983
Mouse	mESC	INO80	ChIP-ChIP	GEO	GSM1195984
Mouse	mESC	Myc	ChIP-ChIP	Cistrome	GSM2417145
