# Supplementary material for: The transcriptional coactivator RUVBL2 regulates Pol II clustering with diverse transcription factors
Source: Nat Commun. 2022 Sep 28;13:5703. doi: 10.1038/s41467-022-33433-3 (PMC9519968; doi:10.1038/s41467-022-33433-3)
Supplement: Supplementary file 9 — Supplementary Data 6 [file 41467_2022_33433_MOESM9_ESM.xlsx]

## Sheet: Table 6. Oligos used in the st
Table 6. Oligos used in this study
Name	Sequence (5'-3')	The use
mRuvbl1 neoR mAID-F	TCCTCTGCCAAGATTTTGGCTGACCAGCAGGACAAGTACATGAAGGGATCCGGTGCAGGCGCCAAG	Ruvbl1 degron generation donor amplification
mRuvbl1neoR mAID-R	CACGGTGTGGGGTCCGTCTCTGGGTGCGCCTCCATCCCAACGTTAGCTGGGTACCGGATCCAACG	Ruvbl1 degron generation donor amplification
mRuvbl1 BSR mAID-R	CACGGTGTGGGGTCCGTCTCTGGGTGCGCCTCCATCCCAACGTTATCTCGACCAGCTTCTGATGG	Ruvbl1 degron generation donor amplification
mRuvbl2 neoR mAID-F	CGCTGGCTCCCTCTCTCTGCAGAAGGCGAAACAATGGACACCTCCGGATCCGGTGCAGGCGCCAAG	Ruvbl2 degron generation donor amplification
mRuvbl2 neoR mAID-R	TTGTAGAAAATGGGGTGGGAAGGGCTGGGGTGTCAGGTCAGCTCAGCTGGGTACCGGATCCAACG	Ruvbl2 degron generation donor amplification
mRuvbl2 BSR mAID-R	TTGTAGAAAATGGGGTGGGAAGGGCTGGGGTGTCAGGTCAGCTCATCTCGACCAGCTTCTGATGG	Ruvbl2 degron generation donor amplification
mRuvbl1 CTtag 1gRNA F	CACCGACTTCATGTACTTGTCCTGC	Ruvbl1 degron generation sgRNA
mRuvbl1 CTtag 1gRNA R	AAACGCAGGACAAGTACATGAAGTC	Ruvbl1 degron generation sgRNA
mRuvbl2 CTtag gRNA F	CACCGGGGTGTCAGGTCAGCTCAGG	Ruvbl2 degron generation sgRNA
mRuvbl2 CTtag gRNA R	AAACCCTGAGCTGACCTGACACCCC	Ruvbl2 degron generation sgRNA
Ruvbl1 mAID assay F	GCTGTCTGCTGTAGGTATTCGGTG	Ruvbl1 degron target genotyping
Ruvbl1 mAID assay R	AACAAGCTAGGTGGGGAAGGGATC	Ruvbl1 degron target genotyping
Ruvbl2 mAID assay F	CAAGATGCCTTCCTCTTCAATG	Ruvbl2 degron target genotyping
Ruvbl2 mAID assay R	GTCTCCTTTCCTGTAGCCCTCA	Ruvbl2 degron target genotyping
mCherry-flag F	GGATCCGGTGCAGGCGCCATGGTGTCTAAAGGCGAGGAGG	RPB1 endogenous labeling donor mCherry amplification
mChery-flag R	CTTGTCATCGTCATCCTTGTAATCGATGTCATGATCTTTATAATCACCGTCATGGTCTTTGTAGTCCTTGTACAATTCATCCATGC	RPB1 endogenous labeling donor mCherry amplification
HyR F	ACAAGGATGACGATGACAAGTAATCTAGATAACTGATCATAATC	Hygromycin B resistance gene amplification
HyR R	AGCTTCTGATGGAATTAGAACTTGG	Hygromycin B resistance gene amplification
Rpb1 CTtag gRNA1 F	CACCGATGAGGAGAACTGAGCGAAC	Rpb1 C-terminal for knock-in labeling
Rpb1 CTtag gRNA1 R	AAACGTTCGCTCAGTTCTCCTCATC	Rpb1 C-terminal for knock-in labeling
Rpb1 CTtag gRNA2 R	CACCGTGAGGAGAACTGAGCGAACA	Rpb1 C-terminal for knock-in labeling
Rpb1 CTtag gRNA2R	AAACTGTTCGCTCAGTTCTCCTCAC	Rpb1 C-terminal for knock-in labeling
Rpb1 NTtag gRNA1 F	CACCGCGGGCATGCGCTGTCCCCGG	Rpb1 N-terminal for knock-in labeling
Rpb1 NTtag gRNA1 R	AAACCCGGGGACAGCGCATGCCCGC	Rpb1 N-terminal for knock-in labeling
Rpb1 NTtag gRNA2 F	CACCGCGCGCCTGCCTCGCCATGCA	Rpb1 N-terminal for knock-in labeling
Rpb1 NTtag gRNA2 R	AAACTGCATGGCGAGGCAGGCGCGC	Rpb1 N-terminal for knock-in labeling
Rpb1-mChery donor-F	GCCCAGCCATCAGCCCAGATGACAGCGATGAGGAGAACGGATCCGGTGCAGGCGCCAT	Rpb1 C-ternimal knock-in homology donor
RPB1-mGFP donor-F	GCCCAGCCATCAGCCCAGATGACAGCGATGAGGAGAACGGATCCGGTGCAGGCGccATGGTGAGCAAGGGCGAGGAGC	Rpb1 C-ternimal knock-in homology donor
Ppb1-donor-R	GAGGTTGTCTGACCCTAACCAGCTCTTCGCCCTGTTCGCAGCTTCTGATGGAATTAGAA	Rpb1 C-ternimal knock-in homology donor
HyR-P2A R	AGGTCCAGGGTTCTCCTCCACG	mEos3.2-RPB1 donor ligation
mEos 3.2 F	TGGAGGAGAACCCTGGACCTATGAGTGCGATTAAGCCAG	mEos3.2-RPB1 donor ligation
mEos3.2 R	GAGGGGGGGCCACCCCCGTGCATTCGTCTGGCATTGTCAGGC	mEos3.2-RPB1 donor ligation
RPB1_RT_short F	CAGCCAGTTCTCTCCTCAGAAGCG	mEos3.2-RPB1 donor ligation
RPB1 5F-R	AGGCTTTCCGGATCTATCCATGGCGAGGCAGGCGCGCTG	mEos3.2-RPB1 donor ligation
RPB1_RT_short R	CAACCCTGTCTCGTTGAACCGCAGC	mEos3.2-RPB1 donor ligation
RPB1 3F-F	CACGGGGGTGGCCCCCCCTCCG	mEos3.2-RPB1 donor ligation
Rpb1 CTD ontarget F	TCCAACCTCCCCGACATACT	Rpb1 CTD target genotyping
Rpb1 CTD ontarget R	TACAAGGGACCCAGGGTAGG	Rpb1 CTD target genotyping
Rpb1 NTD ontarget F1	AAGGGAGGGCGGGAAAGGAAGG	Rpb1 NTD target genotyping
Rpb1 NTD ontarget R1	GTGCAGCTGTGTTCCTAGTGTCTG	Rpb1 NTD target genotyping
Myc-F	GCTGTAGTAATTCCAGCGAGAG	RUVBL2,INO80, P400, RPB1-CTD ChIP-qPCR
Myc-R	ACTCCAGAGCTGCCTTCTTA	RUVBL2,INO80, P400, RPB1-CTD ChIP-qPCR
Junb-F	GGCGTCACTGAGCTGAATAG	RUVBL2,INO80, P400, RPB1-CTD ChIP-qPCR
Junb-R	GAACAAGCTACCCAGGACAAA	RUVBL2,INO80, P400, RPB1-CTD ChIP-qPCR
Slc16a3-F	GAGCTGCAAGTACGGTAGAAG	RUVBL2,INO80, P400, RPB1-CTD ChIP-qPCR
Slc16a3-R	GGTTCAATGGGTCGGGTTAG	RUVBL2,INO80, P400, RPB1-CTD ChIP-qPCR
Intergenic-F	CTAACGCCTCTGCCAGTATTT	RUVBL2,INO80, P400, RPB1-CTD ChIP-qPCR
Intergenic-R	TTGTGGGATGAGCAGGATTTAG	RUVBL2,INO80, P400, RPB1-CTD ChIP-qPCR
Myc-F	CCCTATTTCATCTGCGACGAG	RUVBL1/2 mESC degron RT-qPCR primers
Myc-R	GAGAAGGACGTAGCGACCG	RUVBL1/2 mESC degron RT-qPCR primers
Ccnd1-F	GCGTACCCTGACACCAATCTC	RUVBL1/2 mESC degron RT-qPCR primers
Ccnd1-R	CTCCTCTTCGCACTTCTGCTC	RUVBL1/2 mESC degron RT-qPCR primers
Atf4-F	ATGGCGCTCTTCACGAAATC	RUVBL1/2 mESC degron RT-qPCR primers
Atf4-R	ACTGGTCGAAGGGGTCATCAA	RUVBL1/2 mESC degron RT-qPCR primers
Ddit3(Chop)-F	CTCGCTCTCCAGATTCCAGTC	RUVBL1/2 mESC degron RT-qPCR primers
Ddit3(Chop)-R	CTTCATGCGTTGCTTCCCA	RUVBL1/2 mESC degron RT-qPCR primers
Actb-F	GGCTGTATTCCCCTCCATCG	RUVBL1/2 mESC degron RT-qPCR primers
Actb-R	CCAGTTGGTAACAATGCCATGT	RUVBL1/2 mESC degron RT-qPCR primers
Gapdh-F	TGGCCTTCCGTGTTCCTAC	RUVBL1/2 mESC degron RT-qPCR primers
Gapdh-R	GAGTTGCTGTTGAAGTCGCA	RUVBL1/2 mESC degron RT-qPCR primers
Hsp90ab1-F	GTCCGCCGTGTGTTCATCAT	RUVBL1/2 mESC degron RT-qPCR primers
Hsp90ab2-R	GCACTTCTTGACGATGTTCTTGC	RUVBL1/2 mESC degron RT-qPCR primers
HsMYC RT-F	TCGGATTCTCTGCTCTCCT	Human cancer cell RT-qPCR
HsMYC RT-R	CCTCATCTTCTTGTTCCTCCTC	Human cancer cell RT-qPCR
HsHSP90 RT-F	CGCTATCATACCTCCCAGTCT	Human cancer cell RT-qPCR
HsHSP90 RT-R	CACCTGCTCTTTGCTCTCAC	Human cancer cell RT-qPCR
HsGAPDH RT-F	CTGGGCTACACTGAGCACC	Human cancer cell RT-qPCR
HsGAPDH RT-R	AAGTGGTCGTTGAGGGCAATG	Human cancer cell RT-qPCR
HsACTB RT-F	GGCCAGGTCATCACCATT	Human cancer cell RT-qPCR
HsACTB RT-R	GATGTCCACGTCACACTTCA	Human cancer cell RT-qPCR
HsSLC16A3-F	CGGCTTTGTGCTTTACGCC	Human cancer cell RT-qPCR
HsSLC16A3-R	GCTGAAGAGGTAGACGGAGTA	Human cancer cell RT-qPCR
MS2-mRFP-F	TGATTACGCCAAGCTGCCCTCGTTACATAACTTACGGTAAATGGC	Lac I tether system MS2-mRFP amplification
MS2-mRFP-R	CAACCCCGGATCCGCGGCCGCTCCCCAGCATGCCTGC	Lac I tether system MS2-mRFP amplification
PuroR-TetO-F	GGAGCGGCCGCGGATCCGGGGTTGGGGTTGCGCC	Lac I tether system Puro-TetON amplification
PuroR-TetO-R	GGGCGAATTGAAGCTGCCCTGGGCGGAGTTAGGGGCGGGATAGC	Lac I tether system Puro-TetON amplification
BFP-lacI_F	AGGTTGGACCGGTCGCCACCATGAGCGAGCTGATTAAGGAGAAC	Lac I tether system BFP amplification
BFP-lacI_R	AAGCTTGAGCTCGAGATCTGAGTCCGGAATTAAGCTTGTGCCCCAGTTTGCTAG	Lac I tether system BFP amplification
LacI F	GTCGACGGTACCGCGGGCC	Lac I tether system Lac I amplification
LacI R	GGTGGCGACCGGTCCAACCTTC	Lac I tether system Lac I amplification
HsRUVBL1 lacI-F	CAGATCTCGAGCTCAAGCTTCGATGAAGATTGAGGAGGTGAAGAGCAC	Lac I tether system human RUVBL1 amplification
HsRUVBL1 LacI-R	ATCCCGGGCCCGCGGTACCGTCGACTCACTTCATGTACTTATCCTGCTGG	Lac I tether system human RUVBL1 amplification
HsRUVBL1 D302N-F	TGTTTGTTAATGAGGTCCACATGCTGGACATTG	Lac I tether system human mRUVBL1 amplification
HsRUVBL1 D302N-R	ATGTGGACCTCATTAACAAACAGCACACCCGGGAC	Lac I tether system human mRUVBL1 amplification
HsRUVBL2 LacI-F	CAGATCTCGAGCTCAAGCTTCGATGGCAACCGTTACAGCCACAACCAAAG	Lac I tether system human RUVBL2 amplification
HsRUVBL2 LacI-R	ATCCCGGGCCCGCGGTACCGTCGACTCAGGAGGTGTCCATGGTCTCGCCTTTG	Lac I tether system human RUVBL2 amplification
HsRUVBL2 E300Q-F	TCATCGACCAGGTCCACATGCTGGACATCGAG	Lac I tether system human mRUVBL2 amplification
HsRUVBL2 E300Q-R	AGCATGTGGACCTGGTCGATGAACAGCACTCCAG	Lac I tether system human mRUVBL2 amplification
LacI assay-F	CTGGCGCCCAATACGCAAACC	Lac I tether system liagtion PCR assay amplification
LacI assay-R	GTTTCAGGTTCAGGGGGAGGTGTG	Lac I tether system liagtion PCR assay amplification
Lac RVB2 del DII-F	GCAGGCCTTCCGGCGGTCCCTGTTCATCGACGAGGTCCAC	Lac R RUVBL2 DI-DIII plasmid
Lac RVB2 del DII-R	TGGACCTCGTCGATGAACAGGGACCGCCGGAAGGCCTGCG	Lac R RUVBL2 DI-DIII plasmid
Lac RVB2 del DIII-F	TTATCGTCTCCACCACCCCCTGAGTCGACGGTACCGCGGG	Lac R RUVBL2 DI plasmid
Lac RVB2 del DIII-R	CCGCGGTACCGTCGACTCAGGGGGTGGTGGAGACGATAAG	Lac R RUVBL2 DI plasmid
Lac RVB2 del DI-F1	GATCTCGAGCTCAAGCTTCGATCGGCGTTCGCATCAAGGAG	Lac R RUVBL2 DIII plasmid
Lac RVB2 del DI-R2	TCGTGTCTTTCTCGCTGTACACTCCAGGGATGATCTCCG	Lac R RUVBL2 DIII plasmid
Lac RVB2 del DI-F2	GGAGATCATCCCTGGAGTGTACAGCGAGAAAGACACGAAG	Lac R RUVBL2 DIII plasmid
RVB2 DIII-R	GGGCCCGCGGTACCGTCGACTCAGGAGGTGTCCATGGTC	Lac R RUVBL2 DIII plasmid
RVB2 DII-R	GGGCCCGCGGTACCGTCGACTCACACTCCAGGGATGATCTCCG	Lac R RUVBL2 DII plasmid
Lac-BFP F	GTCGACGGTACCGCGGGCC	Lac R RUVBL2 DII plasmid
Lac-BFP R	CGAAGCTTGAGCTCGAGATCTGAG	Lac R RUVBL2 DII plasmid
28a-His-R	CGGATCCTGGCTGTGGTG	RUVBL2 Prokaryotic expression plasmid
28a-His-F	TTAACCTAGGCTGCTGCCACCGC	RUVBL2 Prokaryotic expression plasmid
Cherry-RUVBL2-F	GTGGAGGTGGAAGCGGTGGAGGTGGCAGCATGGCAACCGTTACAGCC	RUVBL2 Prokaryotic expression plasmid
RUVBL2-R	GTGGCAGCAGCCTAGGTTAATCAGGAGGTGTCCATGGTC	RUVBL2 Prokaryotic expression plasmid
His-Cherry-F	ATCACCACAGCCAGGATCCGATGGTGTCTAAAGGCGAGGAG	RUVBL2 Prokaryotic expression plasmid
His-Cherry-R	TCCACCGCTTCCACCTCCACCGCTCCCACCTCCGCCCTTGTACAATTCATCCATG	RUVBL2 Prokaryotic expression plasmid
FLAP Y-Cy5	Cy5-AATGCATGTCGACGAGGTCCGAGTGTAA-Cy5	RNA FISH secondary probes
MsBmp4-P1	GAAGGTAAGAGGCCCTGTTCCACAGTCTTTACACTCGGACCTCGTCGACATGCATT	Bmp4 nascent transcript probes (located in intron)
MsBmp4-P2	CTGGGGCTAGCAGAAGTCTGAGTGCTGTTACACTCGGACCTCGTCGACATGCATT	Bmp4 nascent transcript probes (located in intron)
MsBmp4-P3	TTTCATCTATTTGGTCCCTCGCGCTCTTACACTCGGACCTCGTCGACATGCATT	Bmp4 nascent transcript probes (located in intron)
MsBmp4-P4	TGCAAAGGCTTTACAACTCCTACCCGGTTACACTCGGACCTCGTCGACATGCATT	Bmp4 nascent transcript probes (located in intron)
MsBmp4-P5	ACGTGTCCAGCTGGTTTTCAACCTAACCTTACACTCGGACCTCGTCGACATGCATT	Bmp4 nascent transcript probes (located in intron)
MsBmp4-P6	GGTGTGTGGAGCGCTCTCGACGTTAAAGCTTACACTCGGACCTCGTCGACATGCATT	Bmp4 nascent transcript probes (located in intron)
MsBmp4-P7	CCGCAATTCCCGAACCCTTTGGAGTATCTTACACTCGGACCTCGTCGACATGCATT	Bmp4 nascent transcript probes (located in intron)
MsBmp4-P8	TGGCATGTCCGCACAGACACAGCATGTTACACTCGGACCTCGTCGACATGCATT	Bmp4 nascent transcript probes (located in intron)
MsBmp4-P9	AAATAGCTCCTGGAGATGGGAGCGAGTTCTTACACTCGGACCTCGTCGACATGCATT	Bmp4 nascent transcript probes (located in intron)
MsBmp4-P10	TACCTACAGTTCGCTAGCTCTCAGGGGTTACACTCGGACCTCGTCGACATGCATT	Bmp4 nascent transcript probes (located in intron)
MsBmp4-P11	CTCAAGGAAGCCTCTCTATCCCGGGTTTACACTCGGACCTCGTCGACATGCATT	Bmp4 nascent transcript probes (located in intron)
MsBmp4-P12	CTCCTAATGAAGCAGTCCTCAGTCCCTTACACTCGGACCTCGTCGACATGCATT	Bmp4 nascent transcript probes (located in intron)
MsBmp4-P13	CAGCTTCTACTACGGGTGCACCTCGATTACACTCGGACCTCGTCGACATGCATT	Bmp4 nascent transcript probes (located in intron)
MsBmp4-P14	CTCCCTCTCCACTTTTGAGTATGTTACCTTACACTCGGACCTCGTCGACATGCATT	Bmp4 nascent transcript probes (located in intron)
MsBmp4-P15	CATCACCACCACTACTTGGTCTCCAGTTACACTCGGACCTCGTCGACATGCATT	Bmp4 nascent transcript probes (located in intron)
MsBmp4-P16	CTGTCCCAACGGCTATCTGAGCCATGTTACACTCGGACCTCGTCGACATGCATT	Bmp4 nascent transcript probes (located in intron)
MsBmp4-P17	CTCCAGCCCAATTTCCACAACTTCCATTACACTCGGACCTCGTCGACATGCATT	Bmp4 nascent transcript probes (located in intron)
MsBmp4-P18	CGCTCCAGCCAAGCAGATCCTTCAGATTACACTCGGACCTCGTCGACATGCATT	Bmp4 nascent transcript probes (located in intron)
MsBmp4-P19	CTCTCCCTCTGGCTTGGCTTACTTTTTTACACTCGGACCTCGTCGACATGCATT	Bmp4 nascent transcript probes (located in intron)
MsBmp4-P20	CCGCCTCTTTGCCTCACTTAGGAACTTTACACTCGGACCTCGTCGACATGCATT	Bmp4 nascent transcript probes (located in intron)
MsBmp4-P21	CACCACCATCAGCGCAGCTTTCTGAGTTACACTCGGACCTCGTCGACATGCATT	Bmp4 nascent transcript probes (located in intron)
MsBmp4-P22	AGAAGACCCGCACAGGTAGCCTTTCGGTTACACTCGGACCTCGTCGACATGCATT	Bmp4 nascent transcript probes (located in intron)
MsBmp4-P23	CCCGCACCTCCCTAAAGTAGGTTGGATTTACACTCGGACCTCGTCGACATGCATT	Bmp4 nascent transcript probes (located in intron)
MsBmp4-P24	CATCATCCCACCTCCAACACTGTTGGTTACACTCGGACCTCGTCGACATGCATT	Bmp4 nascent transcript probes (located in intron)
