# Supplementary material for: The transcriptional coactivator RUVBL2 regulates Pol II clustering with diverse transcription factors
Source: Nat Commun. 2022 Sep 28;13:5703. doi: 10.1038/s41467-022-33433-3 (PMC9519968; doi:10.1038/s41467-022-33433-3)
Supplement: Supplementary file 11 — Source Data [file 41467_2022_33433_MOESM11_ESM.xlsx]

## Sheet: Fig. 1
Fig. 1e							Fig. 1f
Fig. 1g					Fig. 1h							Fig. 1i
Fig. 1j
RPB1 CTD ChIP-qPCR in RPB1-CTD degron
	Auxin 0h			Auxin 1h				p value of Two tailed t test (compared between Auxin 0h and 1h assume the equal SEMs)
Myc	1.01409	0.958121	1.08123	0.154279	0.177291	0.154974		1.93768e-05
SLC16a3	0.865222	0.60347	0.813463	0.416576	0.397899	0.463571		0.0153127
Jnb	2.19972	1.77325	2.01634	0.572179	0.517098	0.560912		0.00031519
Intergenic	0.0669762	0.0592695	0.0380026	0.0573032	0.0334373	0.21181		0.460874
RUVBL2 ChIP-qPCR in RPB1-CTD degron mESC
	Auxin 0h			Auxin 1h
Myc	0.179644	0.208914	0.174538	0.10894	0.125226	0.154372		0.0270457
SLC16a3	0.148482	0.152779	0.107397	0.087766	0.0941894	0.0777611		0.0311085
Jnb	0.468824	0.449245	0.425612	0.2354	0.241359	0.239027		7.72366e-05
Intergenic	0.019711	0.0303116	0.0455546	0.0170258	0.00683318	0.00255387		0.055933
INO80 ChIP-qPCR in RPB1-CTD degron mESC
	Auxin 0h			Auxin 1h
Myc	0.142537	0.187487	0.148296	0.136875	0.147106	0.139684		0.275857
SLC16a3	0.099679	0.116963	0.118487	0.10859	0.110909	0.114147		0.940702
Jnb	0.388424	0.358446	0.398829	0.387946	0.395254	0.360637		0.971004
Intergenic	0.035547	0.029852	0.025008	0.034621	0.035354	0.046872		0.15283
P400 ChIP-qPCR in RPB1-CTD degron mESC
	Auxin 0h			Auxin 1h
Myc	0.0209879	0.016895	0.014039	0.0132988	0.022169	0.014335		0.847796
SLC16a3	0.0116825	0.018537	0.029746	0.015517	0.019375	0.015485		0.587143
Jnb	0.0850784	0.091988	0.083942	0.103565	0.083847	0.071142		0.937245
Intergenic	0.00358	0.003487	0.004484	0.010025	0.003664	0.00289		0.503526

## Sheet: Fig. 2
Fig. 2c				Fig. 2b
Nuclear Pol II density (A.U)					Pol II Cluster number/cell
Auxin 0h	Auxin 0.5h	Auxin 1h		Auxin 0h	59	167	149	115	113	115	128	102	100	76	183	167	74	107	115
715031	442236	183443		Auxin 0.5h	143.5	103	84	106	63	87	28	82	46	98	58	32	145	18
589124	696531	259263		Auxin 1h	31	46	54	36	53	35	74	85	75	41	25	40	24
892483	171717	382488
583018	265197	71708			CTCF Cluster number/cell
631096	348234	62191		Auxin 0h	120	89	146	67	133	129	155	134	134	92	44	122
126123	767500	19659		Auxin 0.5h	73	151	56	196	147	196	125	125	90	37	182	85	120
150323	89520	25624		Auxin 1h	133	123	72	99	120	60	66	157	129	39	136	195	87	144	116	71
6231	281300	10403
13826	39109	52176
11719	60643	17768
268589	42836	527027
13599	89119	459209
113871	41026	843246
196593	52710	21370
80133	58829	802225
93696	59860	63324
153762	138220	577858
60262	64220	34707
5028	79702	814087
3686	73481	29539
5721	55028	46882
52353	42558	833386
72062	63734	38922
62830	35151	35205
68297	45662	322742
59117	20071	571807
6358	70517	926051
898256	37706	450331
877291	49428	450331
325870	189690
10731	305080
161595	175450
3566	133270
6224	272368
212472	473020
149367	66047
117126	85979
145690	73858
190589	66552
46870	104587
39692	90576
28607	109756
9071	582145
297868
210270
Fig. 2f
	Super-enhancer
		Auxin 0h	Auxin 0.5h	Auxin 1h
	Fold change relative to Auxin 0h	1	0.754	0.758
	Mean	54.0283	40.7351	40.9601
	SD	103.751	70.0949	67.4149
	SEM	6.81161	4.60195	4.42601
	P values relative to Auxin 0h		1.4424e-14	5.91683e-10
	P values relative to Auxin 0.5h			0.0630256
	P values are calculated by two-tailed paired wilcox test.
	Graphs plotted and statistical calculations in R
	Broad H3K4me3
		Auxin 0h	Auxin 0.5h	Auxin 1h
	Fold change relative to Auxin 0h	1	0.627	0.603
	Mean	146.75	92.0774	88.4305
	SD	204.028	152.015	152.971
	SEM	6.39148	4.76212	4.79206
	P values relative to Auxin 0h		6.2284e-149	4.02361e-145
	P values relative to Auxin 0.5h			6.82961e-17
	P values are calculated by two-tailed paired wilcox test.
	Graphs plotted and statistical calculations in R

## Sheet: Fig. 3
Figure 3bcde									Fig. 3g
Auxin treated 0h				Auxin treated 1h					TBP Cluster per cell
CellIdx	Transient Cluster	StableCluster		CellIdx	Transient Cluster	Stable Cluster			Auxin 0h	Auxin 1h
1	206	0		1	225	3			399	228
2	196	1		2	254	0			174	231
3	251	1		3	243	0			560	156
4	143	0		4	293	0			316	156
5	242	0		5	345	1			234	48
6	376	2		6	280	0			234	71
7	167	3		7	459	7			429	287
8	230	0		8	241	0			328	53
9	237	1		9	314	2			214	53
10	268	0		10	189	0			396	358
11	305	3		11	377	1			394	89
12	325	1		12	119	0			203	77
13	262	3		13	281	1			258	77
14	431	1		14	240	1				83
15	443	0		15	163	1				6
16	408	1		16	125	0				231
17	410	2		17	297	3				137
18	246	0		18	142	0				9
19	276	0		19	230	2
20	290	3		20	201	1
21	296	2		21	186	0
22	477	3		22	139	0
23	169	1		23	187	0
24	126	2		24	205	0
25	148	2		25	261	1
				26	193	0
				27	183	0
				28	141	0
				29	165	0
				30	180	1
				31	255	2
				32	162	1
				33	192	0
				34	143	0
				35	106	0
				36	143	0
				37	213	0

## Sheet: Fig. 4
Fig. 4c
	Lac O loci relative mean intensity at mock state
RUVBL1	0.731447	0.573105	0.676867	1.31844	1.16587	0.703051	1.21118	0.872481	0.968409	0.848996	0.661141	0.808958	1.04958	0.7335	1.14117	0.73239	0.998802	0.699658	1.30247	0.804415	0.660244	0.979131	0.72494	0.659105
RUVBL2	0.78365	1.13949	0.648287	1.2885	0.911832	0.977747	1.144	1.73554	1.10066	1.56963	1.14709	0.905855	0.559015	0.367888	1.13963	1.55143	1.03357	1.29895	1.24038	1.48544	0.915883	1.10231	1.04182	1.00178	0.710495	0.985327	0.850473	0.845775	0.738631	0.921103
	Lac O loci relative mean intensity at Dox activation state
RUVBL1	1.5967	1.59399	1.44708	2.16333	2.04027	1.33063	1.81794	1.04674	1.09777	1.26552	2.04293	1.40467	1.501	2.39845	1.5005	1.63653	1.74243	1.2634
RUVBL2	1.35561	1.2983	1.56687	1.68263	1.01033	0.893791	2.21206	3.56767	2.13294	1.52812	2.054	1.4229	4.30466	2.08312	1.14965	1.03942	5.13646	2.53267	2.87741	2.88894	1.94734	0.906833	3.89273	2.4924	1.70053	2.73174	3.05375	2.06346	2.57248	2.66983
Fig. 4d
	Mean intensity (A.U)
BFP	1411.85	3029.69	3169.97	3086.46	2467.41	3405.83	2893.55	4031.11	2470.06	3564.69	3473.68	4100.95	2741.34	3418.7	1891.18	4394.22	3904.98	3730.48	4377.83	2010.3	3473.68	2663.55	3143.09	2894.27	4100.95	2422.99	2775.46	1836.85	3117.86	2662.96
RUVBL1	4002.68	4202.83	4648.84	3452.23	4191.19	3520.01	4355.14	3463.39	3931.67	2876.16	4440.71	3050.75	3616.54	4469.84	3026.13	2984.92	2745.25	3143.7	3106.66	3855.33	1693.21	2931.22	2069.49	2561.76	2876.16	2675.13	2653.29	4440.71	1334.68	2804.35
RUVBL2	2681.36	3937.18	4393.87	4080.42	3460.68	3477.62	3205.21	3741.58	3440.61	3358.52	3990.92	3468.78	3712.59	3460.68	3205.21	2163.24	2992.97	2907.76	2281.96	3011.04	3789.47	3526.43	3079.1	2013.36	2936.33	1789.21	1514.09	1774.84	2920.82	2769.54
	Sum intensity (A.U)
BFP	1575630	3102404	1936851	3490791	1440967	4727287	5075280	2362232	2005692	2245756	826735	1045743	1052674	1121334	677042	808536	1312073	761017	647919	948861	826735	953551	748056	764087	1045743	944966	588397	405944	835586	820193
RUVBL1	1713145	1294472	1524821	1097809	762796	1006722	1485103	1482332	1340698	1636536	1190109	607099	737774	911848	1900407	1277546	1778920	1125445	1000343	786488	402984	1137314	956103	709607	1636536	751712	562498	1190109	197532	577696
RUVBL2	1356767	1133907	1274221	1052749	1065888	1620571	1166698	1829631	2105654	1504619	1564440	2032706	1722643	1065888	1166698	1098924	1071484	991546	942450	767815	901895	775815	886780	618103	1338967	395415	996272	452583	981394	880713
Fig. 4f
	Pol II IF signal Lac O loci relative mean intensity at mock state
BFP	0.969071	1.37791	1.83476	0.826	0.972657	1.03136	0.907248	0.630733	0.64886	0.516119	1.13563
RUVBL1	1.00588	0.622486	0.903457	1.76093	0.948287	0.384235	2.37474	0.172695	0.164156	1.44205	0.608856	0.656333	1.13265	0.492729	1.41407	0.338746	0.310376	1.02441	0.782856	1.1729	1.22623	1.31725	0.698557	0.698088	1.05491	0.420984	1.90937	2.81458
RUVBL2	0.422608	1.50622	0.6	0.976942	0.855796	0.494503	1.12956	2.87387	1.69934	1.13503	0.804334	0.629349	0.702255	0.446645	0.480069	0.864076	1.03074	0.509265	1.94972	0.672553	0.250029	2.45378	0.230776	1.30673	0.621672	1.02826	0.578695	0.911711	1.0341
	Pol II IF signal Lac O loci relative mean intensity at Dox activation state
BFP	1.56281	1.49856	2.60669	2.08609	2.35945	2.21596	1.53954	1.20783	2.65181	1.49778	1.58796	1.11973	1.56414
RUVBL1	1.78345	1.99021	2.51677	1.8052	2.62567	2.59006	2.63986	1.87896	1.20481	1.37536	2.76362	5.31868	2.38392	2.19028	2.43285	3.32207	3.16849	4.06878	0.84823	2.84281	1.58358	3.76029	2.86427	3.62963
RUVBL2	1.96748	1.38726	1.89544	5.02018	2.47981	1.22079	2.17482	4.77261	2.64364	2.39269	3.75943	1.48222	4.02688	2.6582	3.98098	4.90271
	Pol II IF signal Lac O loci mean area (μm^2) at mock state
BFP	6.2	5.69	3.4	6.29	3.25	7.72	9.75	2.62	3.26	4.51	3.5
RUVBL1	4.91	6.61	4.76	5.07	3.07	2.5	4.42	2.81	3.15	5.27	3.15	9.7	6.61	10.01	6.61	5.53	4.97	3.15	3.68	5.99	7.14	5.27	4.28	8.79	4.34	3.28	4.14	2.29	3.18
RUVBL2	7.82	2.78	4.45	4.48	4.76	3.99	7.2	5.62	7.85	7.55	5.53	5.27	6.38	3.94	3.68	3.68	9.46	3.4	6.92	4.45	4.74	7.04	3.41	10.17	3.94	6.06	9.05	5.19	4.91	4.74
	Pol II IF signal Lac O loci mean area (μm^2) at Dox activation state
BFP	5.14	4.34	9.32	9.04	7.92	7.07	13.06	6.42	10.56	7.19	13.9	7.69	13.82
RUVBL1	6.38	10.97	7.79	12.28	12.7	6.61	7.55	6.61	3.99	10.44	10.15	17.83	5.93	6.97	14.55	9.27	10.01	4.76	2.13	14.82	14.52	5.44	15.73	12.48
RUVBL2	7.85	6.24	8.25	7.17	12.1	3.41	14.84	8.25	4.74	8.08	4.82	9.73	15.54	8.25	11.57	10.63
Fig. 4g							Fig. 4h
Nuclear Pol II density (A.U)							Clock scan density of lac O loci
Mock			Dox activation				Lac R-BFP				Lac R-BFP-CTD
BFP	RUVBL2		BFP	RUVBL2			scan_length__._of_radius	BFP siganl	RUVBL2 signal		scan_length__._of_radius	BFP-CTD siganl	RUVBL2 signal
7649	24499		168994	67181			1	207.5	22		1	217.25	45.75
52338	217100		401600	83953			2	203.468	24.496		2	225.647	47.5516
219704	162030		349491	143366			3	203.468	24.496		3	225.647	47.5516
8270	10499		319695	185703			4	203.468	24.496		4	225.647	47.5516
85770	72960		497737	487911			5	203.468	24.496		5	225.647	47.5516
61795	35419		247868	299278			6	203.563	24.4722		6	225.671	47.5575
43150	20190		253570	96667			7	195.627	26.6627		7	227.016	47.7659
8749	38438		233873	82359			8	192.992	27.3571		8	227.466	47.8313
8033	38860		337528	247114			9	192.135	27.4563		9	226.79	47.6667
2583	212300		225045	52742			10	191.31	27.5198		10	226.095	47.496
159859	18367		291107	132048			11	190.802	27.5437		11	225.563	47.3631
175422	41987		220717	30351			12	181.659	30.4881		12	225.091	47.248
99389	63620		354946	128379			13	178.567	31.0595		13	223.796	46.9861
37192	97090		175591	7240			14	176.27	31.3095		14	222.375	46.6925
48123	126200		620907	160943			15	174.464	31.5714		15	221.327	46.4802
3388	25972		276364	118004			16	171.956	31.4921		16	219.607	46.1111
2428	32819		97311	130181			17	157.071	30.9881		17	210.169	44.0952
5725	17248		19556	137172			18	149.119	30.6071		18	206.74	43.373
125332	23560		84219	122447			19	142.056	30.3175		19	203.544	42.7004
4490	75840		32663	29441			20	138.052	29.9444		20	200.732	42.1091
31363	16754		26505	119921			21	134.833	29.6389		21	198.218	41.5813
15555	15242		85029	171932			22	116.794	26.3294		22	181.883	38.1528
50515	32382		239013	118422			23	110.738	25.3492		23	174.556	36.5992
	11766		11820	10939			24	107.226	24.6389		24	170.601	35.7698
	69870		18113	73854			25	104.151	24.0397		25	166.992	35.0238
	10463		95250	76381			26	100.48	23.6548		26	163.067	34.2103
	15337			18193			27	90.365	22.1865		27	141.579	29.7401
	88080			165897			28	85.575	21.6468		28	131.718	27.7004
	17565			612888			29	80.869	21.1944		29	123.111	25.9067
	17986			449906			30	76.956	20.9881		30	114.786	24.1964
	55050			243091			31	74.536	20.8929		31	108.24	22.8968
	15549			153948			32	67.123	20.5913		32	82.385	17.7599
	12663			160012			33	61.46	20.4722		33	68.528	15.004
				274408			34	59.536	20.381		34	59.905	13.3968
				335660			35	57.512	20.3056		35	53.931	12.3155
				26024			36	56.175	20.1984		36	46.774	11.0794
				172961			37	47.151	20.4603		37	31.524	8.4782
				141461			38	43.817	20.6071		38	25.081	7.5536
				279503			39	41.194	20.4762		39	20.228	6.7381
				354969			40	38.849	20.4762		40	16.962	6.2361
				66593			41	37.155	20.4603		41	15.161	5.9901
				181880			42	31.802	20.4405		42	10.157	5.6726
				180400			43	28.659	20.4563		43	7.946	5.496
							44	27.242	20.4841		44	6.911	5.3214
							45	25.968	20.3294		45	6.405	5.2877
							46	24.671	20.1349		46	5.982	5.2063
							47	21.151	19.8611		47	5.105	5.3452
							48	19.802	19.6627		48	4.859	5.3929
							49	18.734	19.5675		49	4.77	5.3968
							50	17.794	19.3651		50	4.724	5.4206
							51	17.183	19.1786		51	4.698	5.4444
							52	16.238	18.496		52	4.732	5.2857
							53	15.23	18.2183		53	4.837	5.3294
							54	14.433	17.9921		54	4.944	5.3552
							55	13.98	17.8571		55	5	5.4048
							56	13.687	17.6508		56	5.125	5.4048
							57	13.143	17.1349		57	5.274	5.2579
							58	13.067	17.0556		58	5.371	5.3016
							59	13.008	16.996		59	5.454	5.2917
							60	12.992	17.004		60	5.522	5.246
							61	13.008	17.0357		61	5.589	5.2738
							62	12.726	16.6627		62	5.841	5.2103
							63	12.925	16.8611		63	5.869	5.1587
							64	13.21	17.1865		64	5.883	5.1786
							65	13.353	17.3175		65	5.921	5.2143
							66	13.444	17.4405		66	6.008	5.1984
							67	13.861	17.9683		67	6.165	5.123
							68	13.976	18.1151		68	6.206	5.1766
							69	14.187	18.3968		69	6.335	5.0873
							70	14.31	18.5675		70	6.335	5.006
							71	14.337	18.6548		71	6.462	4.9425
							72	14.563	18.7619		72	6.494	5.0198
							73	14.992	19.2302		73	6.581	4.9583
							74	15.139	19.4206		74	6.633	4.9484
							75	15.139	19.3929		75	6.667	4.8968
							76	14.98	19.1786		76	6.663	4.9107
							77	14.897	19.2381		77	6.641	4.8849
							78	14.615	18.9603		78	6.617	4.8849
							79	14.409	18.6548		79	6.671	4.9286
							80	14.234	18.4246		80	6.669	4.9286
							81	14.04	18.1706		81	6.698	4.9365
							82	13.933	18.0595		82	6.823	4.9802
							83	13.833	17.9881		83	6.829	4.9087
							84	13.599	17.6627		84	6.766	4.873
							85	13.46	17.504		85	6.821	4.9306
							86	13.329	17.2778		86	6.889	4.9306
							87	13.163	17.0317		87	6.97	4.8333
							88	12.901	16.6389		88	7.063	4.6448
							89	12.829	16.5238		89	7.131	4.6746
							90	12.96	16.5714		90	7.169	4.5675
							91	12.897	16.4286		91	7.171	4.4683
							92	12.714	16.0278		92	7.099	4.2897
							93	12.746	16.0913		93	7.234	4.2401
							94	12.623	16.0317		94	7.167	4.1091
							95	12.702	16.1071		95	7.222	4
							96	12.778	16.2183		96	7.23	3.9881
							97	12.452	15.8651		97	7.202	3.869
							98	12.563	15.9603		98	7.228	3.8433
							99	12.46	15.881		99	7.169	3.9325
							100	12.448	15.8968		100	7.157	3.9067
							101	12.413	15.877		101	7.202	3.8829
							102	12.242	15.5754		102	7.157	3.9921
							103	12.242	15.5754		103	7.139	3.9921
							104	12.02	15.2579		104	7.111	4.0734
							105	12.012	15.1746		105	7.079	4.1171
							106	12.048	15.2302		106	7.121	4.2877
							107	12.095	15.2937		107	7.032	4.4147
							108	12.123	15.2222		108	6.984	4.5556
							109	12.111	15.1984		109	6.913	4.6052
							110	12.087	15.123		110	6.958	4.6587
							111	12.119	15.2421		111	6.937	4.7778
							112	12.496	15.7381		112	6.998	4.8591
							113	12.508	15.6825		113	7.042	4.8988
							114	12.464	15.5833		114	7.002	4.9603
							115	12.444	15.5437		115	6.986	4.9187
							116	12.397	15.5357		116	6.986	4.9405
							117	12.139	15.3413		117	7.042	5.0833
							118	12.155	15.25		118	7.075	5.0516
							119	12.123	15.2103		119	7.117	5.0278
							120	12.111	15.1627		120	7.161	5.006
							1	160	2		1	53.6667	8.6667
							2	104	2.5		2	57.9947	9.5847
							3	104	2.5		3	57.9947	9.5847
							4	104	2.5		4	57.9947	9.5847
							5	104	2.5		5	57.9947	9.5847
							6	104	2.5		6	57.9735	9.5794
							7	105.659	3.34127		7	59.9418	10.0476
							8	106.738	3.59524		8	60.582	10.1984
							9	108.262	3.70635		9	60.6561	10.2328
							10	110.167	3.78571		10	60.7037	10.2593
							11	111.937	3.83333		11	60.6587	10.2619
							12	101.333	4.42857		12	60.9735	10.4603
							13	96.246	4.61905		13	61.1958	10.5397
							14	94.04	4.7619		14	61.4365	10.6138
							15	92.873	4.86508		15	61.5899	10.6667
							16	91.071	4.9127		16	61.8439	10.7328
							17	85.849	5.31746		17	64.0688	11.2804
							18	81.341	5.38889		18	65.0714	11.5556
							19	78.111	5.46825		19	65.8228	11.7593
							20	76.968	5.54762		20	66.5661	11.955
							21	74.246	5.60317		21	67.0317	12.0873
							22	69.246	6.11111		22	69.5609	12.8466
							23	67.119	6.29365		23	70.6905	13.1614
							24	64.754	6.42063		24	71.582	13.3968
							25	59.992	6.38889		25	72.2143	13.5714
							26	57.659	6.46032		26	73.0238	13.7725
							27	50.77	6.93651		27	75.9127	14.5159
							28	45.302	7.04762		28	77.754	14.963
							29	43.27	7.28571		29	79.3651	15.3413
							30	39.992	7.31746		30	80.6746	15.6561
							31	37.778	7.2619		31	82.1217	16.0053
							32	29.714	7.7381		32	86.5582	17.0873
							33	25.27	7.76984		33	88.1984	17.5212
							34	24.19	7.88889		34	89.0212	17.7487
							35	22.056	7.77778		35	88.836	17.7381
							36	20.579	7.84921		36	88.8598	17.791
							37	15.325	7.92857		37	90.7751	18.3148
							38	14.373	8.24603		38	90.3995	18.3228
							39	14.048	8.61111		39	89.8122	18.2566
							40	13.222	8.80952		40	89.0873	18.1455
							41	13.016	8.96825		41	88.7672	18.1164
							42	10.81	9.20635		42	86.9101	17.8016
							43	11.151	9.74603		43	86.6614	17.8095
							44	11.198	9.92857		44	86.1693	17.7354
							45	11.516	10.2302		45	85.4101	17.5847
							46	11.794	10.6508		46	84.6958	17.4418
							47	10.968	10.4206		47	79.9868	16.5053
							48	10.865	10.5952		48	77.881	16.0899
							49	10.349	10.1905		49	76.5847	15.8307
							50	10.325	10.1587		50	75.2407	15.5556
							51	10	9.92064		51	74.6058	15.4339
							52	9.913	9.42064		52	68.381	14.1481
							53	9.532	9.19048		53	65.8439	13.6217
							54	9.095	8.88095		54	63.6005	13.1508
							55	8.619	8.51587		55	62.2593	12.8757
							56	8.302	8.38095		56	60.8333	12.5767
							57	8.357	8.15873		57	56.0212	11.545
							58	8.183	8		58	53.164	10.9444
							59	8.063	7.96032		59	50.6349	10.4153
							60	7.968	7.9127		60	49.0582	10.0979
							61	8.048	7.90476		61	47.0026	9.6825
							62	7.659	7.88889		62	41.9127	8.6376
							63	7.659	7.92063		63	38.0265	7.8228
							64	7.754	7.97619		64	35.4471	7.2857
							65	7.881	8.07936		65	33.2804	6.8307
							66	8.048	7.99206		66	31.1085	6.3704
							67	8.19	8.47619		67	26.1138	5.3175
							68	8.135	8.46032		68	22.7275	4.6085
							69	7.929	8.46825		69	20.6376	4.1587
							70	7.992	8.63492		70	18.881	3.7937
							71	7.944	8.50794		71	17.0741	3.4206
							72	8.111	8.85714		72	13.7037	2.7143
							73	8.437	9.02381		73	11.8466	2.3175
							74	8.429	9.07143		74	10.6323	2.0635
							75	8.619	9.0873		75	9.0212	1.7302
							76	8.921	9.23016		76	8.1111	1.5265
							77	9.23	9.09524		77	6.9259	1.2646
							78	9.381	9.28571		78	6.0899	1.0847
							79	9.437	9.53968		79	5.381	0.9365
							80	9.627	9.62698		80	4.9365	0.8492
							81	9.675	9.71429		81	4.6217	0.791
							82	9.73	9.53968		82	4.1164	0.6852
							83	9.817	9.61111		83	3.7989	0.627
							84	9.937	9.81746		84	3.6323	0.5794
							85	9.802	9.51587		85	3.4524	0.5397
							86	9.81	9.59524		86	3.2963	0.5079
							87	9.413	9.22222		87	3.209	0.5
							88	8.817	8.73016		88	3.119	0.4762
							89	8.611	8.47619		89	2.9815	0.4471
							90	8.429	8.31746		90	2.8598	0.418
							91	8	8.03175		91	2.881	0.4206
							92	7.81	7.89683		92	2.8598	0.418
							93	7.532	7.79365		93	2.7646	0.3942
							94	7.476	7.65079		94	2.7804	0.4074
							95	7.365	7.6746		95	2.7698	0.3995
							96	7.238	7.76984		96	2.754	0.4127
							97	7.198	7.79365		97	2.754	0.4233
							98	7.119	7.84127		98	2.7831	0.4206
							99	7.214	7.88095		99	2.7831	0.4233
							100	7.571	8.14286		100	2.8836	0.4524
							101	7.675	8.16667		101	2.8942	0.455
							102	7.778	8.0873		102	3.0132	0.4762
							103	8.19	8.50794		103	3.1693	0.4947
							104	8.492	8.65079		104	3.2275	0.5
							105	8.595	8.76984		105	3.3016	0.5106
							106	8.508	9.01587		106	3.381	0.5265
							107	8.69	9.10317		107	3.463	0.5397
							108	8.627	9.14286		108	3.4947	0.5423
							109	8.683	9.2381		109	3.6217	0.5661
							110	8.802	9.34127		110	3.6667	0.5714
							111	8.881	9.52381		111	3.7222	0.5741
							112	9.19	9.9127		112	3.7725	0.5714
							113	9.111	9.85714		113	3.7778	0.5767
							114	9.246	9.85714		114	3.7804	0.5714
							115	9.175	9.93651		115	3.7989	0.5741
							116	9.238	10.0794		116	3.7698	0.5688
							117	9.675	10.619		117	3.7513	0.582
							118	9.675	10.5794		118	3.7698	0.5794
							119	9.81	10.4048		119	3.7672	0.582
							120	9.532	10.1667		120	3.8122	0.5952
							1	160	17		1	208.143	43.7143
							2	176.639	21.7302		2	210.541	44.2868
							3	176.639	21.7302		3	210.541	44.2868
							4	176.639	21.7302		4	210.541	44.2868
							5	176.639	21.7302		5	210.541	44.2868
							6	176.683	21.746		6	210.582	44.2948
							7	153.813	23.0913		7	211.46	44.4127
							8	145.829	23.5278		8	211.747	44.4512
							9	142.631	23.9643		9	211.193	44.3401
							10	139.21	24.3611		10	210.599	44.2222
							11	137.103	24.7421		11	210.212	44.1451
							12	110.853	26.3254		12	203.476	42.7551
							13	104.063	26.9722		13	200.429	42.1156
							14	99.167	27.5754		14	198.011	41.6054
							15	95.099	28.0952		15	195.791	41.1349
							16	92.675	28.2698		16	194.676	40.9036
							17	74.028	29.4484		17	183.381	38.5692
							18	67.504	29.631		18	178.611	37.5839
							19	62.722	29.9563		19	174.574	36.7574
							20	60.377	30.2381		20	171.526	36.2086
							21	58.016	30.3214		21	169.69	35.8968
							22	44.948	31.0595		22	154.023	32.7302
							23	40.04	31.1746		23	147.39	31.432
							24	37.357	31.3968		24	142.558	30.4864
							25	34.869	31.4444		25	137.493	29.4705
							26	32.734	31.6587		26	132.515	28.5193
							27	24.373	32.9365		27	109.769	24.1009
							28	20.365	33.373		28	100.074	22.144
							29	18.302	33.5913		29	93.391	20.78
							30	15.877	33.6706		30	88.107	19.7166
							31	14.04	33.2857		31	84.156	18.9138
							32	9.075	34.373		32	69.776	16.3594
							33	6.925	34.3214		33	63.069	15.102
							34	5.147	34.1984		34	58.973	14.3458
							35	4.202	33.4444		35	55.872	13.754
							36	3.298	32.9365		36	52.34	13.0567
							37	1.619	32.5516		37	44.24	11.6134
							38	1.071	31.9881		38	39.753	10.7676
							39	0.607	31.5476		39	35.857	10.0023
							40	0.48	31.0079		40	33.761	9.5567
							41	0.333	30.8175		41	31.636	9.1259
							42	0.266	30.8571		42	25.955	7.9093
							43	0.222	30.4405		43	22.804	7.2483
							44	0.159	30.3413		44	20.365	6.8073
							45	0.119	30.3333		45	18.73	6.5136
							46	0.119	30.25		46	17.417	6.2698
							47	0.079	30.877		47	14.079	5.4921
							48	0.06	31.0556		48	12.164	5.178
							49	0.04	31.2698		49	11.206	5.0419
							50	0.02	31.5		50	10.255	4.9082
							51	0	31.4484		51	9.519	4.8107
							52	0	30.2143		52	7.66	4.4365
							53	0	30.5159		53	7.142	4.3186
							54	0	30.5833		54	6.719	4.229
							55	0	30.6746		55	6.529	4.1984
							56	0	30.5992		56	6.382	4.1395
							57	0	29.2738		57	5.816	3.9535
							58	0	29.1786		58	5.781	3.8855
							59	0	28.7302		59	5.812	3.8639
							60	0	28.6667		60	5.757	3.8447
							61	0	28.4722		61	5.786	3.8367
							62	0	27.9008		62	5.73	3.7517
							63	0	27.7738		63	5.77	3.7664
							64	0	27.5595		64	5.779	3.7245
							65	0	27.6349		65	5.83	3.7177
							66	0	27.6786		66	5.853	3.7109
							67	0	27.9921		67	5.893	3.7642
							68	0	28.0556		68	5.926	3.7823
							69	0	28.3452		69	5.993	3.7823
							70	0	28.6667		70	6.045	3.7914
							71	0	28.9405		71	6.08	3.7812
							72	0	28.8532		72	6.223	3.8639
							73	0	29.2262		73	6.291	3.8991
							74	0	29.123		74	6.321	3.932
							75	0	29.1825		75	6.363	3.9558
							76	0	29.5476		76	6.407	3.9796
							77	0	29.5833		77	6.503	4.0658
							78	0	29.2738		78	6.575	4.0703
							79	0	29.4048		79	6.612	4.1111
							80	0.02	29.9048		80	6.694	4.1338
							81	0.04	29.9127		81	6.744	4.1497
							82	0.06	29.5992		82	6.863	4.1701
							83	0.099	29.8889		83	6.944	4.1927
							84	0.099	29.75		84	7.073	4.2109
							85	0.099	30.0198		85	7.143	4.2721
							86	0.099	30.0714		86	7.201	4.2755
							87	0.099	29.7222		87	7.338	4.3107
							88	0.099	30.0794		88	7.45	4.3594
							89	0.099	30.0317		89	7.566	4.4025
							90	0.079	29.9246		90	7.605	4.381
							91	0.079	29.9722		91	7.587	4.3923
							92	0.079	29.6468		92	7.711	4.415
							93	0.079	29.5476		93	7.749	4.4444
							94	0.079	29.7659		94	7.778	4.4206
							95	0.079	29.8095		95	7.769	4.4456
							96	0.079	29.6032		96	7.807	4.466
							97	0.079	29.627		97	7.954	4.4478
							98	0.079	29.2143		98	7.921	4.5023
							99	0.079	29.0357		99	7.931	4.4875
							100	0.079	28.8214		100	8.008	4.4717
							101	0.079	28.5198		101	7.956	4.4342
							102	0.099	28.5873		102	8.083	4.3889
							103	0.04	28.7024		103	8.139	4.3367
							104	0.04	28.4087		104	8.077	4.3662
							105	0.02	28.1032		105	7.955	4.3503
							106	0.04	27.7143		106	7.829	4.3401
							107	0.04	27.6786		107	7.765	4.2846
							108	0.06	27.5317		108	7.641	4.2177
							109	0.079	27.2857		109	7.562	4.2268
							110	0.079	26.9802		110	7.471	4.1984
							111	0.06	26.3492		111	7.282	4.246
							112	0.06	26.1508		112	7.22	4.2279
							113	0.06	25.9484		113	7.058	4.1712
							114	0.06	25.8492		114	7.062	4.2426
							115	0.06	25.6984		115	7.022	4.2166
							116	0.06	25.8135		116	7.007	4.229
							117	0.04	25.4722		117	6.885	4.2052
							118	0.02	25.4246		118	6.788	4.1803
							119	0	25.3968		119	6.777	4.2166
							120	0	25.3056		120	6.769	4.2313
							1	177	35		1	213.5	44.9
							2	178.024	35.7222		2	213.798	45.1397
							3	178.024	35.7222		3	213.798	45.1397
							4	178.024	35.7222		4	213.798	45.1397
							5	178.024	35.7222		5	213.798	45.1397
							6	178.024	35.7222		6	213.729	45.1246
							7	170.103	33.2063		7	211.086	44.3556
							8	167.54	32.373		8	210.24	44.1135
							9	166.468	32.1429		9	209.549	43.9571
							10	165.595	31.9365		10	208.914	43.8222
							11	164.675	31.8254		11	208.488	43.7317
							12	143.357	29.8333		12	202.976	42.5627
							13	136.397	29.4921		13	201.121	42.1698
							14	131.841	29.2937		14	199.773	41.8857
							15	128.127	29.0794		15	198.675	41.654
							16	126.571	29.0873		16	197.248	41.3532
							17	120.817	28.9444		17	185.302	38.9111
							18	118.437	28.873		18	180.906	38.0333
							19	115.373	28.7778		19	176.917	37.2349
							20	115.119	28.5317		20	173.528	36.5984
							21	114.389	28.4683		21	170.635	36.0571
							22	100.722	29.2222		22	153.702	32.8167
							23	94.786	29.3095		23	146.082	31.354
							24	90.302	29.1429		24	140.434	30.2738
							25	85.143	29.1905		25	136.042	29.45
							26	81.135	29.1349		26	131.171	28.5246
							27	62.556	29.4762		27	113.626	25.4865
							28	51.833	29.9603		28	105.852	24.1286
							29	45.008	29.9762		29	99.883	23.0722
							30	38.667	30.4365		30	95.165	22.2476
							31	34.984	30.4603		31	92.074	21.7167
							32	24.048	29.881		32	78.111	19.419
							33	17.865	30.0317		33	71.819	18.3786
							34	14.722	29.9206		34	66.521	17.4667
							35	12.421	30.254		35	63.118	16.8563
							36	10.278	30.2698		36	58.429	16.0802
							37	5.675	28.9762		37	46.953	14.1595
							38	4.246	28.246		38	40.269	13.0103
							39	3.492	28.0476		39	35.764	12.2794
							40	2.46	28.1508		40	32.882	11.7889
							41	2.183	27.6508		41	30.361	11.3833
							42	0.992	26.5159		42	22.347	10.2476
							43	0.635	25.8333		43	18.194	9.7286
							44	0.476	25.4603		44	15.697	9.4968
							45	0.476	25.0952		45	13.713	9.3325
							46	0.476	24.8175		46	12.816	9.2889
							47	0	24.5794		47	9.843	9.0992
							48	0	24.3968		48	8.372	9.1246
							49	0	24.2619		49	7.752	9.1722
							50	0	23.9683		50	7.167	9.2056
							51	0	23.7302		51	6.717	9.2452
							52	0	24.119		52	5.871	9.2206
							53	0	24.0635		53	5.485	9.1167
							54	0	24.2698		54	5.231	9.05
							55	0	24.1825		55	5.034	8.9921
							56	0	24.2937		56	4.851	8.9429
							57	0	24.1032		57	4.554	8.8833
							58	0	24.0317		58	4.45	8.7849
							59	0	24.2778		59	4.417	8.704
							60	0	24.3175		60	4.446	8.6667
							61	0	24.1905		61	4.459	8.6849
							62	0	24.1587		62	4.441	8.654
							63	0	24.0079		63	4.506	8.727
							64	0	23.8333		64	4.563	8.8222
							65	0	23.7778		65	4.612	8.8706
							66	0	23.9206		66	4.635	8.8841
							67	0	24.0476		67	4.78	8.9381
							68	0	23.9683		68	4.814	9.0437
							69	0	24.3016		69	4.87	9.0976
							70	0	24.373		70	4.921	9.154
							71	0	24.8175		71	4.939	9.1786
							72	0	25.2381		72	5.036	9.1587
							73	0	25.9127		73	5.062	9.2381
							74	0	26.1825		74	5.101	9.1984
							75	0	26.881		75	5.08	9.2071
							76	0	27.0238		76	5.125	9.2365
							77	0	27.6825		77	5.167	9.1643
							78	0	28.3016		78	5.202	9.2238
							79	0	28.7222		79	5.254	9.1873
							80	0	28.873		80	5.312	9.2595
							81	0	28.9444		81	5.337	9.2635
							82	0	30.127		82	5.399	9.1929
							83	0	30.2222		83	5.461	9.1738
							84	0	29.8254		84	5.466	9.1357
							85	0	30.3016		85	5.49	9.1429
							86	0	30		86	5.5	9.0675
							87	0	30.2619		87	5.502	9.0413
							88	0	29.4921		88	5.544	9.0119
							89	0	29.5		89	5.551	8.9944
							90	0	28.4444		90	5.578	8.9651
							91	0	28.1667		91	5.595	8.9492
							92	0	27.3254		92	5.525	8.977
							93	0	26.8651		93	5.53	8.9976
							94	0	26.754		94	5.519	8.977
							95	0	26.2302		95	5.552	8.9611
							96	0	25.8492		96	5.564	8.9516
							97	0	25.5079		97	5.555	8.9246
							98	0	25.2222		98	5.537	9.0079
							99	0	24.8651		99	5.536	8.9992
							100	0	24.3571		100	5.479	9.0016
							101	0	24.4048		101	5.437	9.0349
							102	0	24.6349		102	5.425	9.0556
							103	0	23.7778		103	5.375	9.0087
							104	0	23.127		104	5.325	9.0397
							105	0	23.0635		105	5.253	9.046
							106	0	22.6349		106	5.276	9.1
							107	0	22.8968		107	5.26	9.2325
							108	0	22.8016		108	5.255	9.2286
							109	0	22.6508		109	5.217	9.2238
							110	0	22.7302		110	5.215	9.2468
							111	0	22.619		111	5.147	9.2492
							112	0	23.5		112	4.993	9.2476
							113	0	23.8413		113	5.014	9.2167
							114	0	24.0794		114	5	9.1841
							115	0	23.9603		115	4.91	9.1603
							116	0	23.8175		116	4.934	9.104
							117	0	24.1111		117	4.917	9.0548
							118	0	24.1349		118	4.844	8.9484
							119	0	24.2222		119	4.76	8.8579
							120	0	24.3571		120	4.735	8.8024
							1	255	29		1	188.4	40
							2	255	23.5079		2	186.306	37.5746
							3	255	23.5079		3	186.306	37.5746
							4	255	23.5079		4	186.306	37.5746
							5	255	23.5079		5	186.306	37.5746
							6	255	23.5079		6	186.192	37.5365
							7	251.381	23.0952		7	178.91	36.8889
							8	250.381	23.0476		8	176.376	36.6603
							9	249.032	22.873		9	175.668	36.9651
							10	247.889	22.7778		10	174.96	37.2952
							11	247.087	22.7222		11	174.492	37.473
							12	236.746	21.1587		12	165.622	37.6127
							13	232.31	20.6905		13	161.375	37.9429
							14	228.857	20.4365		14	157.746	38.3492
							15	226.492	20.3571		15	154.638	38.6413
							16	223.278	20.1984		16	152.302	38.7429
							17	210.873	18.4524		17	134.148	38.5905
							18	201.865	17.9444		18	126.816	37.7397
							19	194.214	17.5		19	120.637	36.9397
							20	187.905	17.5794		20	115.722	36.6603
							21	183.016	17.5079		21	111.914	36.2159
							22	152.222	16.6429		22	90.119	32.9524
							23	141.27	16.381		23	82.438	31.6952
							24	133.056	16.3651		24	77.713	30.5651
							25	125.754	16.3016		25	73.952	29.7016
							26	120.198	16.4048		26	69.695	28.8762
							27	90.802	16.1905		27	54.13	26.4762
							28	78.833	16.3333		28	46.575	25.5619
							29	73.341	16.6905		29	42.213	24.9397
							30	67.778	16.9206		30	37.454	24.3683
							31	62.087	17.1349		31	34.856	24
							32	48.159	17.0079		32	26.452	22.527
							33	39.429	17.0873		33	21.976	21.7016
							34	33.143	17.0635		34	19.148	21.3841
							35	28.444	17.119		35	17.057	20.7111
							36	23.524	16.9365		36	14.9	20.0381
							37	11.611	16.7937		37	10.406	18.654
							38	8.222	16.7222		38	8.876	17.8286
							39	6.262	16.6032		39	8.003	17.5492
							40	4.413	16.5476		40	7.56	16.9143
							41	3.746	16.5556		41	6.903	17.0286
							42	0.5	16.2937		42	4.465	17.0159
							43	0.167	16.3016		43	3.16	16.3683
							44	0	16.1984		44	2.489	16.1397
							45	0	15.9206		45	2.07	15.8476
							46	0	16.2143		46	1.448	15.6825
							47	0	15.8889		47	0.927	15.454
							48	0	15.9127		48	0.559	14.9587
							49	0	15.8413		49	0.394	14.946
							50	0	15.9127		50	0.254	14.6921
							51	0	15.6984		51	0.14	14.5016
							52	0	16.5		52	0.127	14.9968
							53	0	16.6984		53	0.076	14.8952
							54	0	17.1032		54	0.076	15.2254
							55	0	17.0794		55	0.051	15.2381
							56	0	17.2619		56	0.038	15.3651
							57	0	17.9683		57	0.038	15.0857
							58	0	18.2937		58	0.013	14.7556
							59	0	18.6825		59	0	14.9841
							60	0	18.7381		60	0	14.7556
							61	0	18.6032		61	0	14.7937
							62	0	18.8968		62	0	15.1365
							63	0	18.9683		63	0.013	15.2762
							64	0	18.6905		64	0.025	15.2127
							65	0	18.5397		65	0.025	15.4032
							66	0	18.3571		66	0.051	15.5302
							67	0	17.8889		67	0.114	15.3016
							68	0	16.8651		68	0.216	15.0984
							69	0	16.6905		69	0.241	15.0603
							70	0	16.254		70	0.305	14.5524
							71	0	15.8651		71	0.356	14.5016
							72	0	14.9286		72	0.356	14.2349
							73	0	14.4048		73	0.368	14.1333
							74	0	14.1032		74	0.432	13.9683
							75	0	13.8571		75	0.47	13.7524
							76	0.056	13.7222		76	0.356	13.7905
							77	0.167	13.4048		77	0.368	13.6127
							78	0.389	13.4365		78	0.343	13.3714
							79	0.5	13.3571		79	0.33	13.6254
							80	0.611	13.5635		80	0.279	13.7397
							81	0.667	13.7381		81	0.292	13.7778
							82	0.833	13.5873		82	0.279	13.9937
							83	0.944	13.9524		83	0.279	13.9302
							84	1	14.1905		84	0.216	14.0317
							85	1.111	14.5556		85	0.216	14.0063
							86	1.056	14.7619		86	0.229	13.8667
							87	1.389	14.8333		87	0.216	14.2603
							88	1.389	15.0397		88	0.254	14.4
							89	1.556	15.6508		89	0.279	14.4889
							90	1.722	15.9206		90	0.254	14.819
							91	1.611	15.9127		91	0.254	14.8825
							92	1.833	16.3254		92	0.254	15.5937
							93	2.056	16.3889		93	0.241	15.8857
							94	2.111	16.4286		94	0.229	15.7079
							95	2.111	16.5		95	0.203	16.2921
							96	2.278	16.4762		96	0.19	16.5952
							97	2.611	16.8016		97	0.229	16.5317
							98	2.611	16.4762		98	0.203	16.7603
							99	2.611	16.119		99	0.19	17.0524
							100	3	16.2381		100	0.203	16.7095
							101	3	15.9603		101	0.203	16.7476
							102	3.611	16.2381		102	0.267	15.9111
							103	3.5	16.0238		103	0.267	15.6571
							104	3.833	15.7857		104	0.267	15.3016
							105	3.611	15.627		105	0.279	15.0095
							106	3.889	15.3889		106	0.241	15.2
							107	3.944	15.0317		107	0.254	15.3143
							108	4.278	14.6984		108	0.203	15.327
							109	4.5	14.6746		109	0.216	15.2762
							110	4.556	14.627		110	0.203	14.8952
							111	4.5	14.8571		111	0.216	14.654
							112	4.222	14.4206		112	0.178	14.4635
							113	4.389	14.2222		113	0.19	14.5778
							114	4.389	14.2222		114	0.216	14.7556
							115	4.056	14.2857		115	0.267	14.7302
							116	4	14.4048		116	0.279	14.7048
							117	3.889	14.4921		117	0.241	14.7556
							118	3.611	14.6349		118	0.305	14.8952
							119	3.611	15.119		119	0.317	15.1111
							120	3.444	15.2857		120	0.33	15.2889
							1	150.25	41.25		1	229.25	48
							2	143.063	38.5734		2	228.69	47.9385
							3	143.063	38.5734		3	228.69	47.9385
							4	143.063	38.5734		4	228.69	47.9385
							5	143.063	38.5734		5	228.69	47.9385
							6	143.085	38.6012		6	228.673	47.9365
							7	140.45	36.5615		7	227.355	47.7242
							8	139.587	35.9147		8	227.04	47.6786
							9	139.153	35.7123		9	226.466	47.5456
							10	138.768	35.5456		10	226.022	47.4385
							11	138.442	35.4306		11	225.685	47.3571
							12	133.756	33.3591		12	221.593	46.4802
							13	131.897	32.9325		13	219.907	46.1468
							14	130.371	32.7302		14	218.627	45.8929
							15	129.056	32.6032		15	217.621	45.7004
							16	128.058	32.5119		16	216.518	45.4683
							17	120.228	31.744		17	207.573	43.5556
							18	117.222	31.4643		18	204.27	42.881
							19	114.659	31.1984		19	201.097	42.2341
							20	112.625	31.1369		20	197.528	41.5615
							21	110.964	30.9524		21	194.524	41.004
							22	101.645	30.0238		22	175.984	37.6389
							23	97.183	29.7004		23	166.796	35.998
							24	94.123	29.3433		24	159.649	34.8274
							25	91.329	28.9087		25	153.121	33.8214
							26	88.359	28.5119		26	146.577	32.8175
							27	75.306	27.2123		27	122.399	29.0992
							28	69.413	26.6607		28	111.194	27.25
							29	64.563	26.248		29	102.794	25.756
							30	60.714	26.006		30	96.111	24.6171
							31	57.948	25.7599		31	93.24	24.1528
							32	47.27	24.7143		32	79.262	21.9762
							33	42.014	24.3016		33	72.528	20.9663
							34	38.891	24.0516		34	69.01	20.5496
							35	37.256	23.9524		35	66.643	20.25
							36	35.736	23.873		36	64.486	20.0079
							37	31.96	23.4742		37	52.792	18.0833
							38	30.476	23.2837		38	47.746	17.1944
							39	29.538	23.1766		39	44.466	16.6885
							40	29.242	23.1409		40	41.506	16.1865
							41	28.774	23.1071		41	39.25	15.7619
							42	26.627	23.0456		42	33.365	14.8671
							43	26	22.8155		43	28.44	14.0238
							44	25.31	22.7282		44	25.817	13.5456
							45	24.687	22.6329		45	23.137	13.0754
							46	24.502	22.6667		46	21.083	12.5694
							47	22.728	22.6885		47	17.069	11.8948
							48	21.929	22.5496		48	15.093	11.5714
							49	21.427	22.5179		49	13.746	11.3631
							50	20.827	22.3849		50	12.992	11.3135
							51	20.302	22.371		51	12.274	11.3472
							52	19.558	22.3452		52	10.385	11.0556
							53	18.877	22.1687		53	9.899	10.879
							54	18.038	22.2202		54	9.615	11
							55	17.619	22.1984		55	9.51	11.0615
							56	17.343	22.2222		56	9.476	11.1131
							57	17.165	22.123		57	9.335	10.9544
							58	17.113	22.244		58	9.371	11.0139
							59	17.181	22.4385		59	9.125	11.0794
							60	17.113	22.3948		60	9.111	11.1151
							61	17.115	22.4107		61	9.101	10.9147
							62	17.222	22.5397		62	9.077	10.8175
							63	17.329	22.6587		63	8.913	10.9286
							64	17.345	22.6667		64	8.69	11.0099
							65	17.462	22.8175		65	8.605	11.1012
							66	17.601	22.996		66	8.516	11.0159
							67	17.536	22.9107		67	8.377	10.8214
							68	17.637	23.006		68	8.333	10.8631
							69	17.764	23.1409		69	8.218	10.9464
							70	17.756	23.1409		70	8.212	11.006
							71	17.736	23.1052		71	8.179	10.877
							72	17.76	23.1369		72	8.21	10.6885
							73	17.685	23.0615		73	8.268	10.5615
							74	17.585	22.9464		74	8.228	10.3929
							75	17.635	23.0179		75	8.435	10.3254
							76	17.694	23.1012		76	8.44	10.3671
							77	17.552	22.8671		77	8.504	10.246
							78	17.591	22.9067		78	8.607	10.0238
							79	17.548	22.8214		79	8.607	9.9742
							80	17.516	22.7798		80	8.591	9.9782
							81	17.567	22.8254		81	8.575	9.9802
							82	17.482	22.6885		82	8.54	9.7738
							83	17.379	22.5893		83	8.405	9.9206
							84	17.462	22.6885		84	8.411	9.9444
							85	17.302	22.4345		85	8.448	9.9345
							86	17.343	22.4841		86	8.381	9.8929
							87	17.294	22.4306		87	8.312	9.9444
							88	17.284	22.3988		88	8.312	9.9325
							89	17.163	22.2381		89	8.262	9.8948
							90	17.03	22.0258		90	8.351	9.9762
							91	16.986	21.9544		91	8.282	9.9762
							92	16.925	21.9127		92	8.371	10.0675
							93	16.752	21.7381		93	8.315	10.0258
							94	16.675	21.7044		94	8.236	9.8214
							95	16.506	21.4643		95	8.238	9.8254
							96	16.444	21.377		96	8.284	9.6865
							97	16.26	21.1091		97	8.284	9.754
							98	16.083	20.8512		98	8.321	9.6984
							99	15.913	20.631		99	8.202	9.4841
							100	15.688	20.3591		100	7.927	9.2996
							101	15.544	20.1528		101	7.827	9.1766
							102	15.222	19.7123		102	7.764	9.3214
							103	15.014	19.4603		103	7.698	9.3472
							104	14.863	19.2877		104	7.482	9.2619
							105	14.859	19.2937		105	7.52	9.2262
							106	14.798	19.2004		106	7.238	9.0536
							107	14.558	18.9067		107	7.312	9.2897
							108	14.383	18.6964		108	7.292	9.4405
							109	14.339	18.6567		109	7.226	9.5417
							110	14.442	18.7798		110	7.175	9.5595
							111	14.391	18.6905		111	7.073	9.6488
							112	14.375	18.6925		112	7.065	9.9048
							113	14.363	18.6587		113	7.095	10.1131
							114	14.256	18.5516		114	7.091	10.2599
							115	14.24	18.5258		115	7.024	10.1706
							116	14.188	18.4702		116	6.919	10.2579
							117	14.137	18.3968		117	6.954	10.4286
							118	14.054	18.3353		118	6.978	10.2917
							119	14.056	18.3353		119	6.95	10.3988
							120	14.06	18.3175		120	7.02	10.4762
							1	149.333	54.3333		1	227.333	47.6667
							2	157.886	58.5185		2	225.037	47.0926
							3	157.886	58.5185		3	225.037	47.0926
							4	157.886	58.5185		4	225.037	47.0926
							5	157.886	58.5185		5	225.037	47.0926
							6	157.421	58.3624		6	224.915	47.0661
							7	135.177	47.3783		7	222.32	46.5767
							8	127.77	43.6349		8	221.431	46.4074
							9	125.145	42.9021		9	220.225	46.127
							10	122.817	42.2355		10	219.082	45.8571
							11	121.251	41.6534		11	217.984	45.6085
							12	102.688	37.1667		12	205.725	42.955
							13	97.164	36.4577		13	200.693	41.9206
							14	93.103	35.9497		14	196.556	41.0741
							15	89.508	35.3783		15	192.709	40.2937
							16	87.751	35.3571		16	190.735	39.9286
							17	76.116	32.8942		17	178.373	37.5053
							18	71.357	32.4921		18	172.132	36.3624
							19	67.611	32.1217		19	167.167	35.4577
							20	65.243	31.7645		20	163.585	34.881
							21	63.783	31.6693		21	160.86	34.4233
							22	55.058	29.7222		22	137.839	30.082
							23	51.439	28.4735		23	129.339	28.5952
							24	49.598	27.7646		24	123.336	27.5741
							25	48.286	27.1958		25	117.852	26.6693
							26	46.847	26.4339		26	112.717	25.8439
							27	42.484	23.8995		27	91.683	21.9021
							28	41.114	22.7619		28	82.323	20.1746
							29	40.291	21.8069		29	74.915	18.7672
							30	39.177	21.1376		30	68.722	17.6005
							31	38.466	20.828		31	65.143	17.037
							32	36.272	19.5661		32	49.577	14.627
							33	34.672	19.0159		33	42.212	13.4709
							34	33.235	18.6111		34	37.492	12.6825
							35	31.651	18.4048		35	34.542	12.2037
							36	30.172	18.3757		36	31.352	11.619
							37	26.815	18.164		37	22.762	10.4656
							38	25.291	18.0212		38	19.918	10.0582
							39	24.36	18.0238		39	17.135	9.5794
							40	23.262	18.0529		40	15.135	9.3175
							41	22.86	18.1032		41	14.056	9.2143
							42	19.95	18.1693		42	10.222	8.9762
							43	18.664	17.9233		43	8.238	8.8862
							44	18.286	17.8704		44	7.095	8.7487
							45	17.989	17.828		45	6.405	8.7804
							46	17.27	17.5741		46	5.804	8.7222
							47	14.751	17.6852		47	4.421	8.881
							48	13.63	17.7434		48	3.862	8.881
							49	12.995	17.9101		49	3.376	8.7831
							50	12.212	17.8466		50	3.082	8.7884
							51	11.556	17.7381		51	2.886	8.828
							52	11.026	17.5291		52	2.704	8.8095
							53	10.074	17.619		53	2.54	8.9894
							54	9.46	17.7037		54	2.333	8.9815
							55	8.91	17.7037		55	2.241	9.0582
							56	8.635	17.746		56	2.214	9.1561
							57	8.127	17.3942		57	2.286	9.2169
							58	7.81	17.1534		58	2.212	9.3757
							59	7.153	17.0344		59	2.183	9.4709
							60	6.73	16.9815		60	2.188	9.7354
							61	6.582	17.0238		61	2.164	9.8651
							62	6.624	17.119		62	2.233	10.1243
							63	6.349	17.1085		63	2.262	10.1561
							64	5.926	17.1429		64	2.37	10.2751
							65	5.947	17.2804		65	2.378	10.2566
							66	5.947	17.4206		66	2.479	10.3571
							67	6.159	17.8757		67	2.571	10.4894
							68	6.159	18.1693		68	2.728	10.537
							69	6.032	18.4921		69	2.759	10.3307
							70	5.82	18.6746		70	2.812	10.3122
							71	5.82	18.8677		71	2.746	10.291
							72	5.862	19.4286		72	2.81	10.2407
							73	5.799	19.754		73	2.717	10.291
							74	5.799	20.0794		74	2.701	10.1217
							75	5.714	20.3968		75	2.664	10.0503
							76	5.693	20.6032		76	2.667	9.9392
							77	5.63	21.2143		77	2.632	9.6376
							78	5.439	21.418		78	2.661	9.6587
							79	5.228	21.6508		79	2.698	9.5397
							80	5.27	21.8889		80	2.672	9.4788
							81	5.058	21.9524		81	2.712	9.4735
							82	4.741	22.2143		82	2.653	9.5317
							83	4.55	22.3307		83	2.683	9.373
							84	4.444	22.3519		84	2.786	9.4444
							85	4.254	22.4524		85	2.815	9.4074
							86	4.169	22.8175		86	2.926	9.3519
							87	3.683	22.7751		87	3	9.4392
							88	3.492	22.9153		88	3.074	9.3386
							89	3.259	22.9312		89	3.198	9.1402
							90	3.069	22.955		90	3.307	9.1138
							91	2.857	22.9974		91	3.397	9.0053
							92	2.519	23.0053		92	3.534	8.5767
							93	2.286	22.955		93	3.738	8.4947
							94	2.053	23.2011		94	3.833	8.3915
							95	1.905	23.0741		95	3.934	8.2698
							96	1.799	23.0053		96	4.085	8.1667
							97	1.27	22.209		97	4.325	7.7778
							98	1.058	21.9392		98	4.378	7.7037
							99	0.889	21.4868		99	4.407	7.6296
							100	0.868	21.3783		100	4.656	7.6667
							101	0.762	20.8598		101	4.606	7.6958
							102	0.529	20.3386		102	4.646	7.6323
							103	0.55	19.9444		103	4.659	7.7196
							104	0.508	19.5979		104	4.585	7.6958
							105	0.466	19.5238		105	4.635	7.7328
							106	0.402	19.0238		106	4.595	7.8545
							107	0.36	18.7037		107	4.624	8.0556
							108	0.296	18.4524		108	4.603	8.1032
							109	0.296	18.2751		109	4.616	8.2381
							110	0.317	17.9735		110	4.593	8.2831
							111	0.296	17.7222		111	4.611	8.4233
							112	0.275	17.6111		112	4.749	8.6217
							113	0.254	17.3175		113	4.815	8.6455
							114	0.233	17.3254		114	4.833	8.7196
							115	0.212	17.1111		115	4.815	8.7011
							116	0.19	17.0317		116	4.899	8.7222
							117	0.106	16.6746		117	4.984	8.7725
							118	0.106	16.3016		118	5.029	8.7619
							119	0.085	16.1534		119	5.048	8.7116
							120	0.106	16.0979		120	5.021	8.7037
							1	50.25	33.5		1	174.8	36.6
							2	53.881	28.623		2	177.31	37.1032
							3	53.881	28.623		3	177.31	37.1032
							4	53.881	28.623		4	177.31	37.1032
							5	53.881	28.623		5	177.31	37.1032
							6	53.8135	28.6091		6	177.329	37.1079
							7	51.9484	26.5595		7	182.906	38.327
							8	51.3313	25.9246		8	184.792	38.7365
							9	50.8929	25.5397		9	184.735	38.7333
							10	50.4564	25.2103		10	184.646	38.7206
							11	50.3929	25.0159		11	184.668	38.7286
							12	46.6964	23.7698		12	183.225	38.3937
							13	45.9008	23.3016		13	181.41	38.0016
							14	45.5159	22.9484		14	179.798	37.6571
							15	45.3294	22.7321		15	178.34	37.3429
							16	45.0615	22.5179		16	177.29	37.1206
							17	44.1706	22.5476		17	169.502	35.519
							18	43.869	22.4067		18	166.133	34.8254
							19	44.127	22.3591		19	163.275	34.2365
							20	44.9762	22.5933		20	160.805	33.7413
							21	45.246	22.6032		21	158.771	33.3413
							22	44.2341	21.7202		22	149.098	31.4968
							23	43.9246	21.8016		23	144.538	30.654
							24	43.5754	21.8889		24	140.746	30.0143
							25	43.004	21.8214		25	136.67	29.3111
							26	42.9782	21.8988		26	133.019	28.7111
							27	42.4603	21.0972		27	119.256	26.3683
							28	41.9643	20.7996		28	112.854	25.3889
							29	42.1151	20.875		29	108.094	24.8476
							30	41.7817	20.7599		30	103.721	24.2476
							31	41.8472	20.8611		31	99.984	23.6984
							32	41.0317	20.4583		32	85.976	21.4952
							33	40.7579	20.4147		33	79.397	20.5651
							34	40.4464	20.3413		34	75.338	19.9603
							35	39.4802	20.1389		35	72.151	19.4762
							36	39.0099	20.1627		36	68.278	18.8365
							37	37.6825	19.756		37	58.016	17.2333
							38	36.7004	19.381		38	52.61	16.4365
							39	35.8532	18.8968		39	49.21	15.9508
							40	34.4187	18.3373		40	46.695	15.5921
							41	33.8274	18.0675		41	44.351	15.2143
							42	32.7599	17.756		42	36.5	13.9778
							43	31.1905	17.2738		43	32.438	13.3413
							44	30.5218	17.0099		44	30.122	12.9952
							45	29.5258	16.879		45	28.033	12.7206
							46	28.5079	16.6905		46	26.097	12.5524
							47	28.5476	16.6052		47	20.684	11.6175
							48	27.7976	16.6171		48	17.659	11.1032
							49	27.5198	16.625		49	15.525	10.8603
							50	26.9861	16.6091		50	13.937	10.5508
							51	26.3889	16.5952		51	12.924	10.4333
							52	25.9067	16.8234		52	9.944	10.2825
							53	25.1587	16.9425		53	7.963	10.0286
							54	24.4226	17.0317		54	7.252	9.9111
							55	23.9345	17.129		55	6.395	9.7127
							56	23.619	17.2579		56	5.617	9.519
							57	22.7123	17.3056		57	4.459	9.4397
							58	22.0159	17.4405		58	3.695	9.3143
							59	21.3849	17.619		59	3.111	9.0714
							60	21.006	17.8909		60	2.424	8.8825
							61	20.7738	18.004		61	2.213	8.773
							62	19.3909	18.0218		62	1.641	8.6429
							63	19.0298	18.1766		63	1.354	8.5492
							64	18.9683	18.3929		64	1.014	8.3619
							65	18.9206	18.5357		65	0.9	8.3222
							66	18.9365	18.8611		66	0.814	8.227
							67	17.3393	18.8294		67	0.74	8.0857
							68	17.2103	19.0675		68	0.584	7.9667
							69	16.8353	19.1865		69	0.568	7.9492
							70	16.8353	19.4028		70	0.525	7.9524
							71	16.7798	19.5397		71	0.486	7.9349
							72	16.0913	19.7083		72	0.492	7.9111
							73	15.9405	19.8056		73	0.503	7.8937
							74	15.9663	19.9802		74	0.537	7.9333
							75	16.0357	20.0734		75	0.538	8.0349
							76	15.9841	20.0198		76	0.524	8.0937
							77	16.006	20.3254		77	0.578	8.3746
							78	15.9841	20.3889		78	0.619	8.4841
							79	16.0853	20.5595		79	0.643	8.5302
							80	16	20.4345		80	0.67	8.6286
							81	15.9425	20.3631		81	0.684	8.5794
							82	16.1091	20.6052		82	0.797	8.8905
							83	16.0278	20.5357		83	0.827	8.9556
							84	15.8849	20.3393		84	0.846	8.9794
							85	15.7679	20.1548		85	0.919	8.8905
							86	15.6488	20.004		86	0.949	8.8571
							87	15.7837	20.2004		87	1.024	8.7079
							88	15.4405	19.8075		88	1.083	8.6857
							89	15.252	19.6567		89	1.114	8.7302
							90	15.0615	19.4226		90	1.165	8.7175
							91	14.9464	19.3135		91	1.198	8.6508
							92	14.9524	19.3651		92	1.238	8.5159
							93	14.8929	19.3492		93	1.283	8.581
							94	14.6825	19.0952		94	1.26	8.6714
							95	14.619	19.0079		95	1.292	8.7079
							96	14.5079	18.9147		96	1.3	8.781
							97	14.4841	18.9067		97	1.316	8.8286
							98	14.4444	18.871		98	1.356	8.8825
							99	14.4187	18.8234		99	1.333	8.9254
							100	14.2996	18.6587		100	1.341	9
							101	14.3036	18.6885		101	1.357	9.0921
							102	14.0952	18.3909		102	1.397	9.2413
							103	13.9841	18.2798		103	1.394	9.3349
							104	13.9683	18.2778		104	1.389	9.2032
							105	13.881	18.1766		105	1.367	9.1603
							106	13.7302	17.996		106	1.383	9.1619
							107	13.1548	17.248		107	1.383	9.1651
							108	13.0933	17.1607		108	1.39	9.1127
							109	12.998	17.0218		109	1.394	9.1127
							110	12.9425	16.9385		110	1.411	9.0714
							111	12.6329	16.5099		111	1.422	9.0492
							112	12.5337	16.379		112	1.421	9.1873
							113	12.4722	16.3016		113	1.398	9.1683
							114	12.3155	16.1151		114	1.402	9.046
							115	12.2976	16.0853		115	1.405	9.0111
							116	12.3631	16.1885		116	1.387	8.9333
							117	12.2024	15.996		117	1.422	8.9127
							118	12.1726	15.9683		118	1.437	8.7317
							119	12.1944	16.002		119	1.441	8.6683
							120	12.248	16.0774		120	1.444	8.5841
							1	253	15		1	160.5	33
							2	220.794	14		2	164.34	33.9673
							3	220.794	14		3	164.34	33.9673
							4	220.794	14		4	164.34	33.9673
							5	220.794	14		5	164.34	33.9673
							6	220.794	14		6	164.299	33.9583
							7	205.984	13.4365		7	162.811	33.8423
							8	201.706	13.246		8	162.305	33.7996
							9	200.063	13.1825		9	161.868	33.7351
							10	199.063	13.119		10	161.461	33.6756
							11	198.746	13.0873		11	160.933	33.5734
							12	183.294	12.3333		12	155.835	32.7252
							13	178.063	12.1508		13	153.84	32.3929
							14	174.714	12.0318		14	152.291	32.1319
							15	172.524	11.9286		15	151.084	31.9296
							16	169.643	11.8889		16	149.736	31.7123
							17	153.373	11.5238		17	141.93	30.4722
							18	145.278	11.4286		18	138.253	29.9107
							19	139.048	11.3571		19	135.071	29.4187
							20	133.492	11.3651		20	132.142	28.8601
							21	129.246	11.4048		21	129.786	28.4077
							22	98.587	11.5873		22	116.834	25.9673
							23	87.429	11.8095		23	110.582	24.7708
							24	80.198	12.0238		24	105.921	23.9137
							25	75.27	12.2698		25	102.032	23.2401
							26	70.214	12.4841		26	98.165	22.5486
							27	52.397	13.2302		27	82.641	19.8085
							28	43.389	13.6429		28	76.822	18.871
							29	37.73	13.9048		29	72.358	18.1696
							30	33.079	14.3333		30	68.73	17.6171
							31	30.429	14.6587		31	66.335	17.3383
							32	19.762	14.9444		32	55.017	15.6002
							33	14.778	15.373		33	49.949	14.9345
							34	10.183	15.8175		34	45.541	14.2371
							35	8.556	16.1111		35	43.336	13.997
							36	6.738	16.8651		36	40.035	13.5694
							37	3.365	17.1111		37	31.051	12.2679
							38	2.365	17.1508		38	26.195	11.5823
							39	1.397	17.4127		39	22.725	11.121
							40	0.897	17.7143		40	20.306	10.8452
							41	0.54	17.6667		41	18.516	10.6448
							42	0.365	17.9921		42	13.538	10.0665
							43	0.246	17.9762		43	10.609	9.7708
							44	0.119	17.9603		44	9.325	9.5982
							45	0.079	17.8175		45	8.348	9.4881
							46	0.04	17.6032		46	7.556	9.4345
							47	0	18.1905		47	5.852	9.3631
							48	0	18.4921		48	5.16	9.2123
							49	0	18.6905		49	4.76	9.1478
							50	0	18.9048		50	4.462	9.0456
							51	0	18.873		51	4.337	8.9742
							52	0.04	19.6191		52	3.818	8.8671
							53	0.04	19.9048		53	3.593	8.7837
							54	0.079	20.6111		54	3.507	8.7361
							55	0.119	20.8333		55	3.453	8.6786
							56	0.079	20.8968		56	3.42	8.6002
							57	0.079	20.746		57	3.377	8.5258
							58	0.079	20.5635		58	3.34	8.4831
							59	0.119	20.9127		59	3.341	8.4772
							60	0.159	20.8254		60	3.305	8.4554
							61	0.159	20.7143		61	3.326	8.4464
							62	0.198	20.5794		62	3.387	8.374
							63	0.198	19.9603		63	3.413	8.3472
							64	0.119	19.3254		64	3.44	8.369
							65	0.119	18.8571		65	3.459	8.3482
							66	0.079	18.8492		66	3.499	8.3115
							67	0.159	18.4762		67	3.52	8.2788
							68	0.159	17.9762		68	3.627	8.2758
							69	0.238	17.6667		69	3.665	8.2639
							70	0.317	17.2698		70	3.695	8.2679
							71	0.437	17.3809		71	3.723	8.2728
							72	0.675	17.2302		72	3.822	8.4236
							73	0.675	16.9048		73	3.854	8.4444
							74	0.675	16.8333		74	3.931	8.4811
							75	0.595	17.0079		75	3.948	8.4901
							76	0.556	16.7222		76	3.973	8.5556
							77	0.278	16.4524		77	4.092	8.7391
							78	0.238	16.4921		78	4.186	8.8274
							79	0.278	16.5476		79	4.223	8.9683
							80	0.317	16.4127		80	4.263	8.9524
							81	0.357	16.5159		81	4.297	8.9702
							82	0.563	16.2936		82	4.427	9.3016
							83	0.69	16.5317		83	4.515	9.3492
							84	0.849	16.8095		84	4.527	9.3552
							85	0.929	16.7143		85	4.586	9.5159
							86	1.008	16.7064		86	4.622	9.5456
							87	1.302	17.0714		87	4.746	9.5575
							88	1.214	17.127		88	4.822	9.5754
							89	1.333	16.9683		89	4.839	9.5704
							90	1.452	17.3809		90	4.85	9.6071
							91	1.571	17.2619		91	4.879	9.5774
							92	1.746	17.754		92	4.919	9.3641
							93	1.841	18.0079		93	4.975	9.4296
							94	1.802	17.9206		94	4.969	9.3611
							95	1.794	18.0238		95	5.013	9.4008
							96	1.881	17.9841		96	5	9.3294
							97	2.214	18.1349		97	5.023	9.2272
							98	2.31	18.4683		98	5.013	9.1597
							99	2.532	18.4444		99	5.049	9.1458
							100	2.746	18.5714		100	5.06	9.121
							101	2.714	18.7222		101	5.062	9.0972
							102	2.937	17.9921		102	5.058	9.0655
							103	3.032	18.0476		103	5.029	9.0327
							104	3.095	17.9921		104	4.978	8.9673
							105	3.206	18.4206		105	4.957	8.9861
							106	2.968	18.4762		106	4.966	8.9504
							107	2.937	18.1429		107	4.967	8.871
							108	3.071	17.9921		108	4.978	8.8075
							109	3.016	17.8333		109	4.981	8.8343
							110	3	17.754		110	4.974	8.8204
							111	2.881	17.8095		111	4.964	8.8085
							112	2.873	17.8175		112	5.007	8.5962
							113	2.73	17.6032		113	4.996	8.6052
							114	2.778	17.6905		114	4.94	8.6518
							115	2.778	17.7222		115	4.903	8.6607
							116	2.778	17.5317		116	4.86	8.7014
							117	2.802	17.5635		117	4.885	8.631
							118	2.849	17.4762		118	4.901	8.6389
							119	2.984	17.4127		119	4.937	8.7054
							120	3.103	17.3175		120	4.968	8.747
							1	195.5	49.5		1	196.667	42
							2	198.484	46.5		2	196.751	42.1257
							3	198.484	46.5		3	196.751	42.1257
							4	198.484	46.5		4	196.751	42.1257
							5	198.484	46.5		5	196.751	42.1257
							6	198.516	46.5476		6	196.761	42.1243
							7	190.706	48.4206		7	194.142	41.2712
							8	188.23	49.0357		8	193.278	40.9907
							9	185.849	48.873		9	192.657	40.8056
							10	183.627	48.6746		10	192.046	40.6257
							11	182.357	48.5159		11	191.556	40.4894
							12	173.091	48.3016		12	185.471	39.0066
							13	169.706	47.9762		13	183.016	38.5608
							14	166.73	47.5952		14	181.169	38.254
							15	164.607	47.2222		15	179.541	37.9669
							16	162.274	46.9722		16	178.487	37.8069
							17	147.996	45.4643		17	168.649	36.0185
							18	140.563	45.0119		18	164.669	35.3452
							19	134.929	44.623		19	161.075	34.7275
							20	131.091	44.131		20	158.206	34.1058
							21	127.036	43.8056		21	155.79	33.5622
							22	103.258	42.9008		22	137.958	29.9815
							23	95.095	42.5476		23	129.807	28.4167
							24	90.079	42.1905		24	123.853	27.3254
							25	84.659	41.9563		25	118.393	26.2963
							26	80.056	41.6071		26	112.837	25.2817
							27	59.913	40.9524		27	94.245	22.1336
							28	51.675	40.5913		28	86.012	20.787
							29	46.921	40.1905		29	78.929	19.7672
							30	42.317	40.1627		30	73.68	18.9405
							31	39.587	40.0198		31	70.175	18.4735
							32	31.143	39.1706		32	53.276	16.0436
							33	27.619	38.7421		33	45.25	14.7606
							34	25.175	38.9246		34	39.815	13.9312
							35	23.397	38.996		35	36.786	13.4616
							36	21.397	39.0675		36	33.384	12.963
							37	16.317	38.873		37	23.978	11.6839
							38	14.476	39.0317		38	19.963	11.1918
							39	13.46	39.0595		39	17.116	10.8558
							40	12.286	39.3571		40	15.414	10.6032
							41	11.746	39.5794		41	13.931	10.4074
							42	9.079	39.3849		42	10.575	9.9299
							43	6.825	39.8056		43	8.937	9.7222
							44	6	39.9524		44	7.876	9.6415
							45	5.238	39.9524		45	7.21	9.5979
							46	4.127	40.4762		46	6.784	9.4868
							47	2.921	40.0119		47	5.852	9.3955
							48	1.841	40.5159		48	5.591	9.3439
							49	1.143	40.631		49	5.398	9.287
							50	0.508	40.6865		50	5.288	9.3135
							51	0.254	40.8016		51	5.19	9.3148
							52	0.286	40.7341		52	5.171	9.5304
							53	0.063	40.8016		53	5.27	9.5595
							54	0.032	40.4722		54	5.3	9.713
							55	0	40.5952		55	5.394	9.7394
							56	0	40.5635		56	5.38	9.8505
							57	0	40.131		57	5.455	10.123
							58	0	39.627		58	5.552	10.3214
							59	0	39.6786		59	5.714	10.5053
							60	0	39.3651		60	5.8	10.6587
							61	0	39.2778		61	5.899	10.7341
							62	0	38.8452		62	6.05	11.0754
							63	0	39.0159		63	6.131	11.1852
							64	0	39.0714		64	6.176	11.213
							65	0	39.1667		65	6.212	11.2394
							66	0	39.0079		66	6.196	11.3505
							67	0.095	39.0833		67	6.368	11.4272
							68	0.095	39.3611		68	6.352	11.3029
							69	0.063	39.8571		69	6.426	11.1812
							70	0.063	39.7143		70	6.34	11.0833
							71	0.063	39.3611		71	6.418	11.041
							72	0	39.6667		72	6.468	10.7923
							73	0.063	39.8333		73	6.458	10.6481
							74	0.127	39.7381		74	6.464	10.4788
							75	0.127	39.4246		75	6.417	10.3902
							76	0.095	39.5794		76	6.471	10.2778
							77	0.254	39.3016		77	6.533	9.9947
							78	0.286	39.0794		78	6.548	9.7447
							79	0.317	38.9167		79	6.598	9.6759
							80	0.444	38.8373		80	6.619	9.6283
							81	0.476	39.004		81	6.63	9.6045
							82	0.508	39.3849		82	6.754	9.3161
							83	0.635	39.1944		83	6.857	9.2381
							84	0.603	39.2698		84	6.915	9.295
							85	0.635	39.7063		85	6.988	9.3175
							86	0.635	39.8492		86	7.045	9.2989
							87	0.635	40.6389		87	7.197	9.3148
							88	0.698	41.0278		88	7.362	9.4299
							89	0.667	41.5159		89	7.353	9.4074
							90	0.73	41.2738		90	7.483	9.5503
							91	0.825	41.4167		91	7.525	9.6415
							92	0.857	41.6548		92	7.601	9.6534
							93	0.825	41.4246		93	7.651	9.7474
							94	0.73	41.1667		94	7.77	9.8095
							95	0.921	40.7659		95	7.823	9.8188
							96	1.111	40.4563		96	7.873	9.7474
							97	1.238	39.627		97	7.858	9.6455
							98	1.365	39.0476		98	7.872	9.6521
							99	1.365	38.9683		99	7.915	9.5992
							100	1.365	38.3532		100	7.955	9.4749
							101	1.333	38.2381		101	8.053	9.4616
							102	1.302	37.8056		102	7.974	9.4272
							103	1.397	37.5992		103	7.795	9.3082
							104	1.524	37.3056		104	7.775	9.2103
							105	1.524	37.3373		105	7.821	9.1217
							106	1.524	37.4365		106	7.803	9.0172
							107	1.492	37.377		107	7.688	8.8651
							108	1.492	37.3492		108	7.646	8.7897
							109	1.587	37.127		109	7.579	8.7024
							110	1.587	36.8651		110	7.499	8.6653
							111	1.873	36.7262		111	7.481	8.6786
							112	1.81	36.8889		112	7.345	8.6495
							113	1.937	36.7976		113	7.328	8.6786
							114	1.905	37.0119		114	7.319	8.7063
							115	2.032	36.7103		115	7.208	8.7474
							116	2.19	36.6548		116	7.255	8.8254
							117	2.349	36.4683		117	7.091	9.0132
							118	2.286	36.2817		118	7.04	9.0648
							119	2.317	36.0595		119	7.007	9.1455
							120	2.254	35.8968		120	6.991	9.1931
							1	150	26		1	229.5	48
							2	143.238	27.7381		2	224.516	47.0655
							3	143.238	27.7381		3	224.516	47.0655
							4	143.238	27.7381		4	224.516	47.0655
							5	143.238	27.7381		5	224.516	47.0655
							6	143.238	27.7381		6	224.292	47.0198
							7	142.238	27.9206		7	217.024	45.6151
							8	141.683	27.9603		8	214.601	45.1468
							9	141.222	27.8571		9	213.115	44.8333
							10	140.587	27.7302		10	211.786	44.5516
							11	140.071	27.6667		11	210.534	44.2837
							12	127.579	26.0238		12	195.534	41.0536
							13	123.365	25.2143		13	190.538	40.004
							14	120.341	24.5714		14	186.694	39.2044
							15	117.698	24.0317		15	183.679	38.5714
							16	116.063	23.6587		16	181.258	38.1369
							17	104.492	21.254		17	165.901	35.2956
							18	99.103	20.4127		18	159.744	34.2183
							19	94.73	19.627		19	154.335	33.2698
							20	92.254	19.127		20	150.694	32.5595
							21	90.825	18.754		21	147.399	31.9325
							22	74.881	17.3889		22	131.581	28.9087
							23	69.675	16.8413		23	125.28	27.7083
							24	67.413	16.5238		24	120.167	26.7024
							25	65.675	16.4286		25	115.962	25.8948
							26	64.46	16.1984		26	111.679	25.0675
							27	54.373	15.1746		27	96.756	22.3452
							28	49.071	14.8175		28	90.006	21.1607
							29	46.802	14.8095		29	84.212	20.2341
							30	43.905	14.7857		30	79.167	19.4048
							31	41.873	14.9683		31	76.119	18.9722
							32	35.341	14.6111		32	62.47	16.6726
							33	31.587	14.7143		33	55.893	15.6706
							34	28.468	14.7143		34	51.099	14.9484
							35	25.897	14.7619		35	48.052	14.5357
							36	23.103	14.7698		36	43.464	13.752
							37	17.222	14.9206		37	33.292	11.9405
							38	14.579	15.0159		38	27.7	10.8056
							39	11.778	14.8016		39	23.514	9.9762
							40	9.365	14.4603		40	20.722	9.3313
							41	6.984	14.2857		41	18.867	8.9464
							42	3.825	14.8016		42	10.96	7.5456
							43	2.619	14.381		43	7.839	6.8571
							44	1.468	14.2222		44	6.341	6.5853
							45	0.976	13.881		45	5.488	6.4028
							46	0.81	13.7143		46	4.897	6.244
							47	0.397	13.0556		47	2.286	5.9722
							48	0.286	12.7063		48	1.75	5.875
							49	0.333	12.4365		49	1.47	5.8313
							50	0.381	12.3492		50	1.294	5.7996
							51	0.405	12.2937		51	1.206	5.7579
							52	0.516	11.5079		52	0.885	5.7798
							53	0.635	11.119		53	0.827	5.752
							54	0.667	10.9365		54	0.776	5.8075
							55	0.667	10.7222		55	0.764	5.8294
							56	0.698	10.6429		56	0.766	5.8333
							57	0.738	10.2143		57	0.893	5.8016
							58	0.802	10.0794		58	0.938	5.8492
							59	0.825	9.9683		59	0.956	5.9147
							60	0.794	9.8889		60	0.992	5.8274
							61	0.865	9.9524		61	0.986	5.8115
							62	1	9.6587		62	1.192	5.8988
							63	1.135	9.5873		63	1.298	5.9127
							64	1.246	9.6905		64	1.417	5.8075
							65	1.262	9.7143		65	1.462	5.8175
							66	1.349	9.754		66	1.558	5.7837
							67	1.349	9.5556		67	1.772	6.1091
							68	1.611	9.5159		68	1.901	6.1548
							69	1.651	9.4365		69	1.996	6.127
							70	1.722	9.4841		70	2.028	6.2659
							71	1.77	9.5794		71	2.121	6.3611
							72	1.937	9.3254		72	2.29	6.2937
							73	1.976	9.3175		73	2.343	6.4722
							74	2.079	9.3175		74	2.375	6.4127
							75	2.151	9.3571		75	2.47	6.5833
							76	2.31	9.4683		76	2.506	6.623
							77	2.627	9.6111		77	2.595	6.4881
							78	2.929	9.9127		78	2.685	6.4464
							79	3.119	9.6984		79	2.78	6.4901
							80	3.238	9.6508		80	2.851	6.5417
							81	3.27	9.7063		81	2.887	6.4901
							82	3.397	9.7222		82	2.996	6.2956
							83	3.532	9.6508		83	3.067	6.2917
							84	3.635	9.5794		84	3.139	6.2976
							85	3.857	9.5317		85	3.248	6.3075
							86	3.873	9.5714		86	3.308	6.2341
							87	4.087	9.4286		87	3.325	6.3433
							88	4.341	9.5159		88	3.351	6.2758
							89	4.405	9.6032		89	3.458	6.1984
							90	4.532	9.6905		90	3.49	6.0714
							91	4.635	9.7857		91	3.466	6.0317
							92	4.484	10.0476		92	3.53	5.9325
							93	4.476	10.373		93	3.55	5.8532
							94	4.548	10.5238		94	3.563	5.8095
							95	4.508	10.7222		95	3.583	5.7401
							96	4.548	10.754		96	3.629	5.6607
							97	4.532	11.3571		97	3.7	5.4464
							98	4.556	11.6667		98	3.677	5.3968
							99	4.69	11.7857		99	3.665	5.3393
							100	5.008	12.2063		100	3.583	5.373
							101	5.095	12.1429		101	3.56	5.377
							102	5.167	12.1905		102	3.526	5.1607
							103	4.937	12.3095		103	3.462	5.1647
							104	5.31	12.6508		104	3.375	5.0873
							105	5.246	12.8095		105	3.343	5.1171
							106	5.198	12.9048		106	3.325	5.1766
							107	5.373	12.619		107	3.329	5.1091
							108	5.405	12.5714		108	3.292	5.1091
							109	5.413	12.7063		109	3.27	5.1151
							110	5.373	12.8016		110	3.234	5.0873
							111	5.413	12.754		111	3.327	5.1389
							112	5.571	12.381		112	3.329	5.1766
							113	5.516	12.3333		113	3.339	5.2044
							114	5.476	12.373		114	3.405	5.2381
							115	5.444	12.3413		115	3.431	5.2579
							116	5.413	12.5317		116	3.44	5.2718
							117	5.429	12.3095		117	3.452	5.2956
							118	5.389	12.3651		118	3.492	5.3671
							119	5.23	12.4286		119	3.591	5.4504
							120	5.373	12.3889		120	3.637	5.4008
							1	255	45		1	172.167	36
							2	255	42.5		2	181.261	37.877
							3	255	42.5		3	181.261	37.877
							4	255	42.5		4	181.261	37.877
							5	255	42.5		5	181.261	37.877
							6	255	42.5		6	181.299	37.8836
							7	255	40.5397		7	178.455	37.3254
							8	255	39.746		8	177.444	37.1243
							9	255	39.9683		9	175.73	36.8413
							10	255	40.0952		10	173.947	36.5423
							11	255	40.1429		11	172.593	36.3122
							12	252.786	39.3968		12	159.79	34.0225
							13	250.571	39.2937		13	155.851	33.3466
							14	248.603	39.2381		14	152.943	32.8624
							15	246.817	38.8016		15	150.48	32.4392
							16	243.595	39.1429		16	148.848	32.1759
							17	228.841	35.5794		17	135.68	29.9339
							18	217.69	34.2063		18	131.149	29.1653
							19	209.079	33.2143		19	127.343	28.5304
							20	202.913	32.4841		20	124.664	28.1019
							21	198.659	32.1349		21	121.825	27.6362
							22	153.381	29.3333		22	106.571	25.1534
							23	141.643	28.0714		23	100.365	24.1402
							24	136.286	27.6111		24	96.205	23.5185
							25	133.087	27.0952		25	93.187	23.1243
							26	129.611	26.7143		26	89.762	22.672
							27	111.508	26.0873		27	77.907	21.1389
							28	102.421	25.4286		28	73.282	20.5886
							29	94.429	25.127		29	69.413	20.1045
							30	87.381	24.6587		30	66.585	19.7063
							31	83.405	24.4524		31	64.266	19.3929
							32	75.516	25.1429		32	53.364	17.914
							33	66.778	25.2778		33	47.397	17.041
							34	59.754	25.1746		34	42.544	16.2712
							35	56.31	24.9603		35	39.319	15.7606
							36	52.5	24.8254		36	35.423	15.0979
							37	41.929	25.5714		37	27.07	13.7725
							38	38.246	25.5714		38	23.112	13.2566
							39	35.063	25.6111		39	20.511	12.9087
							40	33.397	25.3571		40	18.769	12.672
							41	31.786	25.3413		41	17.54	12.4881
							42	23.31	24.3968		42	13.433	11.7474
							43	20.667	24.1905		43	11.581	11.4405
							44	19.651	24.0873		44	10.692	11.3082
							45	19.444	24.1349		45	10.05	11.2143
							46	19.222	24.0397		46	9.431	11.1217
							47	17.571	22.9048		47	8.172	10.8836
							48	17.294	22.5317		48	7.642	10.8108
							49	17.032	22.246		49	7.286	10.7302
							50	16.952	22.1984		50	6.747	10.6349
							51	16.913	22.119		51	6.299	10.6005
							52	16.317	21.4127		52	6.201	10.7262
							53	15.968	20.9603		53	5.968	10.7738
							54	15.738	20.6508		54	5.852	10.8479
							55	15.635	20.4683		55	5.771	10.8796
							56	15.452	20.3175		56	5.742	10.9683
							57	15.349	20.1746		57	5.77	11.1243
							58	15.175	19.9444		58	5.866	11.1892
							59	15.159	19.9603		59	5.874	11.2341
							60	15.048	19.7619		60	5.874	11.2249
							61	15.095	19.7619		61	5.893	11.1138
							62	15.175	19.8492		62	5.889	11.1574
							63	15	19.6111		63	5.939	11.1495
							64	15.389	20.0714		64	5.962	11.1019
							65	15.444	20.1667		65	5.985	11.0794
							66	15.405	20.1429		66	5.974	10.9643
							67	15.54	20.3016		67	5.984	10.8003
							68	15.437	20.1905		68	5.985	10.709
							69	15.667	20.4841		69	5.915	10.6402
							70	15.667	20.5159		70	6.033	10.5516
							71	15.77	20.6508		71	6.028	10.5397
							72	15.833	20.7063		72	6.067	10.3069
							73	15.627	20.4365		73	6.033	10.1138
							74	15.651	20.5079		74	6.085	10.0582
							75	15.722	20.5556		75	6.122	9.959
							76	15.802	20.6429		76	6.177	10.0225
							77	15.841	20.7143		77	6.302	9.8307
							78	16.016	20.9444		78	6.366	9.8333
							79	15.865	20.7222		79	6.448	9.8902
							80	15.825	20.6429		80	6.53	9.7685
							81	15.69	20.4841		81	6.578	9.828
							82	15.865	20.7302		82	6.661	9.7857
							83	15.722	20.5635		83	6.714	9.8704
							84	15.683	20.5238		84	6.782	9.8386
							85	15.516	20.3016		85	6.754	9.8347
							86	15.5	20.3175		86	6.802	9.8743
							87	15.437	20.2698		87	6.726	9.9312
							88	15.397	20.2063		88	6.63	9.832
							89	15.341	20.1032		89	6.653	9.8585
							90	15.413	20.1746		90	6.599	9.8545
							91	15.405	20.2222		91	6.558	9.7963
							92	15.381	20.1984		92	6.529	9.787
							93	15.603	20.4444		93	6.521	9.8717
							94	15.738	20.3175		94	6.552	9.8915
							95	16.063	20.5317		95	6.492	9.9114
							96	16.159	20.6746		96	6.474	9.8598
							97	16.532	20.9048		97	6.433	9.7672
							98	16.786	20.9683		98	6.365	9.7262
							99	17.119	21.0794		99	6.271	9.705
							100	17.31	21.2857		100	6.296	9.6508
							101	17.333	21.381		101	6.237	9.7037
							102	17.587	21.627		102	6.306	9.6627
							103	17.635	21.7778		103	6.272	9.5886
							104	17.532	21.7778		104	6.343	9.5608
							105	17.635	21.9048		105	6.368	9.541
							106	17.587	21.9841		106	6.446	9.4431
							107	17.571	21.9206		107	6.352	9.3267
							108	17.421	21.8175		108	6.413	9.2738
							109	17.317	21.873		109	6.478	9.332
							110	17.333	21.9365		110	6.478	9.2698
							111	17.429	22.1825		111	6.505	9.2738
							112	17.524	22.373		112	6.581	9.1984
							113	17.397	22.1429		113	6.565	9.1362
							114	17.333	22.1032		114	6.526	9.1772
							115	17.206	21.9048		115	6.446	9.119
							116	17.206	21.9127		116	6.418	9.0992
							117	16.746	21.0556		117	6.267	9.037
							118	16.69	21.1587		118	6.176	9.0569
							119	16.651	21.0159		119	6.056	9.0913
							120	16.563	20.8333		120	5.971	9.1257
							1	86	24.3333		1	163.5	35.5
							2	80.664	23.2566		2	150.224	34.625
							3	80.664	23.2566		3	150.224	34.625
							4	80.664	23.2566		4	150.224	34.625
							5	80.664	23.2566		5	150.224	34.625
							6	80.709	23.2222		6	150.238	34.625
							7	77.6561	22.2857		7	144.169	34.0377
							8	76.8122	21.9339		8	142.292	33.8472
							9	75.7566	21.7566		9	140.851	33.5853
							10	74.8624	21.5661		10	139.597	33.3393
							11	74.3545	21.3942		11	138.708	33.1389
							12	68.1772	20.9259		12	134.002	32.8611
							13	66.5	20.8122		13	132.585	32.756
							14	65.3519	20.6402		14	131.347	32.5913
							15	64.6005	20.4497		15	130.54	32.4087
							16	63.8704	20.3598		16	129.365	32.2917
							17	57.4392	19.6905		17	123.571	31.3512
							18	55.8413	19.455		18	120.978	30.9861
							19	54.3254	19.2169		19	118.704	30.623
							20	53.4259	18.963		20	116.581	30.1151
							21	52.545	18.8148		21	114.633	29.7659
							22	46.9974	18.1508		22	104.317	27.4405
							23	44.5079	17.8677		23	99.607	26.4306
							24	42.9312	17.7143		24	95.782	25.8452
							25	41.8122	17.6323		25	92.53	25.4623
							26	40.5661	17.5556		26	89.208	24.9881
							27	35.8968	17.1931		27	76.272	22.9583
							28	33.7407	17.1032		28	70.879	22.2738
							29	32.2196	17.0926		29	66.643	21.9087
							30	30.6825	17.0741		30	62.567	21.5119
							31	29.8651	17.0635		31	59.583	21.369
							32	26.5952	16.8518		32	47.52	20.0099
							33	25.0741	16.8069		33	41.808	19.5595
							34	23.463	16.7593		34	37.72	19.2718
							35	22.5661	16.754		35	34.857	19.0317
							36	21.1587	16.6376		36	31.143	18.8155
							37	18.7143	16.8862		37	23.502	18.0516
							38	17.2831	17.0635		38	20.641	17.6984
							39	16.1799	16.8995		39	18.786	17.5337
							40	15.373	16.9444		40	17.587	17.4167
							41	14.6905	16.8783		41	16.937	17.3194
							42	12.7063	17.2857		42	14.623	17.1369
							43	11.4101	17.5397		43	13.619	16.5198
							44	10.4683	17.627		44	13.194	16.254
							45	9.8942	17.6296		45	12.952	15.9385
							46	9.418	17.6164		46	12.768	15.6706
							47	8.2884	17.5556		47	12.258	15.0139
							48	7.5344	17.6905		48	12.079	14.623
							49	7.1825	17.6349		49	12.048	14.3194
							50	6.8492	17.7963		50	12.002	13.9484
							51	6.6323	17.7381		51	12.036	13.7401
							52	5.8836	17.7593		52	12.02	13.5337
							53	5.5106	17.59		53	12.079	13.1885
							54	5.3704	17.754		54	12.054	12.9504
							55	5.2328	17.7619		55	12.073	12.8512
							56	5.1164	17.6746		56	12.016	12.6984
							57	4.8122	17.6878		57	12.129	12.6865
							58	4.6323	17.6482		58	12.258	12.5694
							59	4.5	17.7645		59	12.341	12.5655
							60	4.3836	17.6085		60	12.349	12.3929
							61	4.3095	17.6799		61	12.421	12.2837
							62	4.2381	17.8598		62	12.423	12.2083
							63	4.1825	17.9444		63	12.486	12.1587
							64	4.0159	18.0159		64	12.397	12.1409
							65	4.0317	17.9206		65	12.456	12.0635
							66	4.0291	18.0476		66	12.343	11.8909
							67	4.0714	18.254		67	12.228	11.8532
							68	3.9603	18.1402		68	12.127	11.7857
							69	3.9392	18.1005		69	12.091	11.6567
							70	3.8968	17.9497		70	11.982	11.5952
							71	3.8519	17.8942		71	11.913	11.4742
							72	3.7249	17.6773		72	11.817	11.6171
							73	3.6958	17.6058		73	11.786	11.5595
							74	3.6508	17.6773		74	11.756	11.5675
							75	3.5926	17.6164		75	11.645	11.5714
							76	3.5952	17.59		76	11.609	11.5893
							77	3.4974	17.2857		77	11.486	11.1845
							78	3.4683	17.2328		78	11.498	11.2302
							79	3.4815	17.2963		79	11.534	11.2619
							80	3.455	17.2037		80	11.506	11.2004
							81	3.4947	17.2222		81	11.54	11.2004
							82	3.4312	17.1005		82	11.589	11.121
							83	3.4788	17.1482		83	11.544	10.9742
							84	3.4868	17.1111		84	11.51	10.9683
							85	3.4921	17.1614		85	11.611	10.9127
							86	3.4894	17.2037		86	11.657	10.996
							87	3.4788	17.0952		87	11.792	11.0397
							88	3.4074	17.1111		88	11.889	10.8988
							89	3.4153	17.2619		89	11.853	10.9048
							90	3.4312	17.2487		90	11.921	10.8988
							91	3.418	17.2778		91	11.927	10.7857
							92	3.4365	17.2672		92	11.897	10.8274
							93	3.4206	17.3175		93	11.897	11.0258
							94	3.4312	17.1191		94	11.726	10.9306
							95	3.4101	17.1376		95	11.778	10.9048
							96	3.4101	17.1217		96	11.611	10.9623
							97	3.3704	17.1323		97	11.27	10.8909
							98	3.3757	16.9418		98	11.183	10.9504
							99	3.3783	16.9868		99	11.02	10.9127
							100	3.4127	16.9788		100	10.843	10.8512
							101	3.3519	16.9444		101	10.766	10.7599
							102	3.3836	16.7751		102	10.563	10.5436
							103	3.3598	16.709		103	10.429	10.3294
							104	3.3492	16.8254		104	10.278	10.2639
							105	3.3413	16.9444		105	10.192	10.1329
							106	3.3545	16.8942		106	9.919	10.1151
							107	3.3228	16.7355		107	9.764	9.9266
							108	3.3122	16.672		108	9.581	9.8552
							109	3.2937	16.5952		109	9.417	9.7956
							110	3.2619	16.7249		110	9.415	9.7103
							111	3.2487	16.6561		111	9.26	9.6825
							112	3.2725	16.6217		112	8.968	9.5873
							113	3.1878	16.5556		113	8.881	9.6052
							114	3.1799	16.6085		114	8.806	9.6409
							115	3.164	16.6164		115	8.754	9.7381
							116	3.127	16.6349		116	8.665	9.7282
							117	3.1693	16.9894		117	8.437	9.7917
							118	3.1852	16.9762		118	8.28	9.7877
							119	3.2169	17.0106		119	8.28	9.9067
							120	3.2646	17.1349		120	8.337	10.0417
							1	102	16.6667		1	211.167	44.3333
							2	92.7487	16.3333		2	204.443	42.7566
							3	92.7487	16.3333		3	204.443	42.7566
							4	92.7487	16.3333		4	204.443	42.7566
							5	92.7487	16.3333		5	204.443	42.7566
							6	92.8386	16.3254		6	204.439	42.7553
							7	90.2249	15.4603		7	203.201	42.6124
							8	89.4312	15.1825		8	202.811	42.5688
							9	88.6481	15.1217		9	202.685	42.5489
							10	87.9392	15.0794		10	202.608	42.5384
							11	87.4709	15.0529		11	202.419	42.5013
							12	81.1429	14.8624		12	197.36	41.463
							13	78.7063	14.791		13	194.397	40.8426
							14	76.7672	14.7434		14	191.983	40.332
							15	75.1614	14.7064		15	189.893	39.8876
							16	73.9127	14.672		16	188.292	39.5714
							17	64.9841	14.9021		17	173.638	36.5516
							18	61.4259	14.8651		18	167.237	35.2553
							19	58.4074	14.7989		19	161.677	34.1349
							20	56.5	14.6455		20	158.101	33.4405
							21	54.6217	14.5265		21	155.503	32.9511
							22	44.4101	14.5053		22	135.546	28.9378
							23	40.6878	14.4735		23	126.821	27.2249
							24	38.2989	14.3307		24	120.611	26.0542
							25	36.2196	14.2884		25	115.479	25.1071
							26	34.1481	14.1429		26	110.221	24.1032
							27	27.0899	13.9127		27	94.478	21.3915
							28	24.0794	13.955		28	86.484	19.996
							29	22.2222	13.8254		29	79.48	18.6878
							30	20.6878	13.8439		30	73.833	17.6587
							31	19.6111	13.8439		31	69.356	16.869
							32	16.0132	13.5238		32	53.167	13.8479
							33	14.2751	13.4577		33	45.097	12.4101
							34	12.9286	13.5212		34	40.126	11.6019
							35	12.2116	13.5106		35	36.775	10.9921
							36	11.1931	13.8042		36	33.007	10.4511
							37	8.7963	13.6296		37	22.938	8.7804
							38	7.455	13.5106		38	18.845	8.0476
							39	6.6402	13.5582		39	16.06	7.5754
							40	6.0159	13.5476		40	14.483	7.3201
							41	5.5873	13.5423		41	13.085	7.0635
							42	4.3571	13.7222		42	9.573	6.7196
							43	3.6323	13.6984		43	8.073	6.4683
							44	3.2407	13.7169		44	6.985	6.3214
							45	3.0847	13.7037		45	6.373	6.2619
							46	2.9418	13.6693		46	5.963	6.2804
							47	2.7275	13.8677		47	5.099	6.1653
							48	2.6032	13.9339		48	4.607	6.086
							49	2.5476	14.0476		49	4.417	5.9907
							50	2.5503	14.1138		50	4.253	5.9854
							51	2.5238	14.1508		51	4.107	5.9616
							52	2.5741	14.1508		52	3.96	5.7672
							53	2.6085	14.254		53	3.884	5.6587
							54	2.6058	14.2672		54	3.866	5.582
							55	2.6111	14.3704		55	3.849	5.5278
							56	2.5952	14.2884		56	3.776	5.4458
							57	2.5079	14.1693		57	3.803	5.3505
							58	2.4815	14.0529		58	3.761	5.3228
							59	2.5026	14.127		59	3.79	5.2685
							60	2.5291	14.1032		60	3.776	5.2063
							61	2.545	14.127		61	3.807	5.1984
							62	2.5847	13.754		62	3.819	5.2262
							63	2.6296	13.7407		63	3.857	5.1918
							64	2.6693	13.6614		64	3.847	5.1693
							65	2.7143	13.7698		65	3.907	5.1534
							66	2.7196	13.6349		66	3.991	5.0939
							67	2.7857	13.4603		67	4.033	5.2249
							68	2.8228	13.3942		68	4.083	5.2354
							69	2.8466	13.4868		69	4.139	5.2302
							70	2.873	13.3439		70	4.138	5.1958
							71	2.8889	13.4815		71	4.157	5.1878
							72	2.8836	13.5079		72	4.173	5.2275
							73	2.8704	13.4709		73	4.146	5.2447
							74	2.8519	13.3889		74	4.143	5.2712
							75	2.8889	13.4312		75	4.197	5.3241
							76	2.9206	13.4974		76	4.107	5.3413
							77	3.0106	13.6773		77	4.077	5.2302
							78	2.9947	13.6217		78	4.107	5.3201
							79	3.0661	13.5344		79	4.115	5.4074
							80	3.1138	13.6058		80	4.078	5.414
							81	3.119	13.5503		81	4.071	5.4365
							82	3.2011	13.5026		82	4.119	5.5212
							83	3.2381	13.4048		83	4.138	5.5503
							84	3.2407	13.246		84	4.173	5.578
							85	3.1852	12.9921		85	4.179	5.7315
							86	3.2063	12.8201		86	4.189	5.7302
							87	3.2011	12.8201		87	4.157	5.7354
							88	3.1825	12.5926		88	4.14	5.7407
							89	3.1825	12.3624		89	4.135	5.7804
							90	3.2037	12.4048		90	4.159	5.7659
							91	3.1984	12.2936		91	4.147	5.6548
							92	3.2884	12.3598		92	4.067	5.6653
							93	3.3757	12.3439		93	4.066	5.6984
							94	3.4259	12.3016		94	4.046	5.5701
							95	3.4233	12.3175		95	4.025	5.6058
							96	3.4974	12.3836		96	4.03	5.6058
							97	3.5952	12.3201		97	4.078	5.6151
							98	3.6085	12.2989		98	4.124	5.7011
							99	3.6217	12.164		99	4.138	5.7143
							100	3.6587	12.1825		100	4.101	5.713
							101	3.619	12.0609		101	4.144	5.754
							102	3.6534	12.2831		102	4.249	5.7778
							103	3.6534	12.2989		103	4.31	5.7804
							104	3.6931	12.3201		104	4.397	5.8651
							105	3.709	12.4868		105	4.44	5.8942
							106	3.7646	12.4365		106	4.485	5.9788
							107	3.6508	12.2936		107	4.499	5.9511
							108	3.6534	12.2725		108	4.544	5.914
							109	3.6561	12.3889		109	4.591	5.8889
							110	3.6693	12.3175		110	4.594	5.9696
							111	3.7698	12.4497		111	4.668	5.9656
							112	3.8122	12.5344		112	4.643	5.8677
							113	3.8228	12.5397		113	4.611	5.8214
							114	3.8651	12.6508		114	4.594	5.8029
							115	3.9259	12.6455		115	4.573	5.8095
							116	3.9709	12.5952		116	4.593	5.8029
							117	4.0317	12.7249		117	4.581	5.8069
							118	4.0714	12.7619		118	4.569	5.7659
							119	4.0423	12.8069		119	4.589	5.7712
							120	4.0503	12.8492		120	4.542	5.7421
							1	73.5	21.5		1	194.143	40.7143
							2	68.2143	19		2	192.744	40.4002
							3	68.2143	19		3	192.744	40.4002
							4	68.2143	19		4	192.744	40.4002
							5	68.2143	19		5	192.744	40.4002
							6	68.4008	19		6	192.672	40.3832
							7	64.9802	17.9325		7	186.888	39.1168
							8	63.7857	17.5873		8	184.885	38.6769
							9	63.8056	17.4484		9	183.359	38.3685
							10	63.7103	17.3294		10	181.863	38.0646
							11	63.8333	17.2341		11	180.711	37.8311
							12	59.0198	15.996		12	172.969	36.2812
							13	57.1746	15.6786		13	170.167	35.7166
							14	55.8532	15.4563		14	167.649	35.2041
							15	54.8095	15.2857		15	165.763	34.822
							16	54.5397	15.119		16	163.851	34.4444
							17	51.6468	14.4524		17	154.506	32.5941
							18	49.9087	14.131		18	149.187	31.5476
							19	48.8532	13.8492		19	144.704	30.6769
							20	48.3413	13.7698		20	140.667	29.8912
							21	47.7857	13.6627		21	137.266	29.2392
							22	43.5397	13.1071		22	117.217	25.4172
							23	41.9325	12.9008		23	109.7	23.9853
							24	40.7143	12.881		24	104.253	22.9433
							25	38.3571	12.8175		25	99.944	22.1247
							26	36.7381	12.75		26	95.059	21.1859
							27	32.004	12.5159		27	78.442	18.2789
							28	29.1786	12.4246		28	71.302	17.0544
							29	27.7024	12.4048		29	65.696	16.093
							30	25.7619	12.3214		30	60.915	15.2596
							31	24.2421	12.2698		31	57.822	14.6927
							32	20.9167	11.8571		32	44.065	12.263
							33	19.5079	11.6905		33	37.59	11.0522
							34	18.5317	11.623		34	33.21	10.2993
							35	17.3214	11.5992		35	30.857	9.8946
							36	16.1032	11.6865		36	27.766	9.4104
							37	12.1944	11.3294		37	19.776	7.9773
							38	10.6032	11.3294		38	16.024	7.3345
							39	9.4127	11.4167		39	13.956	6.9819
							40	8.5675	11.5079		40	12.622	6.7902
							41	7.8413	11.6825		41	11.66	6.6179
							42	6.3016	11.9921		42	8.248	6.0159
							43	5.4841	12.1389		43	6.456	5.754
							44	4.9722	12.3175		44	5.68	5.6327
							45	4.9087	12.5635		45	5.159	5.5884
							46	4.7976	12.7341		46	4.777	5.5329
							47	4.7857	12.9643		47	4.037	5.4932
							48	4.7857	12.9722		48	3.671	5.4921
							49	4.8571	13.0992		49	3.475	5.5374
							50	4.9048	13.1389		50	3.323	5.5907
							51	4.8333	13.1667		51	3.244	5.6224
							52	4.7937	13.4286		52	3.223	5.9546
							53	4.8175	13.4325		53	3.155	6.0794
							54	4.9365	13.4444		54	3.121	6.2506
							55	4.9127	13.5754		55	3.125	6.3209
							56	4.8214	13.7778		56	3.112	6.4002
							57	4.5159	14.2143		57	3.205	6.6349
							58	4.3968	14.2262		58	3.229	6.6859
							59	4.4643	14.4762		59	3.241	6.7358
							60	4.25	14.3294		60	3.241	6.695
							61	4.2937	14.3214		61	3.256	6.6848
							62	4.5238	14.9286		62	3.316	6.8571
							63	4.4722	14.9841		63	3.385	6.8299
							64	4.4206	14.9048		64	3.432	6.6893
							65	4.4444	14.8611		65	3.454	6.6474
							66	4.4841	14.2897		66	3.472	6.6213
							67	4.4087	13.9484		67	3.563	6.5283
							68	4.5238	13.7817		68	3.587	6.3889
							69	4.4603	13.3492		69	3.666	6.3163
							70	4.5556	13.0079		70	3.704	6.2812
							71	4.5357	12.3929		71	3.793	6.2982
							72	4.6111	12.2421		72	3.856	6.2472
							73	4.5595	11.8175		73	3.91	6.2925
							74	4.6071	11.7421		74	3.964	6.322
							75	4.7817	11.4643		75	4.028	6.5
							76	4.8254	11.496		76	4.056	6.4569
							77	4.7183	11.3413		77	4.117	6.4365
							78	4.7381	11.2698		78	4.164	6.593
							79	4.881	11.4048		79	4.204	6.6304
							80	4.7937	11.4484		80	4.283	6.568
							81	4.7262	11.4603		81	4.315	6.5669
							82	4.619	11.5		82	4.379	6.458
							83	4.6349	11.4802		83	4.418	6.4887
							84	4.631	11.5635		84	4.417	6.5113
							85	4.5516	11.6627		85	4.458	6.4206
							86	4.5159	11.8016		86	4.447	6.3413
							87	4.3492	11.869		87	4.468	6.3299
							88	4.246	11.873		88	4.497	6.3027
							89	4.2817	11.9603		89	4.481	6.2608
							90	4.2738	12.0556		90	4.488	6.2834
							91	4.3294	12.0714		91	4.482	6.2472
							92	4.3889	11.9405		92	4.557	6.3129
							93	4.3611	11.8571		93	4.533	6.2381
							94	4.4325	11.8016		94	4.562	6.2279
							95	4.4524	11.7302		95	4.546	6.2063
							96	4.5476	11.746		96	4.552	6.2234
							97	4.5873	11.996		97	4.539	6.2029
							98	4.631	12.0714		98	4.568	6.1848
							99	4.619	12.1825		99	4.63	6.2313
							100	4.4881	12.1627		100	4.711	6.2347
							101	4.4524	12.1349		101	4.747	6.237
							102	4.8056	12.4881		102	4.752	6.1508
							103	4.9048	12.7063		103	4.803	6.1587
							104	4.7421	13.1746		104	4.812	6.1417
							105	4.7421	13.2659		105	4.797	6.1678
							106	4.7103	13.4048		106	4.879	6.1156
							107	4.7381	13.6944		107	4.898	6.0238
							108	4.6508	13.9722		108	4.981	6.017
							109	4.6468	14.2619		109	5.025	6.0658
							110	4.6071	14.2897		110	5.033	6.076
							111	4.6151	14.3294		111	5.052	6.1701
							112	4.5278	14.5317		112	5.094	6.1304
							113	4.5913	14.6349		113	5.13	6.1156
							114	4.5159	14.6746		114	5.171	6.0816
							115	4.6389	14.623		115	5.171	6.0816
							116	4.7063	14.6548		116	5.23	6.1293
							117	4.6984	14.75		117	5.305	6.0658
							118	4.6944	14.6667		118	5.35	6.0975
							119	4.7143	14.5079		119	5.316	6.0714
							120	4.7817	14.3929		120	5.253	6.051
							1	245	23		1	141	29.4
							2	243.984	25.5		2	142.868	29.7556
							3	243.984	25.5		3	142.868	29.7556
							4	243.984	25.5		4	142.868	29.7556
							5	243.984	25.5		5	142.868	29.7556
							6	243.984	25.5		6	142.821	29.746
							7	241.286	24.0873		7	143.038	29.8841
							8	240.429	23.619		8	143.022	29.9127
							9	240.571	23.3095		9	142.244	29.7381
							10	240.778	23.0079		10	141.425	29.554
							11	240.881	22.8492		11	140.714	29.4016
							12	242.452	20.881		12	134.592	28.3286
							13	241.627	20.1111		13	132.417	27.9476
							14	240.635	19.4683		14	130.571	27.6095
							15	239.865	18.9762		15	128.773	27.2921
							16	237.603	18.5635		16	127.984	27.1286
							17	218.206	16.8651		17	119.735	25.5349
							18	206.921	16.0635		18	116.941	25.0048
							19	198.294	15.3968		19	114.508	24.5444
							20	190.873	15.1905		20	112.768	24.2222
							21	184.897	14.9762		21	111.719	24.0302
							22	143.897	14.3016		22	105.127	22.7254
							23	126.81	14.3016		23	102.717	22.2921
							24	114.714	14.4524		24	101.519	22.1064
							25	103.429	14.4127		25	100.419	21.9317
							26	93.357	14.4048		26	99.29	21.7603
							27	61.754	14.8095		27	91.743	20.3778
							28	46.175	15.0238		28	88.233	19.7159
							29	39.135	15.381		29	85.371	19.3016
							30	32.143	15.4048		30	82.706	18.8603
							31	29.825	15.3651		31	80.497	18.5746
							32	21.087	15.254		32	72.475	17.2111
							33	16.683	14.5794		33	67.876	16.5444
							34	15.317	14.5794		34	64.622	16.0714
							35	14.627	14.4921		35	62.075	15.781
							36	14.079	14.3333		36	59.005	15.4794
							37	12.008	14.2302		37	52.783	14.6635
							38	11.119	13.9683		38	48.716	14.1127
							39	10.968	14.0794		39	45.59	13.5873
							40	10.659	13.9762		40	42.973	13.1571
							41	10.722	14.0556		41	41.116	12.746
							42	10.341	13.6111		42	35.257	11.9095
							43	10.675	13.5476		43	31.511	11.2159
							44	10.96	13.6746		44	29.486	10.8476
							45	11.302	13.7302		45	27.365	10.3984
							46	11.548	13.881		46	25.544	9.9349
							47	11.714	13.619		47	19.892	8.846
							48	11.786	13.627		48	17.775	8.4857
							49	11.992	13.6905		49	16.54	8.2667
							50	12.429	13.754		50	15.456	8.0667
							51	12.103	13.8571		51	14.546	7.8937
							52	12.627	14.0714		52	12.305	7.5349
							53	12.397	14.127		53	11.257	7.4286
							54	12.675	14.119		54	10.425	7.3381
							55	12.611	14.0714		55	9.946	7.2429
							56	12.381	14.1349		56	9.617	7.2063
							57	12.127	13.8889		57	8.935	7.1333
							58	11.833	13.9206		58	8.579	7.1381
							59	11.929	13.8095		59	8.395	7.1937
							60	11.429	13.8413		60	8.367	7.2603
							61	11.405	13.9762		61	8.284	7.2841
							62	11.119	14		62	8.21	7.3127
							63	11.31	14.2302		63	8.244	7.2873
							64	10.802	14.0317		64	8.343	7.2032
							65	10.952	14.2222		65	8.343	7.1937
							66	10.952	14.3413		66	8.392	7.1619
							67	11.095	14.4603		67	8.419	7.2159
							68	11.087	14.4603		68	8.533	7.1524
							69	11.198	14.6032		69	8.456	7.0873
							70	11.238	14.6746		70	8.543	7.027
							71	11.175	14.6429		71	8.481	7.0683
							72	11.198	14.7143		72	8.383	6.9937
							73	11.206	14.7222		73	8.252	6.9413
							74	11.063	14.5794		74	8.254	6.8825
							75	11.063	14.5714		75	8.124	6.9238
							76	11.032	14.5317		76	8.087	6.9238
							77	11.278	14.873		77	7.862	6.7619
							78	11.214	14.7778		78	7.775	6.7
							79	11.063	14.6508		79	7.8	6.6841
							80	11.143	14.7381		80	7.721	6.7476
							81	10.952	14.4524		81	7.733	6.6873
							82	11.063	14.5556		82	7.725	6.5683
							83	11.206	14.6667		83	7.713	6.5778
							84	11.206	14.6349		84	7.676	6.5365
							85	11.214	14.6667		85	7.698	6.5317
							86	11.341	14.8333		86	7.738	6.5524
							87	11.437	14.9444		87	7.673	6.4365
							88	11.373	14.9048		88	7.717	6.4238
							89	11.294	14.8254		89	7.69	6.4016
							90	11.548	15.1667		90	7.746	6.4302
							91	11.437	15.0079		91	7.724	6.4175
							92	11.278	14.8492		92	7.665	6.3857
							93	11.389	14.9762		93	7.617	6.4111
							94	11.183	14.6984		94	7.576	6.4476
							95	11.167	14.6587		95	7.581	6.4778
							96	11.095	14.5873		96	7.573	6.5444
							97	10.849	14.2778		97	7.54	6.6222
							98	10.706	14.0714		98	7.476	6.5905
							99	10.452	13.6905		99	7.44	6.6333
							100	10.421	13.6825		100	7.451	6.6079
							101	10.063	13.1667		101	7.446	6.5968
							102	9.992	13.1032		102	7.427	6.7206
							103	9.786	12.8492		103	7.39	6.7175
							104	9.587	12.619		104	7.359	6.7317
							105	9.516	12.5714		105	7.311	6.6429
							106	9.595	12.5794		106	7.257	6.5524
							107	9.786	12.8333		107	7.179	6.6667
							108	9.833	12.9286		108	7.162	6.6222
							109	9.873	13.0159		109	7.117	6.619
							110	9.968	13.127		110	7.135	6.5984
							111	9.77	12.8413		111	7.081	6.627
							112	10.254	13.5		112	7.143	6.546
							113	10.635	13.9841		113	7.148	6.527
							114	10.802	14.1984		114	7.168	6.5937
							115	10.976	14.3889		115	7.171	6.5698
							116	10.905	14.3175		116	7.173	6.5571
							117	10.952	14.381		117	7.333	6.5333
							118	11.373	14.9444		118	7.424	6.5175
							119	11.333	14.881		119	7.4	6.5159
							120	11.825	15.5397		120	7.376	6.5746
							1	137.667	17.6667		1	220.25	46.125
							2	139.177	15.664		2	225.892	47.247
							3	139.177	15.664		3	225.892	47.247
							4	139.177	15.664		4	225.892	47.247
							5	139.177	15.664		5	225.892	47.247
							6	139.177	15.6799		6	225.864	47.2421
							7	135.865	16.5238		7	222.898	46.627
							8	134.712	16.8307		8	221.872	46.4147
							9	133.897	16.8518		9	220.644	46.1806
							10	133.071	16.8836		10	219.406	45.9444
							11	132.484	16.9074		11	218.519	45.7708
							12	122.333	16.7355		12	208.75	43.8581
							13	118.852	16.6482		13	206.031	43.3254
							14	116.204	16.6085		14	204.01	42.9335
							15	113.786	16.59		15	202.466	42.6369
							16	112.542	16.4815		16	201.113	42.3502
							17	100.299	15.0688		17	192.548	40.6538
							18	95.762	14.5979		18	188.239	39.7639
							19	91.894	14.2011		19	184.604	39.0149
							20	89.302	14.1032		20	180.479	38.1627
							21	87.294	13.9312		21	177.443	37.5327
							22	74.844	13.0661		22	159.152	33.6964
							23	69.267	12.754		23	150.999	32.0317
							24	65.399	12.5185		24	145.174	30.9028
							25	62.09	12.2804		25	140.102	29.9444
							26	58.664	12.1005		26	134.767	28.9385
							27	46.317	11.6958		27	115.483	25.3552
							28	40.976	11.4471		28	106.471	23.7431
							29	36.788	11.2725		29	98.511	22.3552
							30	33.265	11.1905		30	91.611	21.1647
							31	30.857	11.1349		31	86.854	20.3274
							32	22.111	10.9762		32	68.064	17.0635
							33	18.093	10.9841		33	58.202	15.4058
							34	15.463	11.0714		34	52.018	14.4534
							35	14	11.119		35	47.995	13.8532
							36	12.349	11.1773		36	43.124	13.122
							37	7.82	11.6005		37	31.063	11.499
							38	5.921	11.7698		38	26.052	10.7103
							39	4.653	11.8677		39	22.833	10.3046
							40	3.963	12.0132		40	20.573	9.9663
							41	3.37	12.0344		41	19.046	9.7768
							42	2.016	12.5265		42	13.557	8.8135
							43	1.439	12.6852		43	11.07	8.3403
[truncated: 677 more rows]

## Sheet: Fig. 5
Fig. 5b				Fig. 5g						Fig. 5d					Fig. 5e
										Cluster area (1000 pixels^2)						RPB1 CTD-GFP condensed fraction
										Mock	0.0625 μM RUVBL2	0.125 μM RUVBL2	0.625 μM RUVBL2		Mock	0.325489	0.276817	0.522491	0.249673	0.29428	0.328087	0.136706	0.258053	0.167202	0.295141	0.283639	0.153126
										106	756	864	5389		0.065 μM RUVBL2	0.903781	0.246338	0.300753	0.311707	0.271826	0.182671	0.402694	0.411589	0.301995	0.340124	0.253221	0.511368	0.397483	0.402104	0.599498	0.416421	0.513787	0.451658
										104	402	2102	349		0.125 μM RUVBL2	0.399059	0.823132	0.809149	0.712989	0.873676	0.444775	0.378499	0.262769	0.807329
										116	200	865	248		0.625 μM RUVBL2	0.720593	0.882698	0.758318	0.405312	0.772541	0.401563	0.452855	0.804133
										110	334	505	3759
										107	124	1207	2708			RPB1 CTD-GFP condensed fraction
										129	113	3186	3491		Mock	0.087649	0.066732	0.398939	0.361524	0.538034	0.046011	0.401307	0.398502	0.230054	0.427162	0.451293
										127	447	3262	3507		0.065 μM mCherry	0.302468	0.152297	0.269898	0.141139	0.316613	0.167202	0.200899	0.379278	0.141863	0.341133	0.526281
										136	163	7303	5007		0.125 μM mCherry	0.346455	0.344457	0.419167	0.11448	0.345682	0.432333	0.689015	0.356513	0.101973	0.144684	0.596091	0.075903
										1088	105	111	2046		0.625 μM mCherry	0.331936	0.121197	0.030045	0.062207	0.031197	0.182466	0.614696	0.318128	0.068478	0.174203	0.585559
										172	145	3020	1220
										131	1232	930	270		Fig. 5l
										228	315	2424	1121			Mock
										222	3200	475	159			YOYO pucta	mCherry puncta	effeciency
										105	115	940	2948		1	257	88	0.3424
										282	568	2217	227		2	239	86	0.3598
										158	1811	2152	1215		3	279	111	0.3978
										109	1235	1816	2789
										161	154	1255	3217			RUVBL2
										108	321	2113	695			YOYO pucta	mCherry puncta	effeciency
										144	179	140	1591		1	217	137	0.6313
										124	126	1698	882		2	186	100	0.5376
										128	174	1072	3693		3	148	94	0.6351
Fig. 5i										114	206	234	738
Mock			RUVBL1/2							130	173	3355	8100
cluster number	mCherry area		cluster number	mCherry area						138	413	3619	2139
1	1.808		1	0.736						1554	122	443	4753
2	1.472		2	1.162						166	182	1004	1265
3	0.697		3	1.511						113	1320	1349	3397
4	0.555		4	1.511						116	212	2224	3058
5	0.517		5	0.62						117	108	3076	2033
6	0.659		6	1.162						107	401	2982	814
7	0.542		7	0.555						345	132	306	328
8	0.749		8	2.725						125	3015	119	4237
9	0.581		9	0.775						106	364	296	324
10	0.581		10	2.169						157	113	1975	1324
11	0.943		11	1.214						102	310	1515	6664
12	0.504		12	2.195						112	1535	2173	3229
13	0.994		13	0.762						172	164	3211	3056
14	0.504		14	0.633						114	104	3090	2289
15	0.594		15	0.956						135	336	2449
16	0.555		16	1.64						153	192	1740
17	0.633		17	0.62						106	665	1322
18	0.646		18	0.878						131	100	1266
19	0.62		19	3.151						147	1987	4784
20	0.659		20	1.42						243	342	2515
21	0.93		21	0.581						126	213	5084
22	0.581		22	1.408						233	977	215
23	1.808		23	0.555						107	624	2476
24	0.517		24	1.601						136	3285	1512
25	1.214		25	1.227						159	2634	159
26	0.956		26	0.814						218	141	881
27	0.646		27	0.594						111	3399	772
28	2.828		28	0.749						190	100	430
29	0.555		29	0.839						164	112	283
30	0.581		30	0.775						150	114	929
31	1.123		31	1.575						170	184	110
32	1.627		32	0.646						100	393	598
33	0.956		33	0.568						102	111	2275
34	0.917		34	0.723						109	691	239
35	0.62		35	0.981						117	639	2209
36	0.749		36	0.697						198	2935	109
37	0.943		37	1.059						117	194	1335
38	0.788		38	0.994						209	458	380
39	0.917		39	1.33						102	183	1390
40	2.079		40	0.684						667	167	3138
41	0.529		41	0.646						296	890	854
42	0.904		42	1.614						108	241	4409
43	1.524		43	0.62						100	516	952
44	0.594		44	1.059						129	151	1491
45	0.607		45	0.555						121	367	490
46	0.749		46	1.227						111	492	1185
47	3.512		47	0.788						135	1339	818
48	1.085		48	1.911						122	3814
49	0.62		49	0.504						220	148
50	0.607		50	2.492						116	1665
51	1.834		51	2.04						130	1601
52	0.646		52	1.743						174	3169
53	0.555		53	0.943						147	214
54	0.71		54	2.97						169	162
55	0.826		55	0.775						202	260
56	0.594		56	0.671						141	109
57	0.594		57	0.762						109	1192
58	0.529		58	2.105						188	115
59	0.594		59	1.33						126	349
60	0.529		60	1.666						446	749
61	0.529		61	1.989						137	133
62	0.581		62	0.581						198	271
63	0.504		63	3.099						1204	1185
64	0.517		64	1.24						406	141
65	1.356		65	0.684						1097	271
66	0.968		66	1.769						426	580
67	1.821		67	0.671						1232	260
68	0.504		68	2.144						680	416
69	0.568		69	0.943						377	1020
70	0.504		70	1.717						193	451
71	0.762		71	1.55						576	4456
72	0.62		72	0.723						172	171
73	1.162		73	1.304						237	491
74	3.125		74	1.821						540	1513
75	0.904		75	2.518						103	118
76	0.852		76	0.762						102	1734
77	0.568		77	1.821						143	112
78	0.788		78	1.111						115	824
79	2.066		79	1.162						682	550
80	0.529		80	1.382						117	218
81	0.517		81	0.852						114	285
82	0.555		82	2.234						180	145
83	1.33		83	1.653						196	107
84	1.304		84	0.788						120	865
85	0.801		85	3.202						114	1013
86	0.62		86	2.273						114	222
87	0.775		87	1.911						110	111
88	0.749		88	2.725						105	707
89	0.775		89	0.749						144	357
90	2.144		90	1.42						129	988
91	0.581		91	0.659						108	162
92	0.762		92	2.221						200	121
93	1.02		93	2.324						280	133
94	0.684		94	1.666						184	185
95	0.671		95	0.684						105	112
96	0.633		96	3.022						179	835
97	1.743		97	2.776						139	119
98	1.162		98	2.337						642	473
99	0.62		99	1.498						146	2964
100	0.62		100	1.976						106	112
101	0.968		101	1.046						136	137
102	1.175		102	0.697						107	1834
103	0.568		103	1.175						219	1855
104	0.594		104	2.311						202	434
105	0.542		105	2.402						114	515
106	0.504		106	0.555						227	361
107	0.684		107	1.072						269	108
108	0.542		108	1.627						200	992
109	1.95		109	0.607						117	145
110	1.679		110	0.775						104	3004
111	0.542		111	0.839						109	2278
112	0.917		112	1.24						112	2656
113	0.749		113	0.594						121	625
114	0.517		114	0.814						137	1426
115	0.542		115	3.887						195	202
116	0.684		116	1.575							806
117	0.529		117	3.538							539
118	0.542		118	2.505							231
119	0.93		119	1.679							365
120	1.511		120	0.801							133
121	0.555		121	1.02							150
122	1.175		122	1.885							483
123	0.529		123	0.981							189
124	0.891		124	1.963							117
125	0.594		125	0.891							196
126	0.568		126	2.492							1330
127	0.633		127	3.306							344
			128	2.131							895
			129	0.594							336
			130	2.118							3597
			131	0.594							136
			132	2.97							610
			133	1.085							2192
			134	0.607							1397
			135	0.555							180
			136	1.524							362
			137	1.808							371
			138	0.839							138
			139	1.614							219
			140	1.111							220
			141	1.511							202
			142	2.815							445
			143	1.859							132
			144	1.433							198
			145	0.93							1494
			146	0.504							239
			147	0.62							119
			148	1.278							436
			149	0.917							140
			150	2.066							3292
			151	2.415							402
			152	0.594							145
			153	3.215							348
			154	1.111							1679
			155	0.504							232
			156	1.162							117
			157	0.865							401
			158	1.123							276
			159	0.646							702
			160	3.125							108
			161	0.542							104
			162	2.647							2250
			163	0.749							388
			164	0.956							231
			165	2.066							109
			166	0.529							1062
			167	1.705							686
			168	2.557							135
			169	3.99							3672
			170	1.64							2972
			171	2.04							161
			172	2.738							741
			173	0.878							3777
			174	3.616							113
			175	1.369							129
			176	1.692							123
			177	1.743							120
			178	0.801							206
			179	0.826							417
			180	0.891							180
			181	1.382							843
			182	0.697							682
			183	1.136							3137
			184	1.188							222
			185	3.086							550
			186	1.537							201
			187	1.007							192
			188	0.775							1012
			189	0.801							255
			190	1.692							644
			191	0.891							156
			192	0.671							124
			193	2.053							463
			194	1.136							101
			195	1.692							583
			196	1.188							1471
			197	0.93							4190
											163
											1745
											1715
											3427
											228
											194
											283
											1299
											113
											198
											100
											123
											410
											1134
											157
											1409
											161
											326
											635
											102
											273
											118
											547
											150
											1096
											515
											5409
											203
											169
											1615
											132
											1866
											119
											875
											621
											283
											124
											303
											185
											112
											130
											924
											1118
											237
											133
											749
											452
											426
											349
											132
											1067
											176
											130
											143
											215
											130
											130
											904
											154
											781
											3294
											155
											162
											1980
											155
											1984
											473
											654
											381
											130
											1218
											247
											3370
											2575
											222
											2951
											760
											1725

## Sheet: Fig. 6
Fig. 6a									Fig. 6c
	RUVBL2 degron mESC MTS test
	Mock			Auxin treated
time (h)	r1	r2	r3	r1	r2	r3
0	0.966	1.011	1.012	1.16	1.19	1.171
1	0.929	1.013	0.944	1.006	0.939	1.164
2	1.011	1.01	1	1.034	0.931	1.149
4	1.035	1.124	0.97	1.131	1.124	1.162
6	1.017	1.165	1.255	1.459	1.656	1.561
12	1.431	1.49	1.457	1.431	1.49	1.457
24	2.005	2.109	1.619	2.274	2.271	2.146
48	6.567	6.639	6.966	2.486	2.678	2.513
60	7.545	7.671	7.566	4.461	4.734	4.794
72	8.703	8.655	8.772	4.119	4.236	3.909
96	16.713	16.875	16.056	0.786	0.765	0.801
Fig. 6j
	The percent spliced in index (PSI) for Smg1 Exon2
		Mock	Auxin 0h	Auxin 0.5h	Auxin 1h	Auxin6h	Auxin 12h	Auxin 24h	Auxin 48h
	rep1	0.187	0.25	0.257	0.383	0.266	0.085	0.125	0.093
	rep2	0.344	0.281	0.331	0.297	0.263	0.076	0.144	0.071
	P values relative to Auxin 0h	0.944618		0.547741	0.151482	1	1.22706e-07	0.000800176	1.68689e-07
		The P values were calculted by RMATS

## Sheet: Fig. 7
Fig. 7g						Fig. 7i
	posttranscriptional early response genes Gene body					Bmp4 RNA FISH foci overlaped Pol II cluter (RPB1 IF signal)
		Auxin 0h	Auxin 0.5h	Auxin 1h		Auxin 0h	Auxin 1h
	Fold change relative to Auxin 0h	1	0.630599	0.606157		82920	49636
	Mean	93.1692	58.7524	56.4751		13958	159
	SD	181.939	130.86	115.679		3305	276
	SEM	28.414	20.4369	18.066		52709	13288
	P values relative to Auxin 0h		1.81899e-12	1.81899e-12		34972	32277
	P values relative to Auxin 0.5h			0.297283		29760	60404
	P values are calculated by two-tailed paired wilcox test.					19165	5269
	Graphs plotted and statistical calculations in R					37331	3379
						6360	19273
						53116	356
	posttranscriptional early response genes Promoter					12607	8523
		Auxin 0h	Auxin 0.5h	Auxin 1h		27820	37464
	Fold change relative to Auxin 0h	1	0.708908	0.659211		9375	23144
	Mean	83.994	59.5441	55.3698		40594	38068
	SD	205.87	179	172.296		94897	72429
	SEM	32.1515	27.9551	26.9081		40838	42844
	P values relative to Auxin 0h		3.23618e-06	3.72648e-06		123600	22586
	P values relative to Auxin 0.5h			0.0605253		9369	269
	P values are calculated by two-tailed paired wilcox test.					29214	9473
	Graphs plotted and statistical calculations in R					14454	19809
						26756	32238
						10428	19609
	All genes Gene body					12344	14973
		Auxin 0h	Auxin 0.5h	Auxin 1h		12571	5759
	Fold change relative to Auxin 0h	1	0.797885	0.788842		742	7287
	Mean	10.3298	8.24199	8.14858		62401	276
	SD	45.8351	37.6268	37.1228		3714	8399
	SEM	0.23886	0.196085	0.193458		84953	3259
	P values relative to Auxin 0h		0	0		42059	2876
	P values relative to Auxin 0.5h			2.37403e-05		39698	3184
	P values are calculated by two-tailed paired wilcox test.					6085	21587
	Graphs plotted and statistical calculations in R					53126	5785
						5680	4051
						31701	11054
	All genes Promoter					29867	277
		Auxin 0h	Auxin 0.5h	Auxin 1h		5833	50418
	Fold change relative to Auxin 0h	1	0.638102	0.591372		5158	4560
	Mean	20.8343	13.2944	12.3208		44754	502
	SD	112.759	82.6391	85.14		3021
	SEM	0.587628	0.430663	0.443696		74942
	P values relative to Auxin 0h		0	0		56632
	P values relative to Auxin 0.5h			2.68715e-119		29378
	P values are calculated by two-tailed paired wilcox test.					5028
	Graphs plotted and statistical calculations in R					5141
						52232
						84831
	direct target genes Gene body					53066
		Auxin 0h	Auxin 0.5h	Auxin 1h		47577
	Fold change relative to Auxin 0h	1	0.57205	0.541317		39613
	Mean	123.279	70.5216	66.7329		18528
	SD	166.678	89.7639	85.8376		9836
	SEM	24.8469	13.3812	12.7959		44437
	P values relative to Auxin 0h		2.84217e-13	2.10889e-11		35092
	P values relative to Auxin 0.5h			0.266619		11239
	P values are calculated by two-tailed paired wilcox test.					36315
	Graphs plotted and statistical calculations in R					14839
						22933
						11494
	direct target genes Promoter					5684
		Auxin 0h	Auxin 0.5h	Auxin 1h		24821
	Fold change relative to Auxin 0h	1	0.531726	0.457327		769
	Mean	112.899	60.0314	51.6319
	SD	202.674	119.571	96.5643
	SEM	30.2129	17.8246	14.395
	P values relative to Auxin 0h		9.09907e-06	9.34676e-06
	P values relative to Auxin 0.5h			0.0207582
	P values are calculated by two-tailed paired wilcox test.
	Graphs plotted and statistical calculations in R

## Sheet: Fig. S1
Fig. S1e

## Sheet: Fig. S2
Fig. S2d
Fig. S2d measurement
	RPB1 density in different cellular fraction during RUVBL2 acute degradation
	whole cell extract (WCE)			cytoplasm			nucleus
Auxin 0h	1	1	1	1	1	1	1	1	1
Auxin 0.5 h	1.15047	1.22416	1.0443	0.95782	1.71217	0.775815	0.954798	0.835782	0.86843
Auxin1 h	1.09587	1.0443	0.845403	1.46576	1.10462	0.912444	1.07185	0.86843	1.10523
Fig. S2f
	Pol II clusters number per cell																										Two tailed t-test palue (compared to mock)
Mock	49	120	93	168	118	33	156	114	171	155	89	192	151	68	131	105	102	74	182	182	79
ActD 3h	565	468	360	530	470	370	398	373	430	349	365	552	288	455	351	576	442	597	346	463	722	322	918	445	483		9.86166e-13
ActD 6h	363	19	397	345	430	135	355	503	319	457	568	387	444	436	236	391	562	386	234	629	432	389	452	341			5.62409e-10
Inportdazole 1h	95	88	155	126	210	83	171	190	133	73	232	215	130	184	51	122	134	77	198								0.224859
Inportdazole 3h	36	158	11	188	47	218	15	18	212	29	22	80	203	25	128	47	76	73	35	231	101	245					0.31364
Inportdazole 6h	66	81	107	173	76	16	18	50	31	21	40	21	21	24	90	8	86	82	52	22	15	121	46	70			1.35365e-05
	Averasge size of Pol II cluster
Mock	16.102	16.283	15.774	25.935	17.39	16.667	21.59	16.921	21.567	16.394	15.831	17.417	18.404	37.044	19.221	16.562	17.814	15.784	24.005	19.923	20.215
ActD 3h	53.735	60.103	68.503	37.617	52.836	53.005	90.075	67.399	71.107	63.473	54.107	34.525	29.837	81.602	68.726	81.212	89.432	82.176	37.777	53.713	48.191	32.866	115.681	89.24	64.217
ActD 6h	49.419	13.421	65.683	32.606	63.807	12.459	56.521	82.429	76.52	85.473	77.886	43.24	62.514	82.17	66.242	37.642	93.217	32.453	53.821	66.706	53.507	42.913	89.85	116.979
Inportdazole 1h	24.758	36.455	18.697	19.095	35.61	19	33.515	67.677	19.26	35.116	28.921	17.338	22.636	27.49	73.123	25.403	13.792	33.197
Inportdazole 3h	26.361	19.443	33.364	22.723	16.617	29.358	30.067	23.93	29.443	11.828	25.698	27.406	22.344	74.56	25.569	16.617	30.386	18.205	55.771	26.619	18.238	20.184
Inportdazole 6h	16.13	14.049	13.598	12.353	12.538	20.125	12.65	11.778	52.032	18.429	17.95	27.095	18.095	15.417	13.433	33	14.314	14.39	34.097	17	11.938	13.727	11.625	11.877

## Sheet: Fig. S3
Fig. S3a						Fig. S3b						Fig. S3d

[truncated: 4 more sheets: Fig. S4, Fig. S5, Fig. S6, Fig. S8]
